# Supplementary material for: Comparing imaging, acoustics, and radar to monitor Leach’s storm-petrel colonies
Source: PeerJ. 2019 Apr 30;7:e6721. doi: 10.7717/peerj.6721 (PMC6499055; doi:10.7717/peerj.6721)
Supplement: Data S1 — Burrow occupancy was determined via grubbing and in 2015, manual inspection was supplemented by a burrow scope. Occupancy is indicated by occupied (O), unoccupied (U), unknown (X) or not checked (NA). Contents were indicated as bird (B), bird and downy chick (BCs), bird and egg (BE), dead chick (Cd), feathered large chick (Cl), downy chick (Cs), egg (E), dead egg (Ed), not checked (NA), unknown (U), or confirmed empty (X). Entrance characteristics were coded as multiple entrances (ME) or single entrance (SE). Passage structure was coded as multiple passages (MP), single passage (SP) or unknown (U). [file peerj-07-6721-s002.csv]

Date	Year	Colony	Plot	Quadrat	Quad Area	Survey Method	Scope summary	Burrow	Occupancy	Contents	Entrance structure	Passage structure	Observers	Notes
7/16/14	2014	Goat Island	A	A1	1	Grub	N	1	O	Cs	SE	SP	AOC, AJG
7/16/14	2014	Goat Island	A	A1	1	Grub	N	2	O	Cd	SE	SP	AOC, AJG	Dead chick from this season
7/16/14	2014	Goat Island	A	A1	1	Grub	N	3	O	Cs	SE	SP	AOC, AJG
7/16/14	2014	Goat Island	A	A1	1	Grub	N	4	O	Cs	SE	SP	AOC, AJG
7/16/14	2014	Goat Island	A	A1	1	Grub	N	5	O	Cs	SE	SP	AOC, AJG	Deep underground.
7/16/14	2014	Goat Island	A	A1	1	Grub	N	6	U	U	SE	U	AOC, AJG	Very deep - passage greater than 2.5 ft. Could not feed end of burrow, did not feel chick but cannot exclude possibility.
7/16/14	2014	Goat Island	A	A1	1	Grub	N	7	O	Cs	SE	SP	AOC, AJG	Also very deep, could not feel back of burrow but chick bit hand.
7/16/14	2014	Goat Island	A	A2	1	Grub	N	1	U	U	SE	SP	AJG, RMS, RS, AOC	Cannot reach chamber
7/16/14	2014	Goat Island	A	A2	1	Grub	N	2	X	X	SE	SP	AJG, RMS, RS, AOC	Long passage thru grass to chamber out of plot
7/16/14	2014	Goat Island	A	A2	1	Grub	N	3	O	Cs	SE	SP	AJG, RMS, RS, AOC	Long passage thru grass to chamber out of plot
7/16/14	2014	Goat Island	A	A3	1	Grub	N	1	O	Cs	SE	SP	AJG, RMS, RS, AOC	Grubbed by 2 people
7/16/14	2014	Goat Island	A	A3	1	Grub	N	2	O	X	ME	SP	AJG, RMS, RS, AOC	Empty
7/16/14	2014	Goat Island	A	A3	1	Grub	N	3	X	X	ME	SP	AJG, RMS, RS, AOC	could not reach chamber
7/16/14	2014	Goat Island	A	A3	1	Grub	N	4	O	BE	SE	SP	AJG, RMS, RS, AOC	Adult popped out of burrow
7/16/14	2014	Goat Island	A	A3	1	Grub	N	5	U	X	SE	MP	AJG, RMS, RS, AOC	Adult from nest 4 took refuge in this burrow
7/16/14	2014	Goat Island	A	A3	1	Grub	N	6	U	X	SE	MP	AJG, RMS, RS, AOC
7/16/14	2014	Goat Island	A	A3	1	Grub	N	7	U	X	SE	SP	AJG, RMS, RS, AOC
7/16/14	2014	Goat Island	A	A3	1	Grub	N	8	O	Cs	SE	SP	AJG, RMS, RS, AOC
7/16/14	2014	Goat Island	A	A3	1	Grub	N	9	O	Cs	ME	SP	AJG, RMS, RS, AOC	One entrance through grass
7/16/14	2014	Goat Island	B	B1	1	Grub	N	1	O	Ed	SE	SP	AOC, AJG	Dead egg in nest chamber
7/16/14	2014	Goat Island	B	B1	1	Grub	N	2	O	X	SE	SP	AOC, AJG	empty
7/16/14	2014	Goat Island	B	B1	1	Grub	N	3	U	Cs	SE	SP	AOC, AJG	calling
7/16/14	2014	Goat Island	B	B1	1	Grub	N	4	O	Cs	SE	SP	AOC, AJG	adorable
7/16/14	2014	Goat Island	B	B2	1	Grub	N	1	O	Cs	SE	SP	RS, RMS
7/16/14	2014	Goat Island	B	B2	1	Grub	N	2	O	Cs	SE	SP	RS, RMS
7/16/14	2014	Goat Island	B	B2	1	Grub	N	3	X	X	SE	SP	RS, RMS	Could not reach the end
7/16/14	2014	Goat Island	B	B2	1	Grub	N	4	O	E	SE	SP	RS, RMS	Appears abandoned, not a burrow. Egg found below grass but above soil.
7/16/14	2014	Goat Island	B	B2	1	Grub	N	5	O	Cs	SE	SP	RS, RMS
7/16/14	2014	Goat Island	B	B3	1	Grub	N	1	U	X	SE	SP	RS, RMS
7/16/14	2014	Goat Island	B	B3	1	Grub	N	2	U	X	SE	SP	RS, RMS
7/16/14	2014	Goat Island	B	B3	1	Grub	N	3	U	X	SE	SP	RS, RMS
7/16/14	2014	Goat Island	B	B3	1	Grub	N	4	U	X	SE	SP	RS, RMS
7/16/14	2014	Goat Island	B	B3	1	Grub	N	5	U	X	ME	SP	RS, RMS
7/16/14	2014	Goat Island	B	B3	1	Grub	N	6	O	Cs	SE	SP	RS, RMS
7/16/14	2014	Goat Island	C	C1	1	Grub	N	1	O	Cs	SE	SP	AOC, AJG
7/16/14	2014	Goat Island	C	C1	1	Grub	N	2	O	Cs	SE	SP	AOC, AJG	large chamber-like opening in tunnel, but another tunnel goes further to true chamber
7/16/14	2014	Goat Island	C	C1	1	Grub	N	3	X	X	ME	SP	AOC, AJG	out of boundary. Entrance that was inside the plot was only through the grass. Entered soil outside of plot. Multiple entrances through grass, only one through soil. Can't reach end of burrow, opens up to nest chamber with nesting material though.
7/16/14	2014	Goat Island	C	C1	1	Grub	N	4	O	Cs	SE	SP	AOC, AJG	tiny chick
7/16/14	2014	Goat Island	C	C1	1	Grub	N	5	O	Ed	ME	MP	AOC, AJG	cold, dead egg, ejected.
7/16/14	2014	Goat Island	C	C1	1	Grub	N	6	O	Cs	ME	MP	AOC, AJG	great burrow
7/16/14	2014	Goat Island	C	C1	1	Grub	N	7	O	Cs	SE	SP	AOC, AJG
7/16/14	2014	Goat Island	C	C1	1	Grub	N	8	O	BE	SE	SP	AOC, AJG
7/16/14	2014	Goat Island	C	C2	1	Grub	N	1	O	BE	SE	SP	RS, RMS	Very Shallow in grass
7/16/14	2014	Goat Island	C	C2	1	Grub	N	2	U	X	SE	SP	RS, RMS	Big chamber
7/16/14	2014	Goat Island	C	C2	1	Grub	N	3	O	Cl	SE	SP	RS, RMS
7/16/14	2014	Goat Island	C	C3	1	Grub	N	1	O	BE	SE	SP	AJG, RMS
7/16/14	2014	Goat Island	C	C3	1	Grub	N	2	X	X	SE	SP	AJG, RMS	Could not feel end of burrow, but did not feel any bird.
7/16/14	2014	Goat Island	C	C3	1	Grub	N	3	O	Cs	ME	SP	AJG, RMS
7/16/14	2014	Goat Island	C	C3	1	Grub	N	4	X	X	SE	SP	AJG, RMS
7/15/15	2015	Saddle Rock	S	S1	1	Grub	N	0	X	X	SE	SP	AJG, RMS, RS, BB, PH	Random 1m quadrats. Within view of camera S2
7/15/15	2015	Saddle Rock	S	S2	1	Grub	N	0	X	X	SE	SP	AJG, RMS, RS, BB, PH	Within view of camera S2
7/15/15	2015	Saddle Rock	S	S3	1	Grub	N	0	X	X	SE	SP	AJG, RMS, RS, BB, PH	Within view of camera S1, but probably between S1 & S2.
7/15/15	2015	Saddle Rock	S	S4	1	Grub	N	0	X	X	SE	SP	AJG, RMS, RS, BB, PH	Within view of camera S1
7/15/15	2015	Saddle Rock	S	S5	1	Grub	N	0	X	X	SE	SP	AJG, RMS, RS, BB, PH	Within view of camera S1, but probably on the edge
7/15/15	2015	Saddle Rock	S	S6	1	Grub	N	0	X	X	SE	SP	AJG, RMS, RS, BB, PH	Not within a camera view
7/15/15	2015	Saddle Rock	S	S7	1	Grub	N	0	X	X	SE	SP	AJG, RMS, RS, BB, PH	Within camera S1
7/15/15	2015	Saddle Rock	S	S8	1	Grub	N	0	X	X	SE	SP	AJG, RMS, RS, BB, PH	within view of camera S3
7/15/15	2015	Saddle Rock	S	S9	1	Grub	N	0	X	X	SE	SP	AJG, RMS, RS, BB, PH	between cameras S2 & S3
7/15/15	2015	Saddle Rock	S	S10	1	Grub	N	0	X	X	SE	SP	AJG, RMS, RS, BB, PH	Within view of camera S3
7/15/15	2015	Saddle Rock	S	S11	153.93	Scope	Y	1	O	Cs	SE	SP	AJG, RMS, RS, BB, PH	Census of entire S plot, Bird and Chick present. Within view of S3
7/15/15	2015	Saddle Rock	S	S11	153.93	Grub	N	1	NA	NA	SE	SP	AJG, RMS, RS, BB, PH	Census of entire S plot, not grubbed
7/15/15	2015	Saddle Rock	S	S11	153.93	Grub	N	5	NA	NA	SE	SP	AJG, RMS, RS, BB, PH	Not grubbed
7/15/15	2015	Saddle Rock	S	S11	153.93	not a burrow	N	2	U	U	SE	SP	AJG, RMS, RS, BB, PH	Census of entire S plot. Within view of S3
7/15/15	2015	Saddle Rock	S	S11	153.93	not a burrow	N	2	X	X	SE	SP	AJG, RMS, RS, BB, PH	Census of entire S plot. Within view of S3. Not a burrow, too short
7/15/15	2015	Saddle Rock	S	S11	153.93	not a burrow	N	3	U	U	SE	SP	AJG, RMS, RS, BB, PH	Census of entire S plot.
7/15/15	2015	Saddle Rock	S	S11	153.93	not a burrow	N	3	X	X	SE	SP	AJG, RMS, RS, BB, PH	Census of entire S plot. Not a burrow, too short
7/15/15	2015	Saddle Rock	S	S11	153.93	Grub	N	4	U	U	ME	SP	AJG, RMS, RS, BB, PH	Census of entire S plot. Can't feel the back when grubbing.
7/15/15	2015	Saddle Rock	S	S11	153.93	Scope	Y	4	O	Cs	ME	SP	AJG, RMS, RS, BB, PH	Census of entire S plot. Downy chick
7/15/15	2015	Saddle Rock	S	S11	153.93	Scope	Y	5	X	X	SE	SP	AJG, RMS, RS, BB, PH	Census of entire S plot. Eggshells possibly seen in burrow.
7/15/15	2015	Saddle Rock	S	S11	153.93	Grub	N	6	O	BE	SE	SP	AJG, RMS, RS, BB, PH	Census of entire S plot.
7/15/15	2015	Saddle Rock	S	S11	153.93	Scope	Y	6	O	B	SE	SP	AJG, RMS, RS, BB, PH	Census of entire S plot.
7/15/15	2015	Saddle Rock	S	S11	153.93	not a burrow	N	7	U	U	SE	SP	AJG, RMS, RS, BB, PH	Census of entire S plot. Not a real burrow?
7/15/15	2015	Saddle Rock	S	S11	153.93	not a burrow	N	7	U	U	SE	SP	AJG, RMS, RS, BB, PH	Census of entire S plot, burrow remnant, not a real burrow.
7/15/15	2015	Saddle Rock	S	S11	153.93	Grub	N	8	O	BE	SE	SP	AJG, RMS, RS, BB, PH	Census of entire S plot.
7/15/15	2015	Saddle Rock	S	S11	153.93	Scope	Y	8	O	B	SE	SP	AJG, RMS, RS, BB, PH	Census of entire S plot.
7/15/15	2015	Saddle Rock	S	S11	153.93	Grub	N	9	O	E	SE	SP	AJG, RMS, RS, BB, PH	Census of entire S plot.
7/15/15	2015	Saddle Rock	S	S11	153.93	Scope	Y	9	O	E	SE	SP	AJG, RMS, RS, BB, PH	Census of entire S plot.
7/15/15	2015	Saddle Rock	S	S11	153.93	Grub	N	10	O	Cs	SE	SP	AJG, RMS, RS, BB, PH	Census of entire S plot.
7/15/15	2015	Saddle Rock	S	S11	153.93	Scope	Y	10	O	Cs	SE	SP	AJG, RMS, RS, BB, PH	Census of entire S plot.
7/15/15	2015	Saddle Rock	N	N1	1	Grub		0	X	X	SE	SP	AJG, RMS, RS, BB, PH	Random 1m quadrats.
7/15/15	2015	Saddle Rock	N	N2	1	Grub		0	X	X	SE	SP	AJG, RMS, RS, BB, PH	Random 1m quadrats.
7/15/15	2015	Saddle Rock	N	N3	1	Grub		0	X	X	SE	SP	AJG, RMS, RS, BB, PH	Random 1m quadrats.
7/15/15	2015	Saddle Rock	N	N4	1	Grub		0	X	X	SE	SP	AJG, RMS, RS, BB, PH	Random 1m quadrats.
7/15/15	2015	Saddle Rock	N	N5	1	Grub		0	X	X	SE	SP	AJG, RMS, RS, BB, PH	Random 1m quadrats.
7/15/15	2015	Saddle Rock	N	N6	1	Grub		0	X	X	SE	SP	AJG, RMS, RS, BB, PH	Random 1m quadrats.
7/15/15	2015	Saddle Rock	N	N7	1	Grub		0	X	X	SE	SP	AJG, RMS, RS, BB, PH	Random 1m quadrats.
7/15/15	2015	Saddle Rock	N	N8	1	Grub		0	X	X	SE	SP	AJG, RMS, RS, BB, PH	Random 1m quadrats.
7/15/15	2015	Saddle Rock	N	N9	1	Grub		0	X	X	SE	SP	AJG, RMS, RS, BB, PH	Random 1m quadrats.
7/15/15	2015	Saddle Rock	N	N10	1	Grub		0	X	X	SE	SP	AJG, RMS, RS, BB, PH	Random 1m quadrats.
7/15/15	2015	Saddle Rock	N	N11	153.93	Scope	Y	1	O	Cs	SE	SP	AJG, RMS, RS, BB, PH	Census of entire N plot, within view of N1/N2. Not grubable, bends to left
7/15/15	2015	Saddle Rock	N	N11	153.93	Grub	N	1	NA	NA	SE	SP	AJG, RMS, RS, BB, PH	Not grubbed
7/15/15	2015	Saddle Rock	N	N11	153.93	Scope	Y	2	X	X	SE	SP	AJG, RMS, RS, BB, PH	Census of entire N plot, no recent activity
7/15/15	2015	Saddle Rock	N	N11	153.93	Grub	N	2	NA	NA	SE	SP	AJG, RMS, RS, BB, PH	Not grubbed
7/15/15	2015	Saddle Rock	N	N11	153.93	Grub	N	3	U	U	SE	SP	AJG, RMS, RS, BB, PH	Census of entire N plot, within view of N1/N2.
7/15/15	2015	Saddle Rock	N	N11	153.93	Scope	Y	3	X	X	SE	SP	AJG, RMS, RS, BB, PH	Census of entire N plot, within view of N1/N2.
7/15/15	2015	Saddle Rock	N	N11	153.93	Grub	N	4	NA	NA	SE	SP	AJG, RMS, RS, BB, PH	Not grubbed
7/15/15	2015	Saddle Rock	N	N11	153.93	Scope	Y	4	O	B	SE	SP	AJG, RMS, RS, BB, PH	Census of entire N plot, within view of N1.
7/15/15	2015	Saddle Rock	N	N11	153.93	Grub	N	5	NA	NA	SE	SP	AJG, RMS, RS, BB, PH	Not grubbed
7/15/15	2015	Saddle Rock	N	N11	153.93	Scope	Y	5	O	Cs	SE	SP	AJG, RMS, RS, BB, PH	Census of entire N plot, within view of N1.
7/15/15	2015	Saddle Rock	N	N11	153.93	Grub	N	6	NA	NA	SE	SP	AJG, RMS, RS, BB, PH	Not grubbed
7/15/15	2015	Saddle Rock	N	N11	153.93	Scope	Y	6	O	Cs	SE	SP	AJG, RMS, RS, BB, PH	Census of entire N plot, within view of N1.
7/15/15	2015	Saddle Rock	N	N11	153.93	Grub	N	7	NA	NA	SE	SP	AJG, RMS, RS, BB, PH	Not grubbed
7/15/15	2015	Saddle Rock	N	N11	153.93	Scope	Y	7	O	Cs	SE	SP	AJG, RMS, RS, BB, PH	Census of entire N plot, within view of N1.
7/16/15	2015	Goat Island	A	A1	1	Grub	N	1	O	E	SE	SP	AJG, RS	Random 1m quadrats
7/16/15	2015	Goat Island	A	A1	1	Scope	Y	1	O	E	SE	SP	PH	Random 1m quadrats
7/16/15	2015	Goat Island	A	A1	1	Grub	Y	2	O	Cs	SE	SP	AJG, RS	Random 1m quadrats
7/16/15	2015	Goat Island	A	A1	1	Scope	Y	2	O	Cs	SE	SP	AJG, RS	Random 1m quadrats, Scope not needed
7/16/15	2015	Goat Island	A	A1	1	Grub	N	3	U	U	SE	SP	AJG, RS	Random 1m quadrats
7/16/15	2015	Goat Island	A	A1	1	Scope	Y	3	O	Cs	SE	SP	PH	Random 1m quadrats
7/16/15	2015	Goat Island	A	A1	1	Grub	N	4	X	X	SE	SP	AJG/RS	Random 1m quadrats
7/16/15	2015	Goat Island	A	A1	1	Scope	Y	4	X	X	SE	SP	PH	Random 1m quadrats
7/16/15	2015	Goat Island	A	A1	1	Grub	N	5	X	X	SE	SP	AJG/RS	Random 1m quadrats
7/16/15	2015	Goat Island	A	A1	1	Scope	Y	5	X	X	SE	SP	AJG/RS	Random 1m quadrats
7/16/15	2015	Goat Island	A	A2	1	Grub	N	1	X	X	SE	SP	AJG/RS	Random 1m quadrats
7/16/15	2015	Goat Island	A	A2	1	Scope	Y	1	X	X	SE	SP	PH	Random 1m quadrats
7/16/15	2015	Goat Island	A	A2	1	Grub	N	2	U	U	SE	SP	AJG/RS	Random 1m quadrats
7/16/15	2015	Goat Island	A	A2	1	Scope	Y	2	O	B	SE	SP	PH	Random 1m quadrats
7/16/15	2015	Goat Island	A	A2	1	Grub	Y	3	O	Cs	SE	SP	AJG/RS	Random 1m quadrats
7/16/15	2015	Goat Island	A	A3	1	Grub	N	1	X	X	SE	SP	AJG/RS	Random 1m quadrats
7/16/15	2015	Goat Island	A	A3	1	Scope	Y	1	X	X	SE	SP	PH	Random 1m quadrats
7/16/15	2015	Goat Island	A	A3	1	Grub	N	2	U	U	SE	SP	AJG/RS	Random 1m quadrats
7/16/15	2015	Goat Island	A	A3	1	Scope	Y	2	X	X	SE	SP	PH	Random 1m quadrats
7/16/15	2015	Goat Island	A	A3	1	Grub	N	3	U	U	SE	SP	AJG/RS	Random 1m quadrats
7/16/15	2015	Goat Island	A	A3	1	Scope	Y	3	O	B	SE	SP	PH	Random 1m quadrats
7/16/15	2015	Goat Island	A	A3	1	Grub	N	4	U	U	ME	SP	AJG/RS	Random 1m quadrats
7/16/15	2015	Goat Island	A	A3	1	Scope	Y	4	O	B	ME	SP	PH	Random 1m quadrats
7/16/15	2015	Goat Island	A	A3	1	Grub	N	5	O	BCs	SE	SP	AJG/RS	Random 1m quadrats
7/16/15	2015	Goat Island	A	A3	1	Scope	Y	5	O	B	SE	SP	PH	Random 1m quadrats
7/16/15	2015	Goat Island	A	A3	1	Grub	N	6	U	U	SE	SP	AJG/RS	Random 1m quadrats
7/16/15	2015	Goat Island	A	A3	1	Scope	Y	6	X	X	SE	SP	PH	Random 1m quadrats
7/16/15	2015	Goat Island	B	B1	1	Scope	Y	1	O	Cs	SE	SP	AJG, RS	Random 1m quadrats, Scope not needed
7/16/15	2015	Goat Island	B	B1	1	Grub	Y	1	O	Cs	SE	SP	AJG, RS	Random 1m quadrats
7/16/15	2015	Goat Island	B	B1	1	Scope	Y	2	O	B	SE	SP	AJG, RS	Random 1m quadrats, Scope not needed
7/16/15	2015	Goat Island	B	B1	1	Grub	Y	2	O	B	SE	SP	AJG, RS	Random 1m quadrats
7/16/15	2015	Goat Island	B	B1	1	Grub	N	3	X	X	SE	SP	AJG, RS	Random 1m quadrats
7/16/15	2015	Goat Island	B	B1	1	Scope	Y	3	X	X	SE	SP	PH	Random 1m quadrats
7/16/15	2015	Goat Island	B	B1	1	Grub	N	4	X	X	SE	SP	AJG, RS	Random 1m quadrats
7/16/15	2015	Goat Island	B	B1	1	Scope	Y	4	X	X	SE	SP	PH	Random 1m quadrats
7/16/15	2015	Goat Island	B	B1	1	Scope	Y	5	O	Cs	SE	SP	AJG, RS	Random 1m quadrats, Scope not needed
7/16/15	2015	Goat Island	B	B1	1	Grub	Y	5	O	Cs	SE	SP	AJG, RS	Random 1m quadrats
7/16/15	2015	Goat Island	B	B1	1	Grub	N	6	X	X	SE	SP	AJG, RS	Random 1m quadrats
7/16/15	2015	Goat Island	B	B1	1	Scope	Y	6	O	E	SE	SP	PH	Random 1m quadrats
7/16/15	2015	Goat Island	B	B1	1	Grub	N	7	U	U	SE	SP	AJG, RS	Random 1m quadrats
7/16/15	2015	Goat Island	B	B1	1	Scope	Y	7	X	X	SE	SP	PH	Random 1m quadrats
7/16/15	2015	Goat Island	B	B2	1	Grub	Y	1	O	Cs	SE	SP	AJG, RS	Random 1m quadrats
7/16/15	2015	Goat Island	B	B3	1	Grub	N	1	O	Cs	SE	SP	RS, RMS	Random 1m quadrats
7/16/15	2015	Goat Island	B	B3	1	Scope	Y	1	O	Cs	SE	SP	PH	Random 1m quadrats
7/16/15	2015	Goat Island	B	B3	1	Grub	N	2	X	X	SE	SP	RS, RMS	Random 1m quadrats
7/16/15	2015	Goat Island	B	B3	1	Scope	Y	2	O	BE	SE	SP	PH	Random 1m quadrats
7/16/15	2015	Goat Island	B	B3	1	Grub	N	3	X	X	SE	SP	RS, RMS	Random 1m quadrats
7/16/15	2015	Goat Island	B	B3	1	Scope	Y	3	X	X	SE	SP	PH	Random 1m quadrats
7/16/15	2015	Goat Island	B	B3	1	Grub	Y	4	O	Cs	SE	SP	RS, RMS	Random 1m quadrats
7/16/15	2015	Goat Island	B	B3	1	Scope	Y	4	O	Cs	SE	SP	RS, RMS	Random 1m quadrats, Scope not needed
7/16/15	2015	Goat Island	B	B3	1	Grub	Y	5	O	BCs	SE	SP	RS, RMS	Random 1m quadrats
7/16/15	2015	Goat Island	B	B3	1	Scope	Y	5	O	BCs	SE	SP	RS, RMS	Random 1m quadrats, Scope not needed
7/16/15	2015	Goat Island	B	B3	1	Grub	Y	6	O	Cs	SE	SP	RS, RMS	Random 1m quadrats
7/16/15	2015	Goat Island	C	C1	1	Grub	N	1	U	U	SE	SP	AJG	Random 1m quadrats
7/16/15	2015	Goat Island	C	C1	1	Scope	Y	1	O	Cs	SE	SP	PH	Random 1m quadrats
7/16/15	2015	Goat Island	C	C1	1	Grub	N	2	U	U	SE	SP	AJG	Random 1m quadrats
7/16/15	2015	Goat Island	C	C1	1	Scope	Y	2	X	X	SE	SP	PH	Random 1m quadrats
7/16/15	2015	Goat Island	C	C1	1	Grub	N	3	U	U	SE	SP	AJG	Random 1m quadrats
7/16/15	2015	Goat Island	C	C1	1	Scope	Y	3	O	Cs	SE	SP	PH	Random 1m quadrats
7/16/15	2015	Goat Island	C	C1	1	Grub	Y	4	O	Cs	SE	SP	AJG	Random 1m quadrats
7/16/15	2015	Goat Island	C	C1	1	Scope	Y	4	O	Cs	SE	SP	AJG	Random 1m quadrats, Scope not needed
7/16/15	2015	Goat Island	C	C1	1	Scope	Y	5	O	Cs	SE	SP	AJG	Random 1m quadrats, Scope not needed
7/16/15	2015	Goat Island	C	C1	1	Grub	Y	5	O	Cs	SE	SP	AJG	Random 1m quadrats
7/16/15	2015	Goat Island	C	C2	1	Grub	N	1	U	U	SE	SP	RS, RMS	Random 1m quadrats
7/16/15	2015	Goat Island	C	C2	1	Scope	Y	1	O	B	SE	SP	PH	Random 1m quadrats
7/16/15	2015	Goat Island	C	C2	1	Grub	N	2	O	BCs	SE	SP	RS, RMS	Random 1m quadrats, chick dead? (Cold)
7/16/15	2015	Goat Island	C	C2	1	Scope	Y	2	O	BCs	SE	SP	PH	Random 1m quadrats, chick confirmed alive w/ probe - breathing.
7/16/15	2015	Goat Island	C	C2	1	Grub	N	3	U	U	SE	SP	RS, RMS	Random 1m quadrats.
7/16/15	2015	Goat Island	C	C2	1	Scope	Y	3	O	B	SE	SP	PH	Random 1m quadrats
7/16/15	2015	Goat Island	C	C2	1	Grub	N	4	U	U	SE	SP	RS, RMS	Random 1m quadrats. Burrow too deep to feel the back.
7/16/15	2015	Goat Island	C	C2	1	Scope	Y	4	X	X	SE	SP	PH	Random 1m quadrats.
7/16/15	2015	Goat Island	C	C3	1	Grub	Y	1	O	BE	SE	SP	RS, RMS	Random 1m quadrats
7/16/15	2015	Goat Island	C	C3	1	Scope	Y	1	O	BE	SE	SP	RS, RMS	Random 1m quadrats, Scope not needed
7/16/15	2015	Goat Island	C	C3	1	Grub	Y	2	O	Cs	SE	SP	RS, RMS	Random 1m quadrats
7/16/15	2015	Goat Island	C	C3	1	Scope	Y	2	O	Cs	SE	SP	RS, RMS	Random 1m quadrats, Scope not needed
7/16/15	2015	Goat Island	C	C3	1	Grub	N	3	U	U	SE	SP	RS, RMS	Random 1m quadrats. Burrow too deep to feel the back.
7/16/15	2015	Goat Island	C	C3	1	Scope	Y	3	O	BE	SE	SP	PH	Random 1m quadrats, burrow scope confirmed occupied.
7/16/15	2015	Goat Island	C	C3	1	Grub	Y	4	O	BE	SE	SP	RS, RMS	Random 1m quadrats
7/16/15	2015	Goat Island	C	C3	1	Scope	Y	4	O	BE	SE	SP	RS, RMS	Random 1m quadrats, Scope not needed
7/16/15	2015	Goat Island	C	C3	1	Grub	N	5	U	U	SE	SP	RS, RMS	Random 1m quadrats
7/16/15	2015	Goat Island	C	C3	1	Scope	Y	5	X	X	SE	SP	PH	Random 1m quadrats, burrow scope confirmed occupied.
7/16/15	2015	Goat Island	A	A2	1	Scope	Y	3	O	Cs	SE	SP	AJG/RS	Random 1m quadrats, Scope not needed
7/16/15	2015	Goat Island	B	B2	1	Scope	Y	1	O	Cs	SE	SP	AJG, RS	Random 1m quadrats, Scope not needed
7/16/15	2015	Goat Island	B	B3	1	Scope	Y	6	O	Cs	SE	SP	RS, RMS	Random 1m quadrats, Scope not needed
