# Supplementary material for: Comparing imaging, acoustics, and radar to monitor Leach’s storm-petrel colonies
Source: PeerJ. 2019 Apr 30;7:e6721. doi: 10.7717/peerj.6721 (PMC6499055; doi:10.7717/peerj.6721)
Supplement: Data S2 — Photos were taken with Reconyx PC900 HyperFire trail cameras every 10 minutes in 2014, and every 15 minutes in 2015, from 0100 –0300 PDT. Each sampling event lasted for a 49.5 sec burst recording 99 frames. [file peerj-07-6721-s003.csv]

	ID	plot	camera	date	start_time	image_no	clear_bird	eye_glare	wing	blur	total	CameraID	DateTime	DateHour	SPID
1	1	B	1	7/11/14	2:20:00	1	1	0	0	0	1	B1	7/11/14 2:20	7/11/14 2:00	SMB
2	2	B	1	7/11/14	2:20:00	2	3	0	0	0	3	B1	7/11/14 2:20	7/11/14 2:00	SMB
3	3	B	1	7/11/14	2:20:00	3	1	0	0	0	1	B1	7/11/14 2:20	7/11/14 2:00	SMB
4	4	B	1	7/11/14	2:20:00	4	2	0	0	0	2	B1	7/11/14 2:20	7/11/14 2:00	SMB
5	5	B	1	7/11/14	2:20:00	5	3	0	0	1	4	B1	7/11/14 2:20	7/11/14 2:00	SMB
6	6	B	1	7/11/14	2:20:00	6	4	0	0	1	5	B1	7/11/14 2:20	7/11/14 2:00	SMB
7	7	B	1	7/11/14	2:20:00	7	2	0	0	1	3	B1	7/11/14 2:20	7/11/14 2:00	SMB
8	8	B	1	7/11/14	2:20:00	8	1	0	0	0	1	B1	7/11/14 2:20	7/11/14 2:00	SMB
9	9	B	1	7/11/14	2:20:00	9	2	0	0	1	3	B1	7/11/14 2:20	7/11/14 2:00	SMB
10	10	B	1	7/11/14	2:20:00	10	1	0	0	0	1	B1	7/11/14 2:20	7/11/14 2:00	SMB
11	11	B	1	7/11/14	2:20:00	11	1	0	0	0	1	B1	7/11/14 2:20	7/11/14 2:00	SMB
12	12	B	1	7/11/14	2:20:00	12	3	0	0	0	3	B1	7/11/14 2:20	7/11/14 2:00	SMB
13	13	B	1	7/11/14	2:20:00	13	4	0	0	0	4	B1	7/11/14 2:20	7/11/14 2:00	SMB
14	14	B	1	7/11/14	2:20:00	14	2	0	0	0	2	B1	7/11/14 2:20	7/11/14 2:00	SMB
15	15	B	1	7/11/14	2:20:00	15	1	1	1	0	3	B1	7/11/14 2:20	7/11/14 2:00	SMB
16	16	B	1	7/11/14	2:20:00	16	2	0	0	1	3	B1	7/11/14 2:20	7/11/14 2:00	SMB
17	17	B	1	7/11/14	2:20:00	17	2	0	0	0	2	B1	7/11/14 2:20	7/11/14 2:00	SMB
18	18	B	1	7/11/14	2:20:00	18	3	0	1	0	4	B1	7/11/14 2:20	7/11/14 2:00	SMB
19	19	B	1	7/11/14	2:20:00	19	1	1	0	0	2	B1	7/11/14 2:20	7/11/14 2:00	SMB
20	20	B	1	7/11/14	2:20:00	20	2	1	0	0	3	B1	7/11/14 2:20	7/11/14 2:00	SMB
21	21	B	1	7/11/14	2:20:00	21	0	0	1	0	1	B1	7/11/14 2:20	7/11/14 2:00	SMB
22	22	B	1	7/11/14	2:20:00	22	1	0	1	0	2	B1	7/11/14 2:20	7/11/14 2:00	SMB
23	23	B	1	7/11/14	2:20:00	23	1	1	0	1	3	B1	7/11/14 2:20	7/11/14 2:00	SMB
24	24	B	1	7/11/14	2:20:00	24	0	1	0	0	1	B1	7/11/14 2:20	7/11/14 2:00	SMB
25	25	B	1	7/11/14	2:20:00	25	3	0	0	0	3	B1	7/11/14 2:20	7/11/14 2:00	SMB
26	26	B	1	7/11/14	2:20:00	26	3	0	0	0	3	B1	7/11/14 2:20	7/11/14 2:00	SMB
27	27	B	1	7/11/14	2:20:00	27	0	0	1	1	2	B1	7/11/14 2:20	7/11/14 2:00	SMB
28	28	B	1	7/11/14	2:20:00	28	1	0	0	0	1	B1	7/11/14 2:20	7/11/14 2:00	SMB
29	29	B	1	7/11/14	2:20:00	29	2	0	0	0	2	B1	7/11/14 2:20	7/11/14 2:00	SMB
30	30	B	1	7/11/14	2:20:00	30	1	0	0	0	1	B1	7/11/14 2:20	7/11/14 2:00	SMB
31	31	B	1	7/11/14	2:20:00	31	1	0	0	0	1	B1	7/11/14 2:20	7/11/14 2:00	SMB
32	32	B	1	7/11/14	2:20:00	32	1	0	0	0	1	B1	7/11/14 2:20	7/11/14 2:00	SMB
33	33	B	1	7/11/14	2:20:00	33	1	0	1	0	2	B1	7/11/14 2:20	7/11/14 2:00	SMB
34	34	B	1	7/11/14	2:20:00	34	3	0	0	0	3	B1	7/11/14 2:20	7/11/14 2:00	SMB
35	35	B	1	7/11/14	2:20:00	35	1	1	0	0	2	B1	7/11/14 2:20	7/11/14 2:00	SMB
36	36	B	1	7/11/14	2:20:00	36	1	0	0	0	1	B1	7/11/14 2:20	7/11/14 2:00	SMB
37	37	B	1	7/11/14	2:20:00	37	0	0	1	0	1	B1	7/11/14 2:20	7/11/14 2:00	SMB
38	38	B	1	7/11/14	2:20:00	38	1	0	0	0	1	B1	7/11/14 2:20	7/11/14 2:00	SMB
39	39	B	1	7/11/14	2:20:00	39	2	0	0	0	2	B1	7/11/14 2:20	7/11/14 2:00	SMB
40	40	B	1	7/11/14	2:20:00	40	2	1	0	0	3	B1	7/11/14 2:20	7/11/14 2:00	SMB
41	41	B	1	7/11/14	2:20:00	41	2	0	1	1	4	B1	7/11/14 2:20	7/11/14 2:00	SMB
42	42	B	1	7/11/14	2:20:00	42	5	0	0	0	5	B1	7/11/14 2:20	7/11/14 2:00	SMB
43	43	B	1	7/11/14	2:20:00	43	1	0	0	0	1	B1	7/11/14 2:20	7/11/14 2:00	SMB
44	44	B	1	7/11/14	2:20:00	44	0	0	0	0	0	B1	7/11/14 2:20	7/11/14 2:00	SMB
45	45	B	1	7/11/14	2:20:00	45	2	1	0	0	3	B1	7/11/14 2:20	7/11/14 2:00	SMB
46	46	B	1	7/11/14	2:20:00	46	2	0	0	0	2	B1	7/11/14 2:20	7/11/14 2:00	SMB
47	47	B	1	7/11/14	2:20:00	47	2	0	0	0	2	B1	7/11/14 2:20	7/11/14 2:00	SMB
48	48	B	1	7/11/14	2:20:00	48	0	1	1	0	2	B1	7/11/14 2:20	7/11/14 2:00	SMB
49	49	B	1	7/11/14	2:20:00	49	1	0	0	0	1	B1	7/11/14 2:20	7/11/14 2:00	SMB
50	50	B	1	7/11/14	2:20:00	50	0	0	0	0	0	B1	7/11/14 2:20	7/11/14 2:00	SMB
51	51	B	1	7/11/14	2:20:00	51	0	0	0	0	0	B1	7/11/14 2:20	7/11/14 2:00	SMB
52	52	B	1	7/11/14	2:20:00	52	4	0	0	0	4	B1	7/11/14 2:20	7/11/14 2:00	SMB
53	53	B	1	7/11/14	2:20:00	53	1	0	0	0	1	B1	7/11/14 2:20	7/11/14 2:00	SMB
54	54	B	1	7/11/14	2:20:00	54	0	0	0	0	0	B1	7/11/14 2:20	7/11/14 2:00	SMB
55	55	B	1	7/11/14	2:20:00	55	0	0	0	0	0	B1	7/11/14 2:20	7/11/14 2:00	SMB
56	56	B	1	7/11/14	2:20:00	56	1	0	0	1	2	B1	7/11/14 2:20	7/11/14 2:00	SMB
57	57	B	1	7/11/14	2:20:00	57	0	0	0	0	0	B1	7/11/14 2:20	7/11/14 2:00	SMB
58	58	B	1	7/11/14	2:20:00	58	0	0	1	1	2	B1	7/11/14 2:20	7/11/14 2:00	SMB
59	59	B	1	7/11/14	2:20:00	59	1	2	0	0	3	B1	7/11/14 2:20	7/11/14 2:00	SMB
60	60	B	1	7/11/14	2:20:00	60	0	0	0	0	0	B1	7/11/14 2:20	7/11/14 2:00	SMB
61	61	B	1	7/11/14	2:20:00	61	3	0	0	0	3	B1	7/11/14 2:20	7/11/14 2:00	SMB
62	62	B	1	7/11/14	2:20:00	62	3	0	0	0	3	B1	7/11/14 2:20	7/11/14 2:00	SMB
63	63	B	1	7/11/14	2:20:00	63	1	0	1	0	2	B1	7/11/14 2:20	7/11/14 2:00	SMB
64	64	B	1	7/11/14	2:20:00	64	1	0	0	0	1	B1	7/11/14 2:20	7/11/14 2:00	SMB
65	65	B	1	7/11/14	2:20:00	65	3	1	1	0	5	B1	7/11/14 2:20	7/11/14 2:00	SMB
66	66	B	1	7/11/14	2:20:00	66	1	0	0	0	1	B1	7/11/14 2:20	7/11/14 2:00	SMB
67	67	B	1	7/11/14	2:20:00	67	3	1	0	0	4	B1	7/11/14 2:20	7/11/14 2:00	SMB
68	68	B	1	7/11/14	2:20:00	68	1	0	0	0	1	B1	7/11/14 2:20	7/11/14 2:00	SMB
69	69	B	1	7/11/14	2:20:00	69	1	0	0	0	1	B1	7/11/14 2:20	7/11/14 2:00	SMB
70	70	B	1	7/11/14	2:20:00	70	2	0	0	0	2	B1	7/11/14 2:20	7/11/14 2:00	SMB
71	71	B	1	7/11/14	2:20:00	71	4	1	0	0	5	B1	7/11/14 2:20	7/11/14 2:00	SMB
72	72	B	1	7/11/14	2:20:00	72	1	0	0	0	1	B1	7/11/14 2:20	7/11/14 2:00	SMB
73	73	B	1	7/11/14	2:20:00	73	1	0	0	0	1	B1	7/11/14 2:20	7/11/14 2:00	SMB
74	74	B	1	7/11/14	2:20:00	74	0	0	0	0	0	B1	7/11/14 2:20	7/11/14 2:00	SMB
75	75	B	1	7/11/14	2:20:00	75	1	0	1	0	2	B1	7/11/14 2:20	7/11/14 2:00	SMB
76	76	B	1	7/11/14	2:20:00	76	0	0	0	0	0	B1	7/11/14 2:20	7/11/14 2:00	SMB
77	77	B	1	7/11/14	2:20:00	77	0	0	0	0	0	B1	7/11/14 2:20	7/11/14 2:00	SMB
78	78	B	1	7/11/14	2:20:00	78	1	0	1	0	2	B1	7/11/14 2:20	7/11/14 2:00	SMB
79	79	B	1	7/11/14	2:20:00	79	1	0	0	0	1	B1	7/11/14 2:20	7/11/14 2:00	SMB
80	80	B	1	7/11/14	2:20:00	80	1	0	0	0	1	B1	7/11/14 2:20	7/11/14 2:00	SMB
81	81	B	1	7/11/14	2:20:00	81	0	0	0	0	0	B1	7/11/14 2:20	7/11/14 2:00	SMB
82	82	B	1	7/11/14	2:20:00	82	1	0	0	0	1	B1	7/11/14 2:20	7/11/14 2:00	SMB
83	83	B	1	7/11/14	2:20:00	83	1	1	0	0	2	B1	7/11/14 2:20	7/11/14 2:00	SMB
84	84	B	1	7/11/14	2:20:00	84	3	0	0	0	3	B1	7/11/14 2:20	7/11/14 2:00	SMB
85	85	B	1	7/11/14	2:20:00	85	0	0	0	0	0	B1	7/11/14 2:20	7/11/14 2:00	SMB
86	86	B	1	7/11/14	2:20:00	86	0	0	0	2	2	B1	7/11/14 2:20	7/11/14 2:00	SMB
87	87	B	1	7/11/14	2:20:00	87	4	1	1	0	6	B1	7/11/14 2:20	7/11/14 2:00	SMB
88	88	B	1	7/11/14	2:20:00	88	2	0	0	0	2	B1	7/11/14 2:20	7/11/14 2:00	SMB
89	89	B	1	7/11/14	2:20:00	89	0	0	0	0	0	B1	7/11/14 2:20	7/11/14 2:00	SMB
90	90	B	1	7/11/14	2:20:00	90	3	0	0	0	3	B1	7/11/14 2:20	7/11/14 2:00	SMB
91	91	B	1	7/11/14	2:20:00	91	0	0	0	0	0	B1	7/11/14 2:20	7/11/14 2:00	SMB
92	92	B	1	7/11/14	2:20:00	92	0	0	0	0	0	B1	7/11/14 2:20	7/11/14 2:00	SMB
93	93	B	1	7/11/14	2:20:00	93	0	1	0	0	1	B1	7/11/14 2:20	7/11/14 2:00	SMB
94	94	B	1	7/11/14	2:20:00	94	1	0	0	0	1	B1	7/11/14 2:20	7/11/14 2:00	SMB
95	95	B	1	7/11/14	2:20:00	95	2	0	1	0	3	B1	7/11/14 2:20	7/11/14 2:00	SMB
96	96	B	1	7/11/14	2:20:00	96	0	0	0	0	0	B1	7/11/14 2:20	7/11/14 2:00	SMB
97	97	B	1	7/11/14	2:20:00	97	0	0	0	0	0	B1	7/11/14 2:20	7/11/14 2:00	SMB
98	98	B	1	7/11/14	2:20:00	98	0	0	0	0	0	B1	7/11/14 2:20	7/11/14 2:00	SMB
99	99	B	1	7/11/14	2:20:00	99	3	0	0	0	3	B1	7/11/14 2:20	7/11/14 2:00	SMB
100	100	B	1	7/11/14	2:30:00	1	3	0	0	1	4	B1	7/11/14 2:30	7/11/14 2:00	SMB
101	101	B	1	7/11/14	2:30:00	2	1	0	0	0	1	B1	7/11/14 2:30	7/11/14 2:00	SMB
102	102	B	1	7/11/14	2:30:00	3	1	0	0	0	1	B1	7/11/14 2:30	7/11/14 2:00	SMB
103	103	B	1	7/11/14	2:30:00	4	1	0	0	0	1	B1	7/11/14 2:30	7/11/14 2:00	SMB
104	104	B	1	7/11/14	2:30:00	5	3	1	1	0	5	B1	7/11/14 2:30	7/11/14 2:00	SMB
105	105	B	1	7/11/14	2:30:00	6	0	0	1	0	1	B1	7/11/14 2:30	7/11/14 2:00	SMB
106	106	B	1	7/11/14	2:30:00	7	1	0	0	0	1	B1	7/11/14 2:30	7/11/14 2:00	SMB
107	107	B	1	7/11/14	2:30:00	8	2	0	1	0	3	B1	7/11/14 2:30	7/11/14 2:00	SMB
108	108	B	1	7/11/14	2:30:00	9	3	0	0	0	3	B1	7/11/14 2:30	7/11/14 2:00	SMB
109	109	B	1	7/11/14	2:30:00	10	0	0	0	1	1	B1	7/11/14 2:30	7/11/14 2:00	SMB
110	110	B	1	7/11/14	2:30:00	11	1	0	0	1	2	B1	7/11/14 2:30	7/11/14 2:00	SMB
111	111	B	1	7/11/14	2:30:00	12	2	0	0	0	2	B1	7/11/14 2:30	7/11/14 2:00	SMB
112	112	B	1	7/11/14	2:30:00	13	0	0	0	0	0	B1	7/11/14 2:30	7/11/14 2:00	SMB
113	113	B	1	7/11/14	2:30:00	14	2	0	0	0	2	B1	7/11/14 2:30	7/11/14 2:00	SMB
114	114	B	1	7/11/14	2:30:00	15	1	0	0	1	2	B1	7/11/14 2:30	7/11/14 2:00	SMB
115	115	B	1	7/11/14	2:30:00	16	0	0	1	1	2	B1	7/11/14 2:30	7/11/14 2:00	SMB
116	116	B	1	7/11/14	2:30:00	17	1	0	0	0	1	B1	7/11/14 2:30	7/11/14 2:00	SMB
117	117	B	1	7/11/14	2:30:00	18	2	0	0	3	5	B1	7/11/14 2:30	7/11/14 2:00	SMB
118	118	B	1	7/11/14	2:30:00	19	0	0	0	0	0	B1	7/11/14 2:30	7/11/14 2:00	SMB
119	119	B	1	7/11/14	2:30:00	20	0	0	0	0	0	B1	7/11/14 2:30	7/11/14 2:00	SMB
120	120	B	1	7/11/14	2:30:00	21	1	0	0	0	1	B1	7/11/14 2:30	7/11/14 2:00	SMB
121	121	B	1	7/11/14	2:30:00	22	0	0	1	1	2	B1	7/11/14 2:30	7/11/14 2:00	SMB
122	122	B	1	7/11/14	2:30:00	23	0	1	1	1	3	B1	7/11/14 2:30	7/11/14 2:00	SMB
123	123	B	1	7/11/14	2:30:00	24	3	0	0	0	3	B1	7/11/14 2:30	7/11/14 2:00	SMB
124	124	B	1	7/11/14	2:30:00	25	0	0	1	0	1	B1	7/11/14 2:30	7/11/14 2:00	SMB
125	125	B	1	7/11/14	2:30:00	26	2	0	0	1	3	B1	7/11/14 2:30	7/11/14 2:00	SMB
126	126	B	1	7/11/14	2:30:00	27	2	0	0	0	2	B1	7/11/14 2:30	7/11/14 2:00	SMB
127	127	B	1	7/11/14	2:30:00	28	3	0	0	0	3	B1	7/11/14 2:30	7/11/14 2:00	SMB
128	128	B	1	7/11/14	2:30:00	29	1	0	0	1	2	B1	7/11/14 2:30	7/11/14 2:00	SMB
129	129	B	1	7/11/14	2:30:00	30	1	0	0	1	2	B1	7/11/14 2:30	7/11/14 2:00	SMB
130	130	B	1	7/11/14	2:30:00	31	1	0	0	0	1	B1	7/11/14 2:30	7/11/14 2:00	SMB
131	131	B	1	7/11/14	2:30:00	32	2	3	0	0	5	B1	7/11/14 2:30	7/11/14 2:00	SMB
132	132	B	1	7/11/14	2:30:00	33	2	1	0	1	4	B1	7/11/14 2:30	7/11/14 2:00	SMB
133	133	B	1	7/11/14	2:30:00	34	1	0	1	0	2	B1	7/11/14 2:30	7/11/14 2:00	SMB
134	134	B	1	7/11/14	2:30:00	35	2	0	0	0	2	B1	7/11/14 2:30	7/11/14 2:00	SMB
135	135	B	1	7/11/14	2:30:00	36	3	0	0	0	3	B1	7/11/14 2:30	7/11/14 2:00	SMB
136	136	B	1	7/11/14	2:30:00	37	0	1	0	0	1	B1	7/11/14 2:30	7/11/14 2:00	SMB
137	137	B	1	7/11/14	2:30:00	38	0	0	0	0	0	B1	7/11/14 2:30	7/11/14 2:00	SMB
138	138	B	1	7/11/14	2:30:00	39	1	0	0	0	1	B1	7/11/14 2:30	7/11/14 2:00	SMB
139	139	B	1	7/11/14	2:30:00	40	1	1	0	1	3	B1	7/11/14 2:30	7/11/14 2:00	SMB
140	140	B	1	7/11/14	2:30:00	41	1	0	0	0	1	B1	7/11/14 2:30	7/11/14 2:00	SMB
141	141	B	1	7/11/14	2:30:00	42	0	1	0	0	1	B1	7/11/14 2:30	7/11/14 2:00	SMB
142	142	B	1	7/11/14	2:30:00	43	2	0	0	0	2	B1	7/11/14 2:30	7/11/14 2:00	SMB
143	143	B	1	7/11/14	2:30:00	44	1	0	0	0	1	B1	7/11/14 2:30	7/11/14 2:00	SMB
144	144	B	1	7/11/14	2:30:00	45	1	0	0	0	1	B1	7/11/14 2:30	7/11/14 2:00	SMB
145	145	B	1	7/11/14	2:30:00	46	0	0	0	1	1	B1	7/11/14 2:30	7/11/14 2:00	SMB
146	146	B	1	7/11/14	2:30:00	47	3	0	0	0	3	B1	7/11/14 2:30	7/11/14 2:00	SMB
147	147	B	1	7/11/14	2:30:00	48	3	0	1	0	4	B1	7/11/14 2:30	7/11/14 2:00	SMB
148	148	B	1	7/11/14	2:30:00	49	2	1	1	0	4	B1	7/11/14 2:30	7/11/14 2:00	SMB
149	149	B	1	7/11/14	2:30:00	50	2	0	0	1	3	B1	7/11/14 2:30	7/11/14 2:00	SMB
150	150	B	1	7/11/14	2:30:00	51	2	0	0	0	2	B1	7/11/14 2:30	7/11/14 2:00	SMB
151	151	B	1	7/11/14	2:30:00	52	0	1	0	0	1	B1	7/11/14 2:30	7/11/14 2:00	SMB
152	152	B	1	7/11/14	2:30:00	53	2	0	0	0	2	B1	7/11/14 2:30	7/11/14 2:00	SMB
153	153	B	1	7/11/14	2:30:00	54	3	0	0	0	3	B1	7/11/14 2:30	7/11/14 2:00	SMB
154	154	B	1	7/11/14	2:30:00	55	2	0	1	0	3	B1	7/11/14 2:30	7/11/14 2:00	SMB
155	155	B	1	7/11/14	2:30:00	56	1	0	0	2	3	B1	7/11/14 2:30	7/11/14 2:00	SMB
156	156	B	1	7/11/14	2:30:00	57	0	0	0	0	0	B1	7/11/14 2:30	7/11/14 2:00	SMB
157	157	B	1	7/11/14	2:30:00	58	0	2	0	0	2	B1	7/11/14 2:30	7/11/14 2:00	SMB
158	158	B	1	7/11/14	2:30:00	59	3	0	0	0	3	B1	7/11/14 2:30	7/11/14 2:00	SMB
159	159	B	1	7/11/14	2:30:00	60	0	0	0	0	0	B1	7/11/14 2:30	7/11/14 2:00	SMB
160	160	B	1	7/11/14	2:30:00	61	4	1	0	1	6	B1	7/11/14 2:30	7/11/14 2:00	SMB
161	161	B	1	7/11/14	2:30:00	62	0	0	1	0	1	B1	7/11/14 2:30	7/11/14 2:00	SMB
162	162	B	1	7/11/14	2:30:00	63	0	0	0	0	0	B1	7/11/14 2:30	7/11/14 2:00	SMB
163	163	B	1	7/11/14	2:30:00	64	3	0	0	1	4	B1	7/11/14 2:30	7/11/14 2:00	SMB
164	164	B	1	7/11/14	2:30:00	65	1	0	0	0	1	B1	7/11/14 2:30	7/11/14 2:00	SMB
165	165	B	1	7/11/14	2:30:00	66	1	0	0	0	1	B1	7/11/14 2:30	7/11/14 2:00	SMB
166	166	B	1	7/11/14	2:30:00	67	3	0	0	0	3	B1	7/11/14 2:30	7/11/14 2:00	SMB
167	167	B	1	7/11/14	2:30:00	68	1	0	0	0	1	B1	7/11/14 2:30	7/11/14 2:00	SMB
168	168	B	1	7/11/14	2:30:00	69	1	0	0	1	2	B1	7/11/14 2:30	7/11/14 2:00	SMB
169	169	B	1	7/11/14	2:30:00	70	0	0	1	0	1	B1	7/11/14 2:30	7/11/14 2:00	SMB
170	170	B	1	7/11/14	2:30:00	71	0	0	0	0	0	B1	7/11/14 2:30	7/11/14 2:00	SMB
171	171	B	1	7/11/14	2:30:00	72	1	0	0	0	1	B1	7/11/14 2:30	7/11/14 2:00	SMB
172	172	B	1	7/11/14	2:30:00	73	3	0	0	0	3	B1	7/11/14 2:30	7/11/14 2:00	SMB
173	173	B	1	7/11/14	2:30:00	74	4	0	0	0	4	B1	7/11/14 2:30	7/11/14 2:00	SMB
174	174	B	1	7/11/14	2:30:00	75	2	0	0	0	2	B1	7/11/14 2:30	7/11/14 2:00	SMB
175	175	B	1	7/11/14	2:30:00	76	0	0	0	0	0	B1	7/11/14 2:30	7/11/14 2:00	SMB
176	176	B	1	7/11/14	2:30:00	77	3	0	0	0	3	B1	7/11/14 2:30	7/11/14 2:00	SMB
177	177	B	1	7/11/14	2:30:00	78	1	1	0	0	2	B1	7/11/14 2:30	7/11/14 2:00	SMB
178	178	B	1	7/11/14	2:30:00	79	1	1	0	0	2	B1	7/11/14 2:30	7/11/14 2:00	SMB
179	179	B	1	7/11/14	2:30:00	80	2	0	1	0	3	B1	7/11/14 2:30	7/11/14 2:00	SMB
180	180	B	1	7/11/14	2:30:00	81	1	1	1	0	3	B1	7/11/14 2:30	7/11/14 2:00	SMB
181	181	B	1	7/11/14	2:30:00	82	2	0	1	0	3	B1	7/11/14 2:30	7/11/14 2:00	SMB
182	182	B	1	7/11/14	2:30:00	83	2	0	0	0	2	B1	7/11/14 2:30	7/11/14 2:00	SMB
183	183	B	1	7/11/14	2:30:00	84	2	1	0	0	3	B1	7/11/14 2:30	7/11/14 2:00	SMB
184	184	B	1	7/11/14	2:30:00	85	1	0	0	0	1	B1	7/11/14 2:30	7/11/14 2:00	SMB
185	185	B	1	7/11/14	2:30:00	86	0	2	1	0	3	B1	7/11/14 2:30	7/11/14 2:00	SMB
186	186	B	1	7/11/14	2:30:00	87	0	0	0	0	0	B1	7/11/14 2:30	7/11/14 2:00	SMB
187	187	B	1	7/11/14	2:30:00	88	0	0	0	0	0	B1	7/11/14 2:30	7/11/14 2:00	SMB
188	188	B	1	7/11/14	2:30:00	89	2	0	0	0	2	B1	7/11/14 2:30	7/11/14 2:00	SMB
189	189	B	1	7/11/14	2:30:00	90	2	0	0	0	2	B1	7/11/14 2:30	7/11/14 2:00	SMB
190	190	B	1	7/11/14	2:30:00	91	1	0	0	0	1	B1	7/11/14 2:30	7/11/14 2:00	SMB
191	191	B	1	7/11/14	2:30:00	92	2	0	0	0	2	B1	7/11/14 2:30	7/11/14 2:00	SMB
192	192	B	1	7/11/14	2:30:00	93	0	0	0	0	0	B1	7/11/14 2:30	7/11/14 2:00	SMB
193	193	B	1	7/11/14	2:30:00	94	2	0	0	0	2	B1	7/11/14 2:30	7/11/14 2:00	SMB
194	194	B	1	7/11/14	2:30:00	95	3	0	0	0	3	B1	7/11/14 2:30	7/11/14 2:00	SMB
195	195	B	1	7/11/14	2:30:00	96	2	1	1	0	4	B1	7/11/14 2:30	7/11/14 2:00	SMB
196	196	B	1	7/11/14	2:30:00	97	2	0	0	0	2	B1	7/11/14 2:30	7/11/14 2:00	SMB
197	197	B	1	7/11/14	2:30:00	98	0	0	0	0	0	B1	7/11/14 2:30	7/11/14 2:00	SMB
198	198	B	1	7/11/14	2:30:00	99	1	0	0	0	1	B1	7/11/14 2:30	7/11/14 2:00	SMB
199	199	B	1	7/11/14	2:40:00	1	0	0	0	1	1	B1	7/11/14 2:40	7/11/14 2:00	SMB
200	200	B	1	7/11/14	2:40:00	2	0	0	0	1	1	B1	7/11/14 2:40	7/11/14 2:00	SMB
201	201	B	1	7/11/14	2:40:00	3	0	0	0	0	0	B1	7/11/14 2:40	7/11/14 2:00	SMB
202	202	B	1	7/11/14	2:40:00	4	2	0	0	0	2	B1	7/11/14 2:40	7/11/14 2:00	SMB
203	203	B	1	7/11/14	2:40:00	5	1	0	0	1	2	B1	7/11/14 2:40	7/11/14 2:00	SMB
204	204	B	1	7/11/14	2:40:00	6	4	0	0	0	4	B1	7/11/14 2:40	7/11/14 2:00	SMB
205	205	B	1	7/11/14	2:40:00	7	2	0	0	0	2	B1	7/11/14 2:40	7/11/14 2:00	SMB
206	206	B	1	7/11/14	2:40:00	8	2	0	0	0	2	B1	7/11/14 2:40	7/11/14 2:00	SMB
207	207	B	1	7/11/14	2:40:00	9	1	0	2	0	3	B1	7/11/14 2:40	7/11/14 2:00	SMB
208	208	B	1	7/11/14	2:40:00	10	0	0	0	0	0	B1	7/11/14 2:40	7/11/14 2:00	SMB
209	209	B	1	7/11/14	2:40:00	11	1	1	0	1	3	B1	7/11/14 2:40	7/11/14 2:00	SMB
210	210	B	1	7/11/14	2:40:00	12	2	0	0	0	2	B1	7/11/14 2:40	7/11/14 2:00	SMB
211	211	B	1	7/11/14	2:40:00	13	2	1	0	0	3	B1	7/11/14 2:40	7/11/14 2:00	SMB
212	212	B	1	7/11/14	2:40:00	14	2	0	1	0	3	B1	7/11/14 2:40	7/11/14 2:00	SMB
213	213	B	1	7/11/14	2:40:00	15	5	0	0	0	5	B1	7/11/14 2:40	7/11/14 2:00	SMB
214	214	B	1	7/11/14	2:40:00	16	0	0	0	0	0	B1	7/11/14 2:40	7/11/14 2:00	SMB
215	215	B	1	7/11/14	2:40:00	17	2	0	0	0	2	B1	7/11/14 2:40	7/11/14 2:00	SMB
216	216	B	1	7/11/14	2:40:00	18	3	0	0	0	3	B1	7/11/14 2:40	7/11/14 2:00	SMB
217	217	B	1	7/11/14	2:40:00	19	1	0	0	0	1	B1	7/11/14 2:40	7/11/14 2:00	SMB
218	218	B	1	7/11/14	2:40:00	20	0	0	0	0	0	B1	7/11/14 2:40	7/11/14 2:00	SMB
219	219	B	1	7/11/14	2:40:00	21	0	1	0	0	1	B1	7/11/14 2:40	7/11/14 2:00	SMB
220	220	B	1	7/11/14	2:40:00	22	0	0	1	1	2	B1	7/11/14 2:40	7/11/14 2:00	SMB
221	221	B	1	7/11/14	2:40:00	23	1	0	0	0	1	B1	7/11/14 2:40	7/11/14 2:00	SMB
222	222	B	1	7/11/14	2:40:00	24	2	0	0	0	2	B1	7/11/14 2:40	7/11/14 2:00	SMB
223	223	B	1	7/11/14	2:40:00	25	3	2	0	0	5	B1	7/11/14 2:40	7/11/14 2:00	SMB
224	224	B	1	7/11/14	2:40:00	26	0	0	0	1	1	B1	7/11/14 2:40	7/11/14 2:00	SMB
225	225	B	1	7/11/14	2:40:00	27	2	0	0	0	2	B1	7/11/14 2:40	7/11/14 2:00	SMB
226	226	B	1	7/11/14	2:40:00	28	1	0	0	0	1	B1	7/11/14 2:40	7/11/14 2:00	SMB
227	227	B	1	7/11/14	2:40:00	29	0	2	0	0	2	B1	7/11/14 2:40	7/11/14 2:00	SMB
228	228	B	1	7/11/14	2:40:00	30	2	0	0	0	2	B1	7/11/14 2:40	7/11/14 2:00	SMB
229	229	B	1	7/11/14	2:40:00	31	0	0	0	0	0	B1	7/11/14 2:40	7/11/14 2:00	SMB
230	230	B	1	7/11/14	2:40:00	32	1	0	0	0	1	B1	7/11/14 2:40	7/11/14 2:00	SMB
231	231	B	1	7/11/14	2:40:00	33	4	0	0	1	5	B1	7/11/14 2:40	7/11/14 2:00	SMB
232	232	B	1	7/11/14	2:40:00	34	1	0	0	0	1	B1	7/11/14 2:40	7/11/14 2:00	SMB
233	233	B	1	7/11/14	2:40:00	35	0	0	0	0	0	B1	7/11/14 2:40	7/11/14 2:00	SMB
234	234	B	1	7/11/14	2:40:00	36	1	0	0	0	1	B1	7/11/14 2:40	7/11/14 2:00	SMB
235	235	B	1	7/11/14	2:40:00	37	0	0	0	1	1	B1	7/11/14 2:40	7/11/14 2:00	SMB
236	236	B	1	7/11/14	2:40:00	38	1	0	0	0	1	B1	7/11/14 2:40	7/11/14 2:00	SMB
237	237	B	1	7/11/14	2:40:00	39	2	0	0	0	2	B1	7/11/14 2:40	7/11/14 2:00	SMB
238	238	B	1	7/11/14	2:40:00	40	1	1	0	0	2	B1	7/11/14 2:40	7/11/14 2:00	SMB
239	239	B	1	7/11/14	2:40:00	41	1	0	0	0	1	B1	7/11/14 2:40	7/11/14 2:00	SMB
240	240	B	1	7/11/14	2:40:00	42	0	1	0	0	1	B1	7/11/14 2:40	7/11/14 2:00	SMB
241	241	B	1	7/11/14	2:40:00	43	2	0	0	1	3	B1	7/11/14 2:40	7/11/14 2:00	SMB
242	242	B	1	7/11/14	2:40:00	44	1	1	0	0	2	B1	7/11/14 2:40	7/11/14 2:00	SMB
243	243	B	1	7/11/14	2:40:00	45	3	0	0	0	3	B1	7/11/14 2:40	7/11/14 2:00	SMB
244	244	B	1	7/11/14	2:40:00	46	1	0	0	1	2	B1	7/11/14 2:40	7/11/14 2:00	SMB
245	245	B	1	7/11/14	2:40:00	47	1	0	0	0	1	B1	7/11/14 2:40	7/11/14 2:00	SMB
246	246	B	1	7/11/14	2:40:00	48	0	0	0	2	2	B1	7/11/14 2:40	7/11/14 2:00	SMB
247	247	B	1	7/11/14	2:40:00	49	0	2	0	0	2	B1	7/11/14 2:40	7/11/14 2:00	SMB
248	248	B	1	7/11/14	2:40:00	50	0	0	0	0	0	B1	7/11/14 2:40	7/11/14 2:00	SMB
249	249	B	1	7/11/14	2:40:00	51	0	0	0	0	0	B1	7/11/14 2:40	7/11/14 2:00	SMB
250	250	B	1	7/11/14	2:40:00	52	2	0	0	0	2	B1	7/11/14 2:40	7/11/14 2:00	SMB
251	251	B	1	7/11/14	2:40:00	53	1	0	0	0	1	B1	7/11/14 2:40	7/11/14 2:00	SMB
252	252	B	1	7/11/14	2:40:00	54	0	1	1	0	2	B1	7/11/14 2:40	7/11/14 2:00	SMB
253	253	B	1	7/11/14	2:40:00	55	0	0	1	1	2	B1	7/11/14 2:40	7/11/14 2:00	SMB
254	254	B	1	7/11/14	2:40:00	56	2	0	0	1	3	B1	7/11/14 2:40	7/11/14 2:00	SMB
255	255	B	1	7/11/14	2:40:00	57	3	0	0	0	3	B1	7/11/14 2:40	7/11/14 2:00	SMB
256	256	B	1	7/11/14	2:40:00	58	0	0	0	0	0	B1	7/11/14 2:40	7/11/14 2:00	SMB
257	257	B	1	7/11/14	2:40:00	59	2	0	0	0	2	B1	7/11/14 2:40	7/11/14 2:00	SMB
258	258	B	1	7/11/14	2:40:00	60	0	0	0	0	0	B1	7/11/14 2:40	7/11/14 2:00	SMB
259	259	B	1	7/11/14	2:40:00	61	2	0	0	0	2	B1	7/11/14 2:40	7/11/14 2:00	SMB
260	260	B	1	7/11/14	2:40:00	62	3	0	0	0	3	B1	7/11/14 2:40	7/11/14 2:00	SMB
261	261	B	1	7/11/14	2:40:00	63	1	0	0	0	1	B1	7/11/14 2:40	7/11/14 2:00	SMB
262	262	B	1	7/11/14	2:40:00	64	1	0	0	0	1	B1	7/11/14 2:40	7/11/14 2:00	SMB
263	263	B	1	7/11/14	2:40:00	65	0	0	0	0	0	B1	7/11/14 2:40	7/11/14 2:00	SMB
264	264	B	1	7/11/14	2:40:00	66	1	0	0	0	1	B1	7/11/14 2:40	7/11/14 2:00	SMB
265	265	B	1	7/11/14	2:40:00	67	2	0	0	0	2	B1	7/11/14 2:40	7/11/14 2:00	SMB
266	266	B	1	7/11/14	2:40:00	68	3	0	0	1	4	B1	7/11/14 2:40	7/11/14 2:00	SMB
267	267	B	1	7/11/14	2:40:00	69	3	0	0	0	3	B1	7/11/14 2:40	7/11/14 2:00	SMB
268	268	B	1	7/11/14	2:40:00	70	2	0	0	0	2	B1	7/11/14 2:40	7/11/14 2:00	SMB
269	269	B	1	7/11/14	2:40:00	71	2	0	0	0	2	B1	7/11/14 2:40	7/11/14 2:00	SMB
270	270	B	1	7/11/14	2:40:00	72	2	0	0	0	2	B1	7/11/14 2:40	7/11/14 2:00	SMB
271	271	B	1	7/11/14	2:40:00	73	1	0	1	0	2	B1	7/11/14 2:40	7/11/14 2:00	SMB
272	272	B	1	7/11/14	2:40:00	74	0	2	0	0	2	B1	7/11/14 2:40	7/11/14 2:00	SMB
273	273	B	1	7/11/14	2:40:00	75	4	0	0	0	4	B1	7/11/14 2:40	7/11/14 2:00	SMB
274	274	B	1	7/11/14	2:40:00	76	2	1	0	1	4	B1	7/11/14 2:40	7/11/14 2:00	SMB
275	275	B	1	7/11/14	2:40:00	77	3	0	0	0	3	B1	7/11/14 2:40	7/11/14 2:00	SMB
276	276	B	1	7/11/14	2:40:00	78	3	1	0	0	4	B1	7/11/14 2:40	7/11/14 2:00	SMB
277	277	B	1	7/11/14	2:40:00	79	1	0	0	1	2	B1	7/11/14 2:40	7/11/14 2:00	SMB
278	278	B	1	7/11/14	2:40:00	80	2	0	0	0	2	B1	7/11/14 2:40	7/11/14 2:00	SMB
279	279	B	1	7/11/14	2:40:00	81	0	0	0	0	0	B1	7/11/14 2:40	7/11/14 2:00	SMB
280	280	B	1	7/11/14	2:40:00	82	2	0	0	0	2	B1	7/11/14 2:40	7/11/14 2:00	SMB
281	281	B	1	7/11/14	2:40:00	83	2	0	0	0	2	B1	7/11/14 2:40	7/11/14 2:00	SMB
282	282	B	1	7/11/14	2:40:00	84	2	0	0	0	2	B1	7/11/14 2:40	7/11/14 2:00	SMB
283	283	B	1	7/11/14	2:40:00	85	2	0	1	1	4	B1	7/11/14 2:40	7/11/14 2:00	SMB
284	284	B	1	7/11/14	2:40:00	86	1	0	0	0	1	B1	7/11/14 2:40	7/11/14 2:00	SMB
285	285	B	1	7/11/14	2:40:00	87	2	0	1	0	3	B1	7/11/14 2:40	7/11/14 2:00	SMB
286	286	B	1	7/11/14	2:40:00	88	1	1	0	0	2	B1	7/11/14 2:40	7/11/14 2:00	SMB
287	287	B	1	7/11/14	2:40:00	89	1	0	1	1	3	B1	7/11/14 2:40	7/11/14 2:00	SMB
288	288	B	1	7/11/14	2:40:00	90	0	0	1	0	1	B1	7/11/14 2:40	7/11/14 2:00	SMB
289	289	B	1	7/11/14	2:40:00	91	4	0	0	0	4	B1	7/11/14 2:40	7/11/14 2:00	SMB
290	290	B	1	7/11/14	2:40:00	92	0	0	0	0	0	B1	7/11/14 2:40	7/11/14 2:00	SMB
291	291	B	1	7/11/14	2:40:00	93	1	0	0	0	1	B1	7/11/14 2:40	7/11/14 2:00	SMB
292	292	B	1	7/11/14	2:40:00	94	1	0	0	0	1	B1	7/11/14 2:40	7/11/14 2:00	SMB
293	293	B	1	7/11/14	2:40:00	95	3	1	0	0	4	B1	7/11/14 2:40	7/11/14 2:00	SMB
294	294	B	1	7/11/14	2:40:00	96	1	1	0	0	2	B1	7/11/14 2:40	7/11/14 2:00	SMB
295	295	B	1	7/11/14	2:40:00	97	2	0	1	0	3	B1	7/11/14 2:40	7/11/14 2:00	SMB
296	296	B	1	7/11/14	2:40:00	98	0	0	1	2	3	B1	7/11/14 2:40	7/11/14 2:00	SMB
297	297	B	1	7/11/14	2:40:00	99	3	0	0	0	3	B1	7/11/14 2:40	7/11/14 2:00	SMB
298	298	B	1	7/12/14	1:00:00	1	0	0	0	0	0	B1	7/12/14 1:00	7/12/14 1:00	SMB
299	299	B	1	7/12/14	1:00:00	2	3	0	0	1	4	B1	7/12/14 1:00	7/12/14 1:00	SMB
300	300	B	1	7/12/14	1:00:00	3	1	0	2	0	3	B1	7/12/14 1:00	7/12/14 1:00	SMB
301	301	B	1	7/12/14	1:00:00	4	2	0	0	0	2	B1	7/12/14 1:00	7/12/14 1:00	SMB
302	302	B	1	7/12/14	1:00:00	5	2	0	0	0	2	B1	7/12/14 1:00	7/12/14 1:00	SMB
303	303	B	1	7/12/14	1:00:00	6	0	0	0	0	0	B1	7/12/14 1:00	7/12/14 1:00	SMB
304	304	B	1	7/12/14	1:00:00	7	2	0	0	0	2	B1	7/12/14 1:00	7/12/14 1:00	SMB
305	305	B	1	7/12/14	1:00:00	8	2	0	0	0	2	B1	7/12/14 1:00	7/12/14 1:00	SMB
306	306	B	1	7/12/14	1:00:00	9	0	0	0	1	1	B1	7/12/14 1:00	7/12/14 1:00	SMB
307	307	B	1	7/12/14	1:00:00	10	0	0	1	0	1	B1	7/12/14 1:00	7/12/14 1:00	SMB
308	308	B	1	7/12/14	1:00:00	11	0	0	0	0	0	B1	7/12/14 1:00	7/12/14 1:00	SMB
309	309	B	1	7/12/14	1:00:00	12	3	0	0	0	3	B1	7/12/14 1:00	7/12/14 1:00	SMB
310	310	B	1	7/12/14	1:00:00	13	4	0	0	0	4	B1	7/12/14 1:00	7/12/14 1:00	SMB
311	311	B	1	7/12/14	1:00:00	14	1	0	0	0	1	B1	7/12/14 1:00	7/12/14 1:00	SMB
312	312	B	1	7/12/14	1:00:00	15	0	0	1	0	1	B1	7/12/14 1:00	7/12/14 1:00	SMB
313	313	B	1	7/12/14	1:00:00	16	1	0	0	0	1	B1	7/12/14 1:00	7/12/14 1:00	SMB
314	314	B	1	7/12/14	1:00:00	17	1	0	0	0	1	B1	7/12/14 1:00	7/12/14 1:00	SMB
315	315	B	1	7/12/14	1:00:00	18	0	2	1	0	3	B1	7/12/14 1:00	7/12/14 1:00	SMB
316	316	B	1	7/12/14	1:00:00	19	3	1	0	0	4	B1	7/12/14 1:00	7/12/14 1:00	SMB
317	317	B	1	7/12/14	1:00:00	20	2	0	0	0	2	B1	7/12/14 1:00	7/12/14 1:00	SMB
318	318	B	1	7/12/14	1:00:00	21	2	0	0	0	2	B1	7/12/14 1:00	7/12/14 1:00	SMB
319	319	B	1	7/12/14	1:00:00	22	1	1	0	1	3	B1	7/12/14 1:00	7/12/14 1:00	SMB
320	320	B	1	7/12/14	1:00:00	23	3	0	0	0	3	B1	7/12/14 1:00	7/12/14 1:00	SMB
321	321	B	1	7/12/14	1:00:00	24	0	0	0	2	2	B1	7/12/14 1:00	7/12/14 1:00	SMB
322	322	B	1	7/12/14	1:00:00	25	1	0	1	0	2	B1	7/12/14 1:00	7/12/14 1:00	SMB
323	323	B	1	7/12/14	1:00:00	26	2	0	0	1	3	B1	7/12/14 1:00	7/12/14 1:00	SMB
324	324	B	1	7/12/14	1:00:00	27	2	0	0	0	2	B1	7/12/14 1:00	7/12/14 1:00	SMB
325	325	B	1	7/12/14	1:00:00	28	3	0	0	0	3	B1	7/12/14 1:00	7/12/14 1:00	SMB
326	326	B	1	7/12/14	1:00:00	29	3	1	0	0	4	B1	7/12/14 1:00	7/12/14 1:00	SMB
327	327	B	1	7/12/14	1:00:00	30	1	0	0	0	1	B1	7/12/14 1:00	7/12/14 1:00	SMB
328	328	B	1	7/12/14	1:00:00	31	3	0	0	0	3	B1	7/12/14 1:00	7/12/14 1:00	SMB
329	329	B	1	7/12/14	1:00:00	32	0	0	0	0	0	B1	7/12/14 1:00	7/12/14 1:00	SMB
330	330	B	1	7/12/14	1:00:00	33	0	0	0	0	0	B1	7/12/14 1:00	7/12/14 1:00	SMB
331	331	B	1	7/12/14	1:00:00	34	2	0	0	0	2	B1	7/12/14 1:00	7/12/14 1:00	SMB
332	332	B	1	7/12/14	1:00:00	35	2	0	1	1	4	B1	7/12/14 1:00	7/12/14 1:00	SMB
333	333	B	1	7/12/14	1:00:00	36	3	0	0	0	3	B1	7/12/14 1:00	7/12/14 1:00	SMB
334	334	B	1	7/12/14	1:00:00	37	2	0	0	0	2	B1	7/12/14 1:00	7/12/14 1:00	SMB
335	335	B	1	7/12/14	1:00:00	38	0	0	0	0	0	B1	7/12/14 1:00	7/12/14 1:00	SMB
336	336	B	1	7/12/14	1:00:00	39	2	0	0	0	2	B1	7/12/14 1:00	7/12/14 1:00	SMB
337	337	B	1	7/12/14	1:00:00	40	3	0	0	1	4	B1	7/12/14 1:00	7/12/14 1:00	SMB
338	338	B	1	7/12/14	1:00:00	41	0	0	0	0	0	B1	7/12/14 1:00	7/12/14 1:00	SMB
339	339	B	1	7/12/14	1:00:00	42	3	1	0	1	5	B1	7/12/14 1:00	7/12/14 1:00	SMB
340	340	B	1	7/12/14	1:00:00	43	1	2	0	0	3	B1	7/12/14 1:00	7/12/14 1:00	SMB
341	341	B	1	7/12/14	1:00:00	44	3	0	0	0	3	B1	7/12/14 1:00	7/12/14 1:00	SMB
342	342	B	1	7/12/14	1:00:00	45	0	0	1	0	1	B1	7/12/14 1:00	7/12/14 1:00	SMB
343	343	B	1	7/12/14	1:00:00	46	0	0	0	0	0	B1	7/12/14 1:00	7/12/14 1:00	SMB
344	344	B	1	7/12/14	1:00:00	47	0	0	0	1	1	B1	7/12/14 1:00	7/12/14 1:00	SMB
345	345	B	1	7/12/14	1:00:00	48	3	0	0	0	3	B1	7/12/14 1:00	7/12/14 1:00	SMB
346	346	B	1	7/12/14	1:00:00	49	1	2	0	0	3	B1	7/12/14 1:00	7/12/14 1:00	SMB
347	347	B	1	7/12/14	1:00:00	50	2	2	0	0	4	B1	7/12/14 1:00	7/12/14 1:00	SMB
348	348	B	1	7/12/14	1:00:00	51	2	0	0	0	2	B1	7/12/14 1:00	7/12/14 1:00	SMB
349	349	B	1	7/12/14	1:00:00	52	2	0	0	0	2	B1	7/12/14 1:00	7/12/14 1:00	SMB
350	350	B	1	7/12/14	1:00:00	53	0	0	0	0	0	B1	7/12/14 1:00	7/12/14 1:00	SMB
351	351	B	1	7/12/14	1:00:00	54	3	1	0	0	4	B1	7/12/14 1:00	7/12/14 1:00	SMB
352	352	B	1	7/12/14	1:00:00	55	0	0	0	0	0	B1	7/12/14 1:00	7/12/14 1:00	SMB
353	353	B	1	7/12/14	1:00:00	56	0	0	0	2	2	B1	7/12/14 1:00	7/12/14 1:00	SMB
354	354	B	1	7/12/14	1:00:00	57	3	1	0	0	4	B1	7/12/14 1:00	7/12/14 1:00	SMB
355	355	B	1	7/12/14	1:00:00	58	2	0	0	0	2	B1	7/12/14 1:00	7/12/14 1:00	SMB
356	356	B	1	7/12/14	1:00:00	59	1	1	0	2	4	B1	7/12/14 1:00	7/12/14 1:00	SMB
357	357	B	1	7/12/14	1:00:00	60	0	0	0	0	0	B1	7/12/14 1:00	7/12/14 1:00	SMB
358	358	B	1	7/12/14	1:00:00	61	1	0	0	0	1	B1	7/12/14 1:00	7/12/14 1:00	SMB
359	359	B	1	7/12/14	1:00:00	62	1	0	0	0	1	B1	7/12/14 1:00	7/12/14 1:00	SMB
360	360	B	1	7/12/14	1:00:00	63	0	0	0	0	0	B1	7/12/14 1:00	7/12/14 1:00	SMB
361	361	B	1	7/12/14	1:00:00	64	4	1	0	0	5	B1	7/12/14 1:00	7/12/14 1:00	SMB
362	362	B	1	7/12/14	1:00:00	65	3	2	1	0	6	B1	7/12/14 1:00	7/12/14 1:00	SMB
363	363	B	1	7/12/14	1:00:00	66	0	0	0	0	0	B1	7/12/14 1:00	7/12/14 1:00	SMB
364	364	B	1	7/12/14	1:00:00	67	0	0	0	0	0	B1	7/12/14 1:00	7/12/14 1:00	SMB
365	365	B	1	7/12/14	1:00:00	68	3	0	0	0	3	B1	7/12/14 1:00	7/12/14 1:00	SMB
366	366	B	1	7/12/14	1:00:00	69	3	1	0	0	4	B1	7/12/14 1:00	7/12/14 1:00	SMB
367	367	B	1	7/12/14	1:00:00	70	2	0	0	0	2	B1	7/12/14 1:00	7/12/14 1:00	SMB
368	368	B	1	7/12/14	1:00:00	71	1	0	0	0	1	B1	7/12/14 1:00	7/12/14 1:00	SMB
369	369	B	1	7/12/14	1:00:00	72	4	0	0	0	4	B1	7/12/14 1:00	7/12/14 1:00	SMB
370	370	B	1	7/12/14	1:00:00	73	2	0	0	1	3	B1	7/12/14 1:00	7/12/14 1:00	SMB
371	371	B	1	7/12/14	1:00:00	74	1	0	0	1	2	B1	7/12/14 1:00	7/12/14 1:00	SMB
372	372	B	1	7/12/14	1:00:00	75	2	2	0	0	4	B1	7/12/14 1:00	7/12/14 1:00	SMB
373	373	B	1	7/12/14	1:00:00	76	0	0	0	1	1	B1	7/12/14 1:00	7/12/14 1:00	SMB
374	374	B	1	7/12/14	1:00:00	77	0	0	0	0	0	B1	7/12/14 1:00	7/12/14 1:00	SMB
375	375	B	1	7/12/14	1:00:00	78	0	0	0	0	0	B1	7/12/14 1:00	7/12/14 1:00	SMB
376	376	B	1	7/12/14	1:00:00	79	3	0	0	0	3	B1	7/12/14 1:00	7/12/14 1:00	SMB
377	377	B	1	7/12/14	1:00:00	80	1	0	0	0	1	B1	7/12/14 1:00	7/12/14 1:00	SMB
378	378	B	1	7/12/14	1:00:00	81	2	0	0	0	2	B1	7/12/14 1:00	7/12/14 1:00	SMB
379	379	B	1	7/12/14	1:00:00	82	3	0	0	1	4	B1	7/12/14 1:00	7/12/14 1:00	SMB
380	380	B	1	7/12/14	1:00:00	83	3	0	0	0	3	B1	7/12/14 1:00	7/12/14 1:00	SMB
381	381	B	1	7/12/14	1:00:00	84	1	0	0	0	1	B1	7/12/14 1:00	7/12/14 1:00	SMB
382	382	B	1	7/12/14	1:00:00	85	1	0	0	0	1	B1	7/12/14 1:00	7/12/14 1:00	SMB
383	383	B	1	7/12/14	1:00:00	86	1	0	0	0	1	B1	7/12/14 1:00	7/12/14 1:00	SMB
384	384	B	1	7/12/14	1:00:00	87	0	0	0	0	0	B1	7/12/14 1:00	7/12/14 1:00	SMB
385	385	B	1	7/12/14	1:00:00	88	3	0	1	0	4	B1	7/12/14 1:00	7/12/14 1:00	SMB
386	386	B	1	7/12/14	1:00:00	89	2	0	0	0	2	B1	7/12/14 1:00	7/12/14 1:00	SMB
387	387	B	1	7/12/14	1:00:00	90	0	0	0	0	0	B1	7/12/14 1:00	7/12/14 1:00	SMB
388	388	B	1	7/12/14	1:00:00	91	2	2	0	0	4	B1	7/12/14 1:00	7/12/14 1:00	SMB
389	389	B	1	7/12/14	1:00:00	92	0	0	0	0	0	B1	7/12/14 1:00	7/12/14 1:00	SMB
390	390	B	1	7/12/14	1:00:00	93	2	0	0	0	2	B1	7/12/14 1:00	7/12/14 1:00	SMB
391	391	B	1	7/12/14	1:00:00	94	0	0	1	0	1	B1	7/12/14 1:00	7/12/14 1:00	SMB
392	392	B	1	7/12/14	1:00:00	95	1	0	0	0	1	B1	7/12/14 1:00	7/12/14 1:00	SMB
393	393	B	1	7/12/14	1:00:00	96	5	0	0	0	5	B1	7/12/14 1:00	7/12/14 1:00	SMB
394	394	B	1	7/12/14	1:00:00	97	0	1	3	0	4	B1	7/12/14 1:00	7/12/14 1:00	SMB
395	395	B	1	7/12/14	1:00:00	98	1	0	0	0	1	B1	7/12/14 1:00	7/12/14 1:00	SMB
396	396	B	1	7/12/14	1:00:00	99	2	0	0	0	2	B1	7/12/14 1:00	7/12/14 1:00	SMB
397	397	B	1	7/12/14	1:10:00	1	2	0	0	1	3	B1	7/12/14 1:10	7/12/14 1:00	SMB
398	398	B	1	7/12/14	1:10:00	2	0	1	1	0	2	B1	7/12/14 1:10	7/12/14 1:00	SMB
399	399	B	1	7/12/14	1:10:00	3	2	1	0	0	3	B1	7/12/14 1:10	7/12/14 1:00	SMB
400	400	B	1	7/12/14	1:10:00	4	0	0	0	0	0	B1	7/12/14 1:10	7/12/14 1:00	SMB
401	401	B	1	7/12/14	1:10:00	5	0	0	0	0	0	B1	7/12/14 1:10	7/12/14 1:00	SMB
402	402	B	1	7/12/14	1:10:00	6	1	0	0	1	2	B1	7/12/14 1:10	7/12/14 1:00	SMB
403	403	B	1	7/12/14	1:10:00	7	2	0	0	0	2	B1	7/12/14 1:10	7/12/14 1:00	SMB
404	404	B	1	7/12/14	1:10:00	8	0	0	0	0	0	B1	7/12/14 1:10	7/12/14 1:00	SMB
405	405	B	1	7/12/14	1:10:00	9	0	1	0	0	1	B1	7/12/14 1:10	7/12/14 1:00	SMB
406	406	B	1	7/12/14	1:10:00	10	1	0	0	0	1	B1	7/12/14 1:10	7/12/14 1:00	SMB
407	407	B	1	7/12/14	1:10:00	11	2	2	0	0	4	B1	7/12/14 1:10	7/12/14 1:00	SMB
408	408	B	1	7/12/14	1:10:00	12	2	0	0	0	2	B1	7/12/14 1:10	7/12/14 1:00	SMB
409	409	B	1	7/12/14	1:10:00	13	0	0	0	1	1	B1	7/12/14 1:10	7/12/14 1:00	SMB
410	410	B	1	7/12/14	1:10:00	14	4	0	0	0	4	B1	7/12/14 1:10	7/12/14 1:00	SMB
411	411	B	1	7/12/14	1:10:00	15	2	0	0	0	2	B1	7/12/14 1:10	7/12/14 1:00	SMB
412	412	B	1	7/12/14	1:10:00	16	0	0	0	0	0	B1	7/12/14 1:10	7/12/14 1:00	SMB
413	413	B	1	7/12/14	1:10:00	17	0	0	0	0	0	B1	7/12/14 1:10	7/12/14 1:00	SMB
414	414	B	1	7/12/14	1:10:00	18	3	0	0	0	3	B1	7/12/14 1:10	7/12/14 1:00	SMB
415	415	B	1	7/12/14	1:10:00	19	2	1	0	0	3	B1	7/12/14 1:10	7/12/14 1:00	SMB
416	416	B	1	7/12/14	1:10:00	20	0	1	0	1	2	B1	7/12/14 1:10	7/12/14 1:00	SMB
417	417	B	1	7/12/14	1:10:00	21	0	0	1	0	1	B1	7/12/14 1:10	7/12/14 1:00	SMB
418	418	B	1	7/12/14	1:10:00	22	1	0	0	1	2	B1	7/12/14 1:10	7/12/14 1:00	SMB
419	419	B	1	7/12/14	1:10:00	23	2	0	0	0	2	B1	7/12/14 1:10	7/12/14 1:00	SMB
420	420	B	1	7/12/14	1:10:00	24	4	1	0	0	5	B1	7/12/14 1:10	7/12/14 1:00	SMB
421	421	B	1	7/12/14	1:10:00	25	4	0	0	0	4	B1	7/12/14 1:10	7/12/14 1:00	SMB
422	422	B	1	7/12/14	1:10:00	26	0	0	0	2	2	B1	7/12/14 1:10	7/12/14 1:00	SMB
423	423	B	1	7/12/14	1:10:00	27	0	0	1	0	1	B1	7/12/14 1:10	7/12/14 1:00	SMB
424	424	B	1	7/12/14	1:10:00	28	0	0	0	2	2	B1	7/12/14 1:10	7/12/14 1:00	SMB
425	425	B	1	7/12/14	1:10:00	29	0	2	0	0	2	B1	7/12/14 1:10	7/12/14 1:00	SMB
426	426	B	1	7/12/14	1:10:00	30	2	0	1	0	3	B1	7/12/14 1:10	7/12/14 1:00	SMB
427	427	B	1	7/12/14	1:10:00	31	2	0	0	0	2	B1	7/12/14 1:10	7/12/14 1:00	SMB
428	428	B	1	7/12/14	1:10:00	32	1	0	0	0	1	B1	7/12/14 1:10	7/12/14 1:00	SMB
429	429	B	1	7/12/14	1:10:00	33	1	0	0	0	1	B1	7/12/14 1:10	7/12/14 1:00	SMB
430	430	B	1	7/12/14	1:10:00	34	1	0	0	0	1	B1	7/12/14 1:10	7/12/14 1:00	SMB
431	431	B	1	7/12/14	1:10:00	35	0	1	0	0	1	B1	7/12/14 1:10	7/12/14 1:00	SMB
432	432	B	1	7/12/14	1:10:00	36	1	0	0	0	1	B1	7/12/14 1:10	7/12/14 1:00	SMB
433	433	B	1	7/12/14	1:10:00	37	2	1	0	0	3	B1	7/12/14 1:10	7/12/14 1:00	SMB
434	434	B	1	7/12/14	1:10:00	38	0	0	0	0	0	B1	7/12/14 1:10	7/12/14 1:00	SMB
435	435	B	1	7/12/14	1:10:00	39	1	0	0	0	1	B1	7/12/14 1:10	7/12/14 1:00	SMB
436	436	B	1	7/12/14	1:10:00	40	0	0	0	0	0	B1	7/12/14 1:10	7/12/14 1:00	SMB
437	437	B	1	7/12/14	1:10:00	41	3	0	0	0	3	B1	7/12/14 1:10	7/12/14 1:00	SMB
438	438	B	1	7/12/14	1:10:00	42	2	0	0	0	2	B1	7/12/14 1:10	7/12/14 1:00	SMB
439	439	B	1	7/12/14	1:10:00	43	4	0	0	0	4	B1	7/12/14 1:10	7/12/14 1:00	SMB
440	440	B	1	7/12/14	1:10:00	44	2	0	0	0	2	B1	7/12/14 1:10	7/12/14 1:00	SMB
441	441	B	1	7/12/14	1:10:00	45	0	1	0	2	3	B1	7/12/14 1:10	7/12/14 1:00	SMB
442	442	B	1	7/12/14	1:10:00	46	3	0	0	0	3	B1	7/12/14 1:10	7/12/14 1:00	SMB
443	443	B	1	7/12/14	1:10:00	47	2	0	0	0	2	B1	7/12/14 1:10	7/12/14 1:00	SMB
444	444	B	1	7/12/14	1:10:00	48	0	0	0	0	0	B1	7/12/14 1:10	7/12/14 1:00	SMB
445	445	B	1	7/12/14	1:10:00	49	0	0	0	0	0	B1	7/12/14 1:10	7/12/14 1:00	SMB
446	446	B	1	7/12/14	1:10:00	50	3	0	0	0	3	B1	7/12/14 1:10	7/12/14 1:00	SMB
447	447	B	1	7/12/14	1:10:00	51	0	2	0	0	2	B1	7/12/14 1:10	7/12/14 1:00	SMB
448	448	B	1	7/12/14	1:10:00	52	1	0	0	0	1	B1	7/12/14 1:10	7/12/14 1:00	SMB
449	449	B	1	7/12/14	1:10:00	53	4	0	1	1	6	B1	7/12/14 1:10	7/12/14 1:00	SMB
450	450	B	1	7/12/14	1:10:00	54	4	0	0	0	4	B1	7/12/14 1:10	7/12/14 1:00	SMB
451	451	B	1	7/12/14	1:10:00	55	0	0	1	0	1	B1	7/12/14 1:10	7/12/14 1:00	SMB
452	452	B	1	7/12/14	1:10:00	56	2	0	0	0	2	B1	7/12/14 1:10	7/12/14 1:00	SMB
453	453	B	1	7/12/14	1:10:00	57	1	0	0	0	1	B1	7/12/14 1:10	7/12/14 1:00	SMB
454	454	B	1	7/12/14	1:10:00	58	0	1	1	0	2	B1	7/12/14 1:10	7/12/14 1:00	SMB
455	455	B	1	7/12/14	1:10:00	59	1	0	0	0	1	B1	7/12/14 1:10	7/12/14 1:00	SMB
456	456	B	1	7/12/14	1:10:00	60	0	3	0	0	3	B1	7/12/14 1:10	7/12/14 1:00	SMB
457	457	B	1	7/12/14	1:10:00	61	2	0	1	0	3	B1	7/12/14 1:10	7/12/14 1:00	SMB
458	458	B	1	7/12/14	1:10:00	62	3	1	0	0	4	B1	7/12/14 1:10	7/12/14 1:00	SMB
459	459	B	1	7/12/14	1:10:00	63	2	1	0	0	3	B1	7/12/14 1:10	7/12/14 1:00	SMB
460	460	B	1	7/12/14	1:10:00	64	2	1	1	0	4	B1	7/12/14 1:10	7/12/14 1:00	SMB
461	461	B	1	7/12/14	1:10:00	65	3	0	1	0	4	B1	7/12/14 1:10	7/12/14 1:00	SMB
462	462	B	1	7/12/14	1:10:00	66	0	0	0	0	0	B1	7/12/14 1:10	7/12/14 1:00	SMB
463	463	B	1	7/12/14	1:10:00	67	1	0	0	0	1	B1	7/12/14 1:10	7/12/14 1:00	SMB
464	464	B	1	7/12/14	1:10:00	68	1	1	1	0	3	B1	7/12/14 1:10	7/12/14 1:00	SMB
465	465	B	1	7/12/14	1:10:00	69	2	1	0	0	3	B1	7/12/14 1:10	7/12/14 1:00	SMB
466	466	B	1	7/12/14	1:10:00	70	1	1	0	0	2	B1	7/12/14 1:10	7/12/14 1:00	SMB
467	467	B	1	7/12/14	1:10:00	71	2	0	0	0	2	B1	7/12/14 1:10	7/12/14 1:00	SMB
468	468	B	1	7/12/14	1:10:00	72	1	0	0	0	1	B1	7/12/14 1:10	7/12/14 1:00	SMB
469	469	B	1	7/12/14	1:10:00	73	3	0	0	0	3	B1	7/12/14 1:10	7/12/14 1:00	SMB
470	470	B	1	7/12/14	1:10:00	74	1	0	0	0	1	B1	7/12/14 1:10	7/12/14 1:00	SMB
471	471	B	1	7/12/14	1:10:00	75	0	0	0	0	0	B1	7/12/14 1:10	7/12/14 1:00	SMB
472	472	B	1	7/12/14	1:10:00	76	1	0	0	0	1	B1	7/12/14 1:10	7/12/14 1:00	SMB
473	473	B	1	7/12/14	1:10:00	77	1	2	0	1	4	B1	7/12/14 1:10	7/12/14 1:00	SMB
474	474	B	1	7/12/14	1:10:00	78	1	0	0	0	1	B1	7/12/14 1:10	7/12/14 1:00	SMB
475	475	B	1	7/12/14	1:10:00	79	0	0	0	0	0	B1	7/12/14 1:10	7/12/14 1:00	SMB
476	476	B	1	7/12/14	1:10:00	80	4	0	0	0	4	B1	7/12/14 1:10	7/12/14 1:00	SMB
477	477	B	1	7/12/14	1:10:00	81	0	0	0	0	0	B1	7/12/14 1:10	7/12/14 1:00	SMB
478	478	B	1	7/12/14	1:10:00	82	0	0	0	0	0	B1	7/12/14 1:10	7/12/14 1:00	SMB
479	479	B	1	7/12/14	1:10:00	83	2	0	0	0	2	B1	7/12/14 1:10	7/12/14 1:00	SMB
480	480	B	1	7/12/14	1:10:00	84	0	0	0	0	0	B1	7/12/14 1:10	7/12/14 1:00	SMB
481	481	B	1	7/12/14	1:10:00	85	0	0	0	0	0	B1	7/12/14 1:10	7/12/14 1:00	SMB
482	482	B	1	7/12/14	1:10:00	86	3	0	1	0	4	B1	7/12/14 1:10	7/12/14 1:00	SMB
483	483	B	1	7/12/14	1:10:00	87	1	0	0	0	1	B1	7/12/14 1:10	7/12/14 1:00	SMB
484	484	B	1	7/12/14	1:10:00	88	1	0	0	2	3	B1	7/12/14 1:10	7/12/14 1:00	SMB
485	485	B	1	7/12/14	1:10:00	89	3	0	0	0	3	B1	7/12/14 1:10	7/12/14 1:00	SMB
486	486	B	1	7/12/14	1:10:00	90	1	0	0	0	1	B1	7/12/14 1:10	7/12/14 1:00	SMB
487	487	B	1	7/12/14	1:10:00	91	1	0	0	0	1	B1	7/12/14 1:10	7/12/14 1:00	SMB
488	488	B	1	7/12/14	1:10:00	92	4	0	0	0	4	B1	7/12/14 1:10	7/12/14 1:00	SMB
489	489	B	1	7/12/14	1:10:00	93	0	0	0	1	1	B1	7/12/14 1:10	7/12/14 1:00	SMB
490	490	B	1	7/12/14	1:10:00	94	1	0	1	0	2	B1	7/12/14 1:10	7/12/14 1:00	SMB
491	491	B	1	7/12/14	1:10:00	95	0	0	0	0	0	B1	7/12/14 1:10	7/12/14 1:00	SMB
492	492	B	1	7/12/14	1:10:00	96	0	0	0	1	1	B1	7/12/14 1:10	7/12/14 1:00	SMB
493	493	B	1	7/12/14	1:10:00	97	3	0	0	0	3	B1	7/12/14 1:10	7/12/14 1:00	SMB
494	494	B	1	7/12/14	1:10:00	98	1	0	0	0	1	B1	7/12/14 1:10	7/12/14 1:00	SMB
495	495	B	1	7/12/14	1:10:00	99	0	0	0	0	0	B1	7/12/14 1:10	7/12/14 1:00	SMB
496	496	B	1	7/12/14	1:20:00	1	7	0	0	0	7	B1	7/12/14 1:20	7/12/14 1:00	SMB
497	497	B	1	7/12/14	1:20:00	2	3	0	1	1	5	B1	7/12/14 1:20	7/12/14 1:00	SMB
498	498	B	1	7/12/14	1:20:00	3	1	0	0	1	2	B1	7/12/14 1:20	7/12/14 1:00	SMB
499	499	B	1	7/12/14	1:20:00	4	3	0	1	0	4	B1	7/12/14 1:20	7/12/14 1:00	SMB
500	500	B	1	7/12/14	1:20:00	5	0	0	0	1	1	B1	7/12/14 1:20	7/12/14 1:00	SMB
501	501	B	1	7/12/14	1:20:00	6	1	0	0	0	1	B1	7/12/14 1:20	7/12/14 1:00	SMB
502	502	B	1	7/12/14	1:20:00	7	2	0	0	0	2	B1	7/12/14 1:20	7/12/14 1:00	SMB
503	503	B	1	7/12/14	1:20:00	8	5	0	0	0	5	B1	7/12/14 1:20	7/12/14 1:00	SMB
504	504	B	1	7/12/14	1:20:00	9	0	2	1	0	3	B1	7/12/14 1:20	7/12/14 1:00	SMB
505	505	B	1	7/12/14	1:20:00	10	1	0	0	0	1	B1	7/12/14 1:20	7/12/14 1:00	SMB
506	506	B	1	7/12/14	1:20:00	11	5	0	0	0	5	B1	7/12/14 1:20	7/12/14 1:00	SMB
507	507	B	1	7/12/14	1:20:00	12	3	0	0	0	3	B1	7/12/14 1:20	7/12/14 1:00	SMB
508	508	B	1	7/12/14	1:20:00	13	0	0	1	0	1	B1	7/12/14 1:20	7/12/14 1:00	SMB
509	509	B	1	7/12/14	1:20:00	14	1	0	0	0	1	B1	7/12/14 1:20	7/12/14 1:00	SMB
510	510	B	1	7/12/14	1:20:00	15	0	0	0	0	0	B1	7/12/14 1:20	7/12/14 1:00	SMB
511	511	B	1	7/12/14	1:20:00	16	1	1	0	0	2	B1	7/12/14 1:20	7/12/14 1:00	SMB
512	512	B	1	7/12/14	1:20:00	17	2	0	0	0	2	B1	7/12/14 1:20	7/12/14 1:00	SMB
513	513	B	1	7/12/14	1:20:00	18	5	0	0	0	5	B1	7/12/14 1:20	7/12/14 1:00	SMB
514	514	B	1	7/12/14	1:20:00	19	2	0	0	0	2	B1	7/12/14 1:20	7/12/14 1:00	SMB
515	515	B	1	7/12/14	1:20:00	20	2	0	0	0	2	B1	7/12/14 1:20	7/12/14 1:00	SMB
516	516	B	1	7/12/14	1:20:00	21	2	0	0	0	2	B1	7/12/14 1:20	7/12/14 1:00	SMB
517	517	B	1	7/12/14	1:20:00	22	1	1	0	0	2	B1	7/12/14 1:20	7/12/14 1:00	SMB
518	518	B	1	7/12/14	1:20:00	23	1	0	0	0	1	B1	7/12/14 1:20	7/12/14 1:00	SMB
519	519	B	1	7/12/14	1:20:00	24	2	1	0	0	3	B1	7/12/14 1:20	7/12/14 1:00	SMB
520	520	B	1	7/12/14	1:20:00	25	3	0	0	0	3	B1	7/12/14 1:20	7/12/14 1:00	SMB
521	521	B	1	7/12/14	1:20:00	26	1	0	0	1	2	B1	7/12/14 1:20	7/12/14 1:00	SMB
522	522	B	1	7/12/14	1:20:00	27	1	1	0	0	2	B1	7/12/14 1:20	7/12/14 1:00	SMB
523	523	B	1	7/12/14	1:20:00	28	4	1	0	0	5	B1	7/12/14 1:20	7/12/14 1:00	SMB
524	524	B	1	7/12/14	1:20:00	29	0	1	3	1	5	B1	7/12/14 1:20	7/12/14 1:00	SMB
525	525	B	1	7/12/14	1:20:00	30	8	1	0	0	9	B1	7/12/14 1:20	7/12/14 1:00	SMB
526	526	B	1	7/12/14	1:20:00	31	2	0	0	0	2	B1	7/12/14 1:20	7/12/14 1:00	SMB
527	527	B	1	7/12/14	1:20:00	32	3	0	1	0	4	B1	7/12/14 1:20	7/12/14 1:00	SMB
528	528	B	1	7/12/14	1:20:00	33	3	0	0	0	3	B1	7/12/14 1:20	7/12/14 1:00	SMB
529	529	B	1	7/12/14	1:20:00	34	3	1	0	0	4	B1	7/12/14 1:20	7/12/14 1:00	SMB
530	530	B	1	7/12/14	1:20:00	35	4	0	0	1	5	B1	7/12/14 1:20	7/12/14 1:00	SMB
531	531	B	1	7/12/14	1:20:00	36	0	1	0	0	1	B1	7/12/14 1:20	7/12/14 1:00	SMB
532	532	B	1	7/12/14	1:20:00	37	0	0	0	0	0	B1	7/12/14 1:20	7/12/14 1:00	SMB
533	533	B	1	7/12/14	1:20:00	38	4	0	0	0	4	B1	7/12/14 1:20	7/12/14 1:00	SMB
534	534	B	1	7/12/14	1:20:00	39	0	0	0	0	0	B1	7/12/14 1:20	7/12/14 1:00	SMB
535	535	B	1	7/12/14	1:20:00	40	4	1	0	0	5	B1	7/12/14 1:20	7/12/14 1:00	SMB
536	536	B	1	7/12/14	1:20:00	41	0	0	0	0	0	B1	7/12/14 1:20	7/12/14 1:00	SMB
537	537	B	1	7/12/14	1:20:00	42	0	0	0	0	0	B1	7/12/14 1:20	7/12/14 1:00	SMB
538	538	B	1	7/12/14	1:20:00	43	3	0	0	0	3	B1	7/12/14 1:20	7/12/14 1:00	SMB
539	539	B	1	7/12/14	1:20:00	44	0	0	0	0	0	B1	7/12/14 1:20	7/12/14 1:00	SMB
540	540	B	1	7/12/14	1:20:00	45	2	1	0	0	3	B1	7/12/14 1:20	7/12/14 1:00	SMB
541	541	B	1	7/12/14	1:20:00	46	0	0	0	1	1	B1	7/12/14 1:20	7/12/14 1:00	SMB
542	542	B	1	7/12/14	1:20:00	47	2	2	0	0	4	B1	7/12/14 1:20	7/12/14 1:00	SMB
543	543	B	1	7/12/14	1:20:00	48	2	0	1	0	3	B1	7/12/14 1:20	7/12/14 1:00	SMB
544	544	B	1	7/12/14	1:20:00	49	4	0	0	0	4	B1	7/12/14 1:20	7/12/14 1:00	SMB
545	545	B	1	7/12/14	1:20:00	50	5	1	0	0	6	B1	7/12/14 1:20	7/12/14 1:00	SMB
546	546	B	1	7/12/14	1:20:00	51	2	0	0	0	2	B1	7/12/14 1:20	7/12/14 1:00	SMB
547	547	B	1	7/12/14	1:20:00	52	1	2	0	0	3	B1	7/12/14 1:20	7/12/14 1:00	SMB
548	548	B	1	7/12/14	1:20:00	53	1	0	0	1	2	B1	7/12/14 1:20	7/12/14 1:00	SMB
549	549	B	1	7/12/14	1:20:00	54	0	0	0	0	0	B1	7/12/14 1:20	7/12/14 1:00	SMB
550	550	B	1	7/12/14	1:20:00	55	2	0	0	0	2	B1	7/12/14 1:20	7/12/14 1:00	SMB
551	551	B	1	7/12/14	1:20:00	56	2	0	0	0	2	B1	7/12/14 1:20	7/12/14 1:00	SMB
552	552	B	1	7/12/14	1:20:00	57	1	0	0	0	1	B1	7/12/14 1:20	7/12/14 1:00	SMB
553	553	B	1	7/12/14	1:20:00	58	2	0	1	0	3	B1	7/12/14 1:20	7/12/14 1:00	SMB
554	554	B	1	7/12/14	1:20:00	59	0	1	0	1	2	B1	7/12/14 1:20	7/12/14 1:00	SMB
555	555	B	1	7/12/14	1:20:00	60	0	0	0	1	1	B1	7/12/14 1:20	7/12/14 1:00	SMB
556	556	B	1	7/12/14	1:20:00	61	1	0	0	0	1	B1	7/12/14 1:20	7/12/14 1:00	SMB
557	557	B	1	7/12/14	1:20:00	62	3	0	0	0	3	B1	7/12/14 1:20	7/12/14 1:00	SMB
558	558	B	1	7/12/14	1:20:00	63	2	1	0	1	4	B1	7/12/14 1:20	7/12/14 1:00	SMB
559	559	B	1	7/12/14	1:20:00	64	0	0	0	0	0	B1	7/12/14 1:20	7/12/14 1:00	SMB
560	560	B	1	7/12/14	1:20:00	65	4	0	0	0	4	B1	7/12/14 1:20	7/12/14 1:00	SMB
561	561	B	1	7/12/14	1:20:00	66	2	2	0	0	4	B1	7/12/14 1:20	7/12/14 1:00	SMB
562	562	B	1	7/12/14	1:20:00	67	4	0	0	0	4	B1	7/12/14 1:20	7/12/14 1:00	SMB
563	563	B	1	7/12/14	1:20:00	68	0	0	0	0	0	B1	7/12/14 1:20	7/12/14 1:00	SMB
564	564	B	1	7/12/14	1:20:00	69	1	0	0	0	1	B1	7/12/14 1:20	7/12/14 1:00	SMB
565	565	B	1	7/12/14	1:20:00	70	2	1	0	0	3	B1	7/12/14 1:20	7/12/14 1:00	SMB
566	566	B	1	7/12/14	1:20:00	71	1	1	0	0	2	B1	7/12/14 1:20	7/12/14 1:00	SMB
567	567	B	1	7/12/14	1:20:00	72	2	0	0	0	2	B1	7/12/14 1:20	7/12/14 1:00	SMB
568	568	B	1	7/12/14	1:20:00	73	1	0	0	0	1	B1	7/12/14 1:20	7/12/14 1:00	SMB
569	569	B	1	7/12/14	1:20:00	74	0	0	0	0	0	B1	7/12/14 1:20	7/12/14 1:00	SMB
570	570	B	1	7/12/14	1:20:00	75	0	0	0	0	0	B1	7/12/14 1:20	7/12/14 1:00	SMB
571	571	B	1	7/12/14	1:20:00	76	1	0	0	0	1	B1	7/12/14 1:20	7/12/14 1:00	SMB
572	572	B	1	7/12/14	1:20:00	77	0	0	0	0	0	B1	7/12/14 1:20	7/12/14 1:00	SMB
573	573	B	1	7/12/14	1:20:00	78	3	0	0	0	3	B1	7/12/14 1:20	7/12/14 1:00	SMB
574	574	B	1	7/12/14	1:20:00	79	1	1	0	1	3	B1	7/12/14 1:20	7/12/14 1:00	SMB
575	575	B	1	7/12/14	1:20:00	80	0	0	0	1	1	B1	7/12/14 1:20	7/12/14 1:00	SMB
576	576	B	1	7/12/14	1:20:00	81	2	0	0	0	2	B1	7/12/14 1:20	7/12/14 1:00	SMB
577	577	B	1	7/12/14	1:20:00	82	4	0	0	0	4	B1	7/12/14 1:20	7/12/14 1:00	SMB
578	578	B	1	7/12/14	1:20:00	83	0	1	0	0	1	B1	7/12/14 1:20	7/12/14 1:00	SMB
579	579	B	1	7/12/14	1:20:00	84	3	0	0	0	3	B1	7/12/14 1:20	7/12/14 1:00	SMB
580	580	B	1	7/12/14	1:20:00	85	0	0	0	0	0	B1	7/12/14 1:20	7/12/14 1:00	SMB
581	581	B	1	7/12/14	1:20:00	86	0	0	0	0	0	B1	7/12/14 1:20	7/12/14 1:00	SMB
582	582	B	1	7/12/14	1:20:00	87	2	0	0	0	2	B1	7/12/14 1:20	7/12/14 1:00	SMB
583	583	B	1	7/12/14	1:20:00	88	1	0	0	1	2	B1	7/12/14 1:20	7/12/14 1:00	SMB
584	584	B	1	7/12/14	1:20:00	89	1	0	0	0	1	B1	7/12/14 1:20	7/12/14 1:00	SMB
585	585	B	1	7/12/14	1:20:00	90	3	0	0	0	3	B1	7/12/14 1:20	7/12/14 1:00	SMB
586	586	B	1	7/12/14	1:20:00	91	1	0	0	0	1	B1	7/12/14 1:20	7/12/14 1:00	SMB
587	587	B	1	7/12/14	1:20:00	92	4	0	0	0	4	B1	7/12/14 1:20	7/12/14 1:00	SMB
588	588	B	1	7/12/14	1:20:00	93	1	0	0	0	1	B1	7/12/14 1:20	7/12/14 1:00	SMB
589	589	B	1	7/12/14	1:20:00	94	4	0	2	1	7	B1	7/12/14 1:20	7/12/14 1:00	SMB
590	590	B	1	7/12/14	1:20:00	95	0	0	0	0	0	B1	7/12/14 1:20	7/12/14 1:00	SMB
591	591	B	1	7/12/14	1:20:00	96	1	0	1	0	2	B1	7/12/14 1:20	7/12/14 1:00	SMB
592	592	B	1	7/12/14	1:20:00	97	0	0	0	0	0	B1	7/12/14 1:20	7/12/14 1:00	SMB
593	593	B	1	7/12/14	1:20:00	98	1	0	0	0	1	B1	7/12/14 1:20	7/12/14 1:00	SMB
594	594	B	1	7/12/14	1:20:00	99	2	0	1	0	3	B1	7/12/14 1:20	7/12/14 1:00	SMB
595	595	B	1	7/13/14	1:20:00	1	1	0	1	0	2	B1	7/13/14 1:20	7/13/14 1:00	SMB
596	596	B	1	7/13/14	1:20:00	2	0	0	0	0	0	B1	7/13/14 1:20	7/13/14 1:00	SMB
597	597	B	1	7/13/14	1:20:00	3	0	0	0	0	0	B1	7/13/14 1:20	7/13/14 1:00	SMB
598	598	B	1	7/13/14	1:20:00	4	0	0	0	0	0	B1	7/13/14 1:20	7/13/14 1:00	SMB
599	599	B	1	7/13/14	1:20:00	5	0	0	0	0	0	B1	7/13/14 1:20	7/13/14 1:00	SMB
600	600	B	1	7/13/14	1:20:00	6	0	0	0	0	0	B1	7/13/14 1:20	7/13/14 1:00	SMB
601	601	B	1	7/13/14	1:20:00	7	1	0	0	1	2	B1	7/13/14 1:20	7/13/14 1:00	SMB
602	602	B	1	7/13/14	1:20:00	8	1	0	0	0	1	B1	7/13/14 1:20	7/13/14 1:00	SMB
603	603	B	1	7/13/14	1:20:00	9	0	0	0	0	0	B1	7/13/14 1:20	7/13/14 1:00	SMB
604	604	B	1	7/13/14	1:20:00	10	2	0	0	0	2	B1	7/13/14 1:20	7/13/14 1:00	SMB
605	605	B	1	7/13/14	1:20:00	11	2	0	0	0	2	B1	7/13/14 1:20	7/13/14 1:00	SMB
606	606	B	1	7/13/14	1:20:00	12	0	0	0	0	0	B1	7/13/14 1:20	7/13/14 1:00	SMB
607	607	B	1	7/13/14	1:20:00	13	0	0	0	1	1	B1	7/13/14 1:20	7/13/14 1:00	SMB
608	608	B	1	7/13/14	1:20:00	14	2	0	0	0	2	B1	7/13/14 1:20	7/13/14 1:00	SMB
609	609	B	1	7/13/14	1:20:00	15	0	0	0	0	0	B1	7/13/14 1:20	7/13/14 1:00	SMB
610	610	B	1	7/13/14	1:20:00	16	0	0	0	0	0	B1	7/13/14 1:20	7/13/14 1:00	SMB
611	611	B	1	7/13/14	1:20:00	17	0	0	0	0	0	B1	7/13/14 1:20	7/13/14 1:00	SMB
612	612	B	1	7/13/14	1:20:00	18	2	0	0	0	2	B1	7/13/14 1:20	7/13/14 1:00	SMB
613	613	B	1	7/13/14	1:20:00	19	1	0	0	0	1	B1	7/13/14 1:20	7/13/14 1:00	SMB
614	614	B	1	7/13/14	1:20:00	20	0	0	0	0	0	B1	7/13/14 1:20	7/13/14 1:00	SMB
615	615	B	1	7/13/14	1:20:00	21	1	0	0	0	1	B1	7/13/14 1:20	7/13/14 1:00	SMB
616	616	B	1	7/13/14	1:20:00	22	0	0	0	0	0	B1	7/13/14 1:20	7/13/14 1:00	SMB
617	617	B	1	7/13/14	1:20:00	23	1	0	0	0	1	B1	7/13/14 1:20	7/13/14 1:00	SMB
618	618	B	1	7/13/14	1:20:00	24	0	2	0	0	2	B1	7/13/14 1:20	7/13/14 1:00	SMB
619	619	B	1	7/13/14	1:20:00	25	1	0	0	0	1	B1	7/13/14 1:20	7/13/14 1:00	SMB
620	620	B	1	7/13/14	1:20:00	26	0	3	0	0	3	B1	7/13/14 1:20	7/13/14 1:00	SMB
621	621	B	1	7/13/14	1:20:00	27	0	0	0	0	0	B1	7/13/14 1:20	7/13/14 1:00	SMB
622	622	B	1	7/13/14	1:20:00	28	0	0	0	0	0	B1	7/13/14 1:20	7/13/14 1:00	SMB
623	623	B	1	7/13/14	1:20:00	29	0	0	0	0	0	B1	7/13/14 1:20	7/13/14 1:00	SMB
624	624	B	1	7/13/14	1:20:00	30	2	0	0	0	2	B1	7/13/14 1:20	7/13/14 1:00	SMB
625	625	B	1	7/13/14	1:20:00	31	0	0	0	0	0	B1	7/13/14 1:20	7/13/14 1:00	SMB
626	626	B	1	7/13/14	1:20:00	32	0	0	0	0	0	B1	7/13/14 1:20	7/13/14 1:00	SMB
627	627	B	1	7/13/14	1:20:00	33	0	0	0	0	0	B1	7/13/14 1:20	7/13/14 1:00	SMB
628	628	B	1	7/13/14	1:20:00	34	2	0	0	0	2	B1	7/13/14 1:20	7/13/14 1:00	SMB
629	629	B	1	7/13/14	1:20:00	35	1	1	0	0	2	B1	7/13/14 1:20	7/13/14 1:00	SMB
630	630	B	1	7/13/14	1:20:00	36	1	0	0	0	1	B1	7/13/14 1:20	7/13/14 1:00	SMB
631	631	B	1	7/13/14	1:20:00	37	0	1	0	0	1	B1	7/13/14 1:20	7/13/14 1:00	SMB
632	632	B	1	7/13/14	1:20:00	38	0	0	0	0	0	B1	7/13/14 1:20	7/13/14 1:00	SMB
633	633	B	1	7/13/14	1:20:00	39	0	0	0	0	0	B1	7/13/14 1:20	7/13/14 1:00	SMB
634	634	B	1	7/13/14	1:20:00	40	0	0	0	0	0	B1	7/13/14 1:20	7/13/14 1:00	SMB
635	635	B	1	7/13/14	1:20:00	41	0	0	0	0	0	B1	7/13/14 1:20	7/13/14 1:00	SMB
636	636	B	1	7/13/14	1:20:00	42	2	0	0	0	2	B1	7/13/14 1:20	7/13/14 1:00	SMB
637	637	B	1	7/13/14	1:20:00	43	2	1	0	0	3	B1	7/13/14 1:20	7/13/14 1:00	SMB
638	638	B	1	7/13/14	1:20:00	44	1	0	0	0	1	B1	7/13/14 1:20	7/13/14 1:00	SMB
639	639	B	1	7/13/14	1:20:00	45	0	0	0	0	0	B1	7/13/14 1:20	7/13/14 1:00	SMB
640	640	B	1	7/13/14	1:20:00	46	0	0	0	0	0	B1	7/13/14 1:20	7/13/14 1:00	SMB
641	641	B	1	7/13/14	1:20:00	47	0	0	0	0	0	B1	7/13/14 1:20	7/13/14 1:00	SMB
642	642	B	1	7/13/14	1:20:00	48	3	0	0	0	3	B1	7/13/14 1:20	7/13/14 1:00	SMB
643	643	B	1	7/13/14	1:20:00	49	0	0	0	0	0	B1	7/13/14 1:20	7/13/14 1:00	SMB
644	644	B	1	7/13/14	1:20:00	50	2	0	0	0	2	B1	7/13/14 1:20	7/13/14 1:00	SMB
645	645	B	1	7/13/14	1:20:00	51	1	0	0	0	1	B1	7/13/14 1:20	7/13/14 1:00	SMB
646	646	B	1	7/13/14	1:20:00	52	0	0	0	0	0	B1	7/13/14 1:20	7/13/14 1:00	SMB
647	647	B	1	7/13/14	1:20:00	53	0	0	0	0	0	B1	7/13/14 1:20	7/13/14 1:00	SMB
648	648	B	1	7/13/14	1:20:00	54	3	0	0	0	3	B1	7/13/14 1:20	7/13/14 1:00	SMB
649	649	B	1	7/13/14	1:20:00	55	1	0	0	0	1	B1	7/13/14 1:20	7/13/14 1:00	SMB
650	650	B	1	7/13/14	1:20:00	56	0	0	0	0	0	B1	7/13/14 1:20	7/13/14 1:00	SMB
651	651	B	1	7/13/14	1:20:00	57	1	0	0	0	1	B1	7/13/14 1:20	7/13/14 1:00	SMB
652	652	B	1	7/13/14	1:20:00	58	0	0	0	0	0	B1	7/13/14 1:20	7/13/14 1:00	SMB
653	653	B	1	7/13/14	1:20:00	59	3	1	0	0	4	B1	7/13/14 1:20	7/13/14 1:00	SMB
654	654	B	1	7/13/14	1:20:00	60	0	0	0	0	0	B1	7/13/14 1:20	7/13/14 1:00	SMB
655	655	B	1	7/13/14	1:20:00	61	0	0	0	0	0	B1	7/13/14 1:20	7/13/14 1:00	SMB
656	656	B	1	7/13/14	1:20:00	62	0	0	0	0	0	B1	7/13/14 1:20	7/13/14 1:00	SMB
657	657	B	1	7/13/14	1:20:00	63	0	0	0	1	1	B1	7/13/14 1:20	7/13/14 1:00	SMB
658	658	B	1	7/13/14	1:20:00	64	1	0	0	0	1	B1	7/13/14 1:20	7/13/14 1:00	SMB
659	659	B	1	7/13/14	1:20:00	65	3	0	0	0	3	B1	7/13/14 1:20	7/13/14 1:00	SMB
660	660	B	1	7/13/14	1:20:00	66	0	0	0	0	0	B1	7/13/14 1:20	7/13/14 1:00	SMB
661	661	B	1	7/13/14	1:20:00	67	0	0	1	1	2	B1	7/13/14 1:20	7/13/14 1:00	SMB
662	662	B	1	7/13/14	1:20:00	68	0	0	0	0	0	B1	7/13/14 1:20	7/13/14 1:00	SMB
663	663	B	1	7/13/14	1:20:00	69	1	0	1	0	2	B1	7/13/14 1:20	7/13/14 1:00	SMB
664	664	B	1	7/13/14	1:20:00	70	0	1	0	0	1	B1	7/13/14 1:20	7/13/14 1:00	SMB
665	665	B	1	7/13/14	1:20:00	71	0	0	0	0	0	B1	7/13/14 1:20	7/13/14 1:00	SMB
666	666	B	1	7/13/14	1:20:00	72	0	1	0	0	1	B1	7/13/14 1:20	7/13/14 1:00	SMB
667	667	B	1	7/13/14	1:20:00	73	0	0	0	0	0	B1	7/13/14 1:20	7/13/14 1:00	SMB
668	668	B	1	7/13/14	1:20:00	74	0	0	0	0	0	B1	7/13/14 1:20	7/13/14 1:00	SMB
669	669	B	1	7/13/14	1:20:00	75	0	0	0	0	0	B1	7/13/14 1:20	7/13/14 1:00	SMB
670	670	B	1	7/13/14	1:20:00	76	3	0	0	0	3	B1	7/13/14 1:20	7/13/14 1:00	SMB
671	671	B	1	7/13/14	1:20:00	77	0	1	0	0	1	B1	7/13/14 1:20	7/13/14 1:00	SMB
672	672	B	1	7/13/14	1:20:00	78	1	0	0	0	1	B1	7/13/14 1:20	7/13/14 1:00	SMB
673	673	B	1	7/13/14	1:20:00	79	3	0	0	2	5	B1	7/13/14 1:20	7/13/14 1:00	SMB
674	674	B	1	7/13/14	1:20:00	80	0	0	0	0	0	B1	7/13/14 1:20	7/13/14 1:00	SMB
675	675	B	1	7/13/14	1:20:00	81	2	0	0	0	2	B1	7/13/14 1:20	7/13/14 1:00	SMB
676	676	B	1	7/13/14	1:20:00	82	1	0	1	0	2	B1	7/13/14 1:20	7/13/14 1:00	SMB
677	677	B	1	7/13/14	1:20:00	83	0	0	0	0	0	B1	7/13/14 1:20	7/13/14 1:00	SMB
678	678	B	1	7/13/14	1:20:00	84	0	0	0	0	0	B1	7/13/14 1:20	7/13/14 1:00	SMB
679	679	B	1	7/13/14	1:20:00	85	1	0	0	0	1	B1	7/13/14 1:20	7/13/14 1:00	SMB
680	680	B	1	7/13/14	1:20:00	86	1	0	0	0	1	B1	7/13/14 1:20	7/13/14 1:00	SMB
681	681	B	1	7/13/14	1:20:00	87	2	0	0	0	2	B1	7/13/14 1:20	7/13/14 1:00	SMB
682	682	B	1	7/13/14	1:20:00	88	0	0	0	0	0	B1	7/13/14 1:20	7/13/14 1:00	SMB
683	683	B	1	7/13/14	1:20:00	89	2	0	1	0	3	B1	7/13/14 1:20	7/13/14 1:00	SMB
684	684	B	1	7/13/14	1:20:00	90	1	1	0	1	3	B1	7/13/14 1:20	7/13/14 1:00	SMB
685	685	B	1	7/13/14	1:20:00	91	0	0	0	0	0	B1	7/13/14 1:20	7/13/14 1:00	SMB
686	686	B	1	7/13/14	1:20:00	92	2	0	0	0	2	B1	7/13/14 1:20	7/13/14 1:00	SMB
687	687	B	1	7/13/14	1:20:00	93	0	1	0	0	1	B1	7/13/14 1:20	7/13/14 1:00	SMB
688	688	B	1	7/13/14	1:20:00	94	4	0	0	0	4	B1	7/13/14 1:20	7/13/14 1:00	SMB
689	689	B	1	7/13/14	1:20:00	95	0	0	0	0	0	B1	7/13/14 1:20	7/13/14 1:00	SMB
690	690	B	1	7/13/14	1:20:00	96	0	1	0	0	1	B1	7/13/14 1:20	7/13/14 1:00	SMB
691	691	B	1	7/13/14	1:20:00	97	1	0	0	0	1	B1	7/13/14 1:20	7/13/14 1:00	SMB
692	692	B	1	7/13/14	1:20:00	98	1	0	0	0	1	B1	7/13/14 1:20	7/13/14 1:00	SMB
693	693	B	1	7/13/14	1:20:00	99	0	0	0	0	0	B1	7/13/14 1:20	7/13/14 1:00	SMB
694	694	B	1	7/13/14	1:30:00	1	1	0	0	0	1	B1	7/13/14 1:30	7/13/14 1:00	SMB
695	695	B	1	7/13/14	1:30:00	2	0	1	0	0	1	B1	7/13/14 1:30	7/13/14 1:00	SMB
696	696	B	1	7/13/14	1:30:00	3	1	0	0	0	1	B1	7/13/14 1:30	7/13/14 1:00	SMB
697	697	B	1	7/13/14	1:30:00	4	0	0	0	0	0	B1	7/13/14 1:30	7/13/14 1:00	SMB
698	698	B	1	7/13/14	1:30:00	5	1	0	0	0	1	B1	7/13/14 1:30	7/13/14 1:00	SMB
699	699	B	1	7/13/14	1:30:00	6	0	0	0	0	0	B1	7/13/14 1:30	7/13/14 1:00	SMB
700	700	B	1	7/13/14	1:30:00	7	0	0	0	0	0	B1	7/13/14 1:30	7/13/14 1:00	SMB
701	701	B	1	7/13/14	1:30:00	8	1	0	0	0	1	B1	7/13/14 1:30	7/13/14 1:00	SMB
702	702	B	1	7/13/14	1:30:00	9	1	0	0	0	1	B1	7/13/14 1:30	7/13/14 1:00	SMB
703	703	B	1	7/13/14	1:30:00	10	0	0	1	1	2	B1	7/13/14 1:30	7/13/14 1:00	SMB
704	704	B	1	7/13/14	1:30:00	11	2	0	0	0	2	B1	7/13/14 1:30	7/13/14 1:00	SMB
705	705	B	1	7/13/14	1:30:00	12	2	0	0	0	2	B1	7/13/14 1:30	7/13/14 1:00	SMB
706	706	B	1	7/13/14	1:30:00	13	1	1	0	0	2	B1	7/13/14 1:30	7/13/14 1:00	SMB
707	707	B	1	7/13/14	1:30:00	14	0	0	0	0	0	B1	7/13/14 1:30	7/13/14 1:00	SMB
708	708	B	1	7/13/14	1:30:00	15	0	0	0	0	0	B1	7/13/14 1:30	7/13/14 1:00	SMB
709	709	B	1	7/13/14	1:30:00	16	0	0	0	0	0	B1	7/13/14 1:30	7/13/14 1:00	SMB
710	710	B	1	7/13/14	1:30:00	17	0	1	0	0	1	B1	7/13/14 1:30	7/13/14 1:00	SMB
711	711	B	1	7/13/14	1:30:00	18	0	0	0	0	0	B1	7/13/14 1:30	7/13/14 1:00	SMB
712	712	B	1	7/13/14	1:30:00	19	3	0	0	0	3	B1	7/13/14 1:30	7/13/14 1:00	SMB
713	713	B	1	7/13/14	1:30:00	20	0	0	0	0	0	B1	7/13/14 1:30	7/13/14 1:00	SMB
714	714	B	1	7/13/14	1:30:00	21	0	0	0	0	0	B1	7/13/14 1:30	7/13/14 1:00	SMB
715	715	B	1	7/13/14	1:30:00	22	0	0	0	0	0	B1	7/13/14 1:30	7/13/14 1:00	SMB
716	716	B	1	7/13/14	1:30:00	23	0	0	0	0	0	B1	7/13/14 1:30	7/13/14 1:00	SMB
717	717	B	1	7/13/14	1:30:00	24	1	0	0	0	1	B1	7/13/14 1:30	7/13/14 1:00	SMB
718	718	B	1	7/13/14	1:30:00	25	2	0	0	0	2	B1	7/13/14 1:30	7/13/14 1:00	SMB
719	719	B	1	7/13/14	1:30:00	26	0	0	1	1	2	B1	7/13/14 1:30	7/13/14 1:00	SMB
720	720	B	1	7/13/14	1:30:00	27	2	1	0	0	3	B1	7/13/14 1:30	7/13/14 1:00	SMB
721	721	B	1	7/13/14	1:30:00	28	0	0	0	0	0	B1	7/13/14 1:30	7/13/14 1:00	SMB
722	722	B	1	7/13/14	1:30:00	29	0	0	0	0	0	B1	7/13/14 1:30	7/13/14 1:00	SMB
723	723	B	1	7/13/14	1:30:00	30	0	0	0	0	0	B1	7/13/14 1:30	7/13/14 1:00	SMB
724	724	B	1	7/13/14	1:30:00	31	0	0	0	0	0	B1	7/13/14 1:30	7/13/14 1:00	SMB
725	725	B	1	7/13/14	1:30:00	32	0	0	1	0	1	B1	7/13/14 1:30	7/13/14 1:00	SMB
726	726	B	1	7/13/14	1:30:00	33	2	0	0	0	2	B1	7/13/14 1:30	7/13/14 1:00	SMB
727	727	B	1	7/13/14	1:30:00	34	0	0	1	0	1	B1	7/13/14 1:30	7/13/14 1:00	SMB
728	728	B	1	7/13/14	1:30:00	35	0	0	0	0	0	B1	7/13/14 1:30	7/13/14 1:00	SMB
729	729	B	1	7/13/14	1:30:00	36	0	0	1	0	1	B1	7/13/14 1:30	7/13/14 1:00	SMB
730	730	B	1	7/13/14	1:30:00	37	3	0	0	0	3	B1	7/13/14 1:30	7/13/14 1:00	SMB
731	731	B	1	7/13/14	1:30:00	38	2	0	0	0	2	B1	7/13/14 1:30	7/13/14 1:00	SMB
732	732	B	1	7/13/14	1:30:00	39	0	0	0	0	0	B1	7/13/14 1:30	7/13/14 1:00	SMB
733	733	B	1	7/13/14	1:30:00	40	1	1	0	0	2	B1	7/13/14 1:30	7/13/14 1:00	SMB
734	734	B	1	7/13/14	1:30:00	41	0	1	0	0	1	B1	7/13/14 1:30	7/13/14 1:00	SMB
735	735	B	1	7/13/14	1:30:00	42	0	0	0	0	0	B1	7/13/14 1:30	7/13/14 1:00	SMB
736	736	B	1	7/13/14	1:30:00	43	0	0	0	0	0	B1	7/13/14 1:30	7/13/14 1:00	SMB
737	737	B	1	7/13/14	1:30:00	44	1	0	0	0	1	B1	7/13/14 1:30	7/13/14 1:00	SMB
738	738	B	1	7/13/14	1:30:00	45	0	0	0	0	0	B1	7/13/14 1:30	7/13/14 1:00	SMB
739	739	B	1	7/13/14	1:30:00	46	2	0	0	0	2	B1	7/13/14 1:30	7/13/14 1:00	SMB
740	740	B	1	7/13/14	1:30:00	47	0	0	0	0	0	B1	7/13/14 1:30	7/13/14 1:00	SMB
741	741	B	1	7/13/14	1:30:00	48	0	0	0	0	0	B1	7/13/14 1:30	7/13/14 1:00	SMB
742	742	B	1	7/13/14	1:30:00	49	0	0	0	0	0	B1	7/13/14 1:30	7/13/14 1:00	SMB
743	743	B	1	7/13/14	1:30:00	50	0	0	0	0	0	B1	7/13/14 1:30	7/13/14 1:00	SMB
744	744	B	1	7/13/14	1:30:00	51	0	0	0	0	0	B1	7/13/14 1:30	7/13/14 1:00	SMB
745	745	B	1	7/13/14	1:30:00	52	0	0	0	0	0	B1	7/13/14 1:30	7/13/14 1:00	SMB
746	746	B	1	7/13/14	1:30:00	53	1	0	0	0	1	B1	7/13/14 1:30	7/13/14 1:00	SMB
747	747	B	1	7/13/14	1:30:00	54	0	0	0	2	2	B1	7/13/14 1:30	7/13/14 1:00	SMB
748	748	B	1	7/13/14	1:30:00	55	0	0	0	0	0	B1	7/13/14 1:30	7/13/14 1:00	SMB
749	749	B	1	7/13/14	1:30:00	56	0	0	0	0	0	B1	7/13/14 1:30	7/13/14 1:00	SMB
750	750	B	1	7/13/14	1:30:00	57	0	0	0	0	0	B1	7/13/14 1:30	7/13/14 1:00	SMB
751	751	B	1	7/13/14	1:30:00	58	0	0	0	0	0	B1	7/13/14 1:30	7/13/14 1:00	SMB
752	752	B	1	7/13/14	1:30:00	59	1	0	1	0	2	B1	7/13/14 1:30	7/13/14 1:00	SMB
753	753	B	1	7/13/14	1:30:00	60	0	0	0	0	0	B1	7/13/14 1:30	7/13/14 1:00	SMB
754	754	B	1	7/13/14	1:30:00	61	0	0	0	0	0	B1	7/13/14 1:30	7/13/14 1:00	SMB
755	755	B	1	7/13/14	1:30:00	62	1	0	0	0	1	B1	7/13/14 1:30	7/13/14 1:00	SMB
756	756	B	1	7/13/14	1:30:00	63	0	0	0	0	0	B1	7/13/14 1:30	7/13/14 1:00	SMB
757	757	B	1	7/13/14	1:30:00	64	0	0	0	0	0	B1	7/13/14 1:30	7/13/14 1:00	SMB
758	758	B	1	7/13/14	1:30:00	65	2	0	0	0	2	B1	7/13/14 1:30	7/13/14 1:00	SMB
759	759	B	1	7/13/14	1:30:00	66	4	0	0	0	4	B1	7/13/14 1:30	7/13/14 1:00	SMB
760	760	B	1	7/13/14	1:30:00	67	2	0	0	0	2	B1	7/13/14 1:30	7/13/14 1:00	SMB
761	761	B	1	7/13/14	1:30:00	68	2	0	0	0	2	B1	7/13/14 1:30	7/13/14 1:00	SMB
762	762	B	1	7/13/14	1:30:00	69	0	1	0	0	1	B1	7/13/14 1:30	7/13/14 1:00	SMB
763	763	B	1	7/13/14	1:30:00	70	0	0	0	0	0	B1	7/13/14 1:30	7/13/14 1:00	SMB
764	764	B	1	7/13/14	1:30:00	71	1	0	0	0	1	B1	7/13/14 1:30	7/13/14 1:00	SMB
765	765	B	1	7/13/14	1:30:00	72	1	0	0	0	1	B1	7/13/14 1:30	7/13/14 1:00	SMB
766	766	B	1	7/13/14	1:30:00	73	1	0	0	0	1	B1	7/13/14 1:30	7/13/14 1:00	SMB
767	767	B	1	7/13/14	1:30:00	74	2	0	1	0	3	B1	7/13/14 1:30	7/13/14 1:00	SMB
768	768	B	1	7/13/14	1:30:00	75	0	0	0	0	0	B1	7/13/14 1:30	7/13/14 1:00	SMB
769	769	B	1	7/13/14	1:30:00	76	0	0	0	0	0	B1	7/13/14 1:30	7/13/14 1:00	SMB
770	770	B	1	7/13/14	1:30:00	77	0	0	0	0	0	B1	7/13/14 1:30	7/13/14 1:00	SMB
771	771	B	1	7/13/14	1:30:00	78	1	0	0	0	1	B1	7/13/14 1:30	7/13/14 1:00	SMB
772	772	B	1	7/13/14	1:30:00	79	1	0	0	0	1	B1	7/13/14 1:30	7/13/14 1:00	SMB
773	773	B	1	7/13/14	1:30:00	80	1	1	0	0	2	B1	7/13/14 1:30	7/13/14 1:00	SMB
774	774	B	1	7/13/14	1:30:00	81	0	0	0	0	0	B1	7/13/14 1:30	7/13/14 1:00	SMB
775	775	B	1	7/13/14	1:30:00	82	0	0	0	0	0	B1	7/13/14 1:30	7/13/14 1:00	SMB
776	776	B	1	7/13/14	1:30:00	83	2	0	0	0	2	B1	7/13/14 1:30	7/13/14 1:00	SMB
777	777	B	1	7/13/14	1:30:00	84	0	0	0	0	0	B1	7/13/14 1:30	7/13/14 1:00	SMB
778	778	B	1	7/13/14	1:30:00	85	0	1	0	0	1	B1	7/13/14 1:30	7/13/14 1:00	SMB
779	779	B	1	7/13/14	1:30:00	86	0	1	0	0	1	B1	7/13/14 1:30	7/13/14 1:00	SMB
780	780	B	1	7/13/14	1:30:00	87	1	0	0	0	1	B1	7/13/14 1:30	7/13/14 1:00	SMB
781	781	B	1	7/13/14	1:30:00	88	0	0	0	0	0	B1	7/13/14 1:30	7/13/14 1:00	SMB
782	782	B	1	7/13/14	1:30:00	89	1	0	0	0	1	B1	7/13/14 1:30	7/13/14 1:00	SMB
783	783	B	1	7/13/14	1:30:00	90	0	0	0	0	0	B1	7/13/14 1:30	7/13/14 1:00	SMB
784	784	B	1	7/13/14	1:30:00	91	0	0	1	0	1	B1	7/13/14 1:30	7/13/14 1:00	SMB
785	785	B	1	7/13/14	1:30:00	92	0	0	0	0	0	B1	7/13/14 1:30	7/13/14 1:00	SMB
786	786	B	1	7/13/14	1:30:00	93	0	0	0	0	0	B1	7/13/14 1:30	7/13/14 1:00	SMB
787	787	B	1	7/13/14	1:30:00	94	1	0	0	0	1	B1	7/13/14 1:30	7/13/14 1:00	SMB
788	788	B	1	7/13/14	1:30:00	95	0	0	0	0	0	B1	7/13/14 1:30	7/13/14 1:00	SMB
789	789	B	1	7/13/14	1:30:00	96	0	0	0	0	0	B1	7/13/14 1:30	7/13/14 1:00	SMB
790	790	B	1	7/13/14	1:30:00	97	3	0	0	0	3	B1	7/13/14 1:30	7/13/14 1:00	SMB
791	791	B	1	7/13/14	1:30:00	98	2	0	0	0	2	B1	7/13/14 1:30	7/13/14 1:00	SMB
792	792	B	1	7/13/14	1:30:00	99	1	0	0	1	2	B1	7/13/14 1:30	7/13/14 1:00	SMB
793	793	B	1	7/13/14	1:40:00	1	2	0	0	0	2	B1	7/13/14 1:40	7/13/14 1:00	SMB
794	794	B	1	7/13/14	1:40:00	2	1	0	1	0	2	B1	7/13/14 1:40	7/13/14 1:00	SMB
795	795	B	1	7/13/14	1:40:00	3	0	0	1	0	1	B1	7/13/14 1:40	7/13/14 1:00	SMB
796	796	B	1	7/13/14	1:40:00	4	0	0	0	1	1	B1	7/13/14 1:40	7/13/14 1:00	SMB
797	797	B	1	7/13/14	1:40:00	5	1	0	0	0	1	B1	7/13/14 1:40	7/13/14 1:00	SMB
798	798	B	1	7/13/14	1:40:00	6	0	0	1	0	1	B1	7/13/14 1:40	7/13/14 1:00	SMB
799	799	B	1	7/13/14	1:40:00	7	0	0	0	0	0	B1	7/13/14 1:40	7/13/14 1:00	SMB
800	800	B	1	7/13/14	1:40:00	8	0	0	0	0	0	B1	7/13/14 1:40	7/13/14 1:00	SMB
801	801	B	1	7/13/14	1:40:00	9	0	0	0	0	0	B1	7/13/14 1:40	7/13/14 1:00	SMB
802	802	B	1	7/13/14	1:40:00	10	0	0	0	0	0	B1	7/13/14 1:40	7/13/14 1:00	SMB
803	803	B	1	7/13/14	1:40:00	11	1	0	1	0	2	B1	7/13/14 1:40	7/13/14 1:00	SMB
804	804	B	1	7/13/14	1:40:00	12	0	0	0	0	0	B1	7/13/14 1:40	7/13/14 1:00	SMB
805	805	B	1	7/13/14	1:40:00	13	0	0	0	0	0	B1	7/13/14 1:40	7/13/14 1:00	SMB
806	806	B	1	7/13/14	1:40:00	14	0	0	0	0	0	B1	7/13/14 1:40	7/13/14 1:00	SMB
807	807	B	1	7/13/14	1:40:00	15	3	0	0	0	3	B1	7/13/14 1:40	7/13/14 1:00	SMB
808	808	B	1	7/13/14	1:40:00	16	0	0	0	0	0	B1	7/13/14 1:40	7/13/14 1:00	SMB
809	809	B	1	7/13/14	1:40:00	17	1	0	0	0	1	B1	7/13/14 1:40	7/13/14 1:00	SMB
810	810	B	1	7/13/14	1:40:00	18	0	2	0	0	2	B1	7/13/14 1:40	7/13/14 1:00	SMB
811	811	B	1	7/13/14	1:40:00	19	0	0	0	0	0	B1	7/13/14 1:40	7/13/14 1:00	SMB
812	812	B	1	7/13/14	1:40:00	20	2	0	0	0	2	B1	7/13/14 1:40	7/13/14 1:00	SMB
813	813	B	1	7/13/14	1:40:00	21	3	1	0	0	4	B1	7/13/14 1:40	7/13/14 1:00	SMB
814	814	B	1	7/13/14	1:40:00	22	1	0	0	0	1	B1	7/13/14 1:40	7/13/14 1:00	SMB
815	815	B	1	7/13/14	1:40:00	23	1	0	0	0	1	B1	7/13/14 1:40	7/13/14 1:00	SMB
816	816	B	1	7/13/14	1:40:00	24	0	0	0	0	0	B1	7/13/14 1:40	7/13/14 1:00	SMB
817	817	B	1	7/13/14	1:40:00	25	0	1	0	0	1	B1	7/13/14 1:40	7/13/14 1:00	SMB
818	818	B	1	7/13/14	1:40:00	26	0	0	0	1	1	B1	7/13/14 1:40	7/13/14 1:00	SMB
819	819	B	1	7/13/14	1:40:00	27	2	0	0	0	2	B1	7/13/14 1:40	7/13/14 1:00	SMB
820	820	B	1	7/13/14	1:40:00	28	0	0	0	0	0	B1	7/13/14 1:40	7/13/14 1:00	SMB
821	821	B	1	7/13/14	1:40:00	29	1	0	0	0	1	B1	7/13/14 1:40	7/13/14 1:00	SMB
822	822	B	1	7/13/14	1:40:00	30	0	0	0	0	0	B1	7/13/14 1:40	7/13/14 1:00	SMB
823	823	B	1	7/13/14	1:40:00	31	3	0	0	0	3	B1	7/13/14 1:40	7/13/14 1:00	SMB
824	824	B	1	7/13/14	1:40:00	32	2	0	0	1	3	B1	7/13/14 1:40	7/13/14 1:00	SMB
825	825	B	1	7/13/14	1:40:00	33	2	1	0	0	3	B1	7/13/14 1:40	7/13/14 1:00	SMB
826	826	B	1	7/13/14	1:40:00	34	0	0	0	0	0	B1	7/13/14 1:40	7/13/14 1:00	SMB
827	827	B	1	7/13/14	1:40:00	35	0	0	1	0	1	B1	7/13/14 1:40	7/13/14 1:00	SMB
828	828	B	1	7/13/14	1:40:00	36	1	0	0	0	1	B1	7/13/14 1:40	7/13/14 1:00	SMB
829	829	B	1	7/13/14	1:40:00	37	0	0	0	0	0	B1	7/13/14 1:40	7/13/14 1:00	SMB
830	830	B	1	7/13/14	1:40:00	38	0	0	0	0	0	B1	7/13/14 1:40	7/13/14 1:00	SMB
831	831	B	1	7/13/14	1:40:00	39	1	0	0	0	1	B1	7/13/14 1:40	7/13/14 1:00	SMB
832	832	B	1	7/13/14	1:40:00	40	0	0	0	1	1	B1	7/13/14 1:40	7/13/14 1:00	SMB
833	833	B	1	7/13/14	1:40:00	41	0	0	0	0	0	B1	7/13/14 1:40	7/13/14 1:00	SMB
834	834	B	1	7/13/14	1:40:00	42	1	0	0	0	1	B1	7/13/14 1:40	7/13/14 1:00	SMB
835	835	B	1	7/13/14	1:40:00	43	0	0	1	0	1	B1	7/13/14 1:40	7/13/14 1:00	SMB
836	836	B	1	7/13/14	1:40:00	44	0	0	0	0	0	B1	7/13/14 1:40	7/13/14 1:00	SMB
837	837	B	1	7/13/14	1:40:00	45	2	0	0	0	2	B1	7/13/14 1:40	7/13/14 1:00	SMB
838	838	B	1	7/13/14	1:40:00	46	0	0	0	0	0	B1	7/13/14 1:40	7/13/14 1:00	SMB
839	839	B	1	7/13/14	1:40:00	47	0	0	0	0	0	B1	7/13/14 1:40	7/13/14 1:00	SMB
840	840	B	1	7/13/14	1:40:00	48	2	0	0	0	2	B1	7/13/14 1:40	7/13/14 1:00	SMB
841	841	B	1	7/13/14	1:40:00	49	0	0	0	0	0	B1	7/13/14 1:40	7/13/14 1:00	SMB
842	842	B	1	7/13/14	1:40:00	50	0	0	0	2	2	B1	7/13/14 1:40	7/13/14 1:00	SMB
843	843	B	1	7/13/14	1:40:00	51	0	1	0	0	1	B1	7/13/14 1:40	7/13/14 1:00	SMB
844	844	B	1	7/13/14	1:40:00	52	0	0	0	0	0	B1	7/13/14 1:40	7/13/14 1:00	SMB
845	845	B	1	7/13/14	1:40:00	53	0	0	0	0	0	B1	7/13/14 1:40	7/13/14 1:00	SMB
846	846	B	1	7/13/14	1:40:00	54	1	0	0	0	1	B1	7/13/14 1:40	7/13/14 1:00	SMB
847	847	B	1	7/13/14	1:40:00	55	1	0	0	0	1	B1	7/13/14 1:40	7/13/14 1:00	SMB
848	848	B	1	7/13/14	1:40:00	56	0	0	0	0	0	B1	7/13/14 1:40	7/13/14 1:00	SMB
849	849	B	1	7/13/14	1:40:00	57	2	1	0	0	3	B1	7/13/14 1:40	7/13/14 1:00	SMB
850	850	B	1	7/13/14	1:40:00	58	1	0	0	0	1	B1	7/13/14 1:40	7/13/14 1:00	SMB
851	851	B	1	7/13/14	1:40:00	59	1	0	0	0	1	B1	7/13/14 1:40	7/13/14 1:00	SMB
852	852	B	1	7/13/14	1:40:00	60	1	0	0	0	1	B1	7/13/14 1:40	7/13/14 1:00	SMB
853	853	B	1	7/13/14	1:40:00	61	0	0	0	0	0	B1	7/13/14 1:40	7/13/14 1:00	SMB
854	854	B	1	7/13/14	1:40:00	62	0	0	0	0	0	B1	7/13/14 1:40	7/13/14 1:00	SMB
855	855	B	1	7/13/14	1:40:00	63	2	0	0	0	2	B1	7/13/14 1:40	7/13/14 1:00	SMB
856	856	B	1	7/13/14	1:40:00	64	1	0	0	1	2	B1	7/13/14 1:40	7/13/14 1:00	SMB
857	857	B	1	7/13/14	1:40:00	65	1	0	0	0	1	B1	7/13/14 1:40	7/13/14 1:00	SMB
858	858	B	1	7/13/14	1:40:00	66	2	0	0	0	2	B1	7/13/14 1:40	7/13/14 1:00	SMB
859	859	B	1	7/13/14	1:40:00	67	2	0	0	0	2	B1	7/13/14 1:40	7/13/14 1:00	SMB
860	860	B	1	7/13/14	1:40:00	68	0	0	0	1	1	B1	7/13/14 1:40	7/13/14 1:00	SMB
861	861	B	1	7/13/14	1:40:00	69	0	0	0	0	0	B1	7/13/14 1:40	7/13/14 1:00	SMB
862	862	B	1	7/13/14	1:40:00	70	0	0	0	0	0	B1	7/13/14 1:40	7/13/14 1:00	SMB
863	863	B	1	7/13/14	1:40:00	71	0	0	0	0	0	B1	7/13/14 1:40	7/13/14 1:00	SMB
864	864	B	1	7/13/14	1:40:00	72	1	0	0	0	1	B1	7/13/14 1:40	7/13/14 1:00	SMB
865	865	B	1	7/13/14	1:40:00	73	0	1	0	0	1	B1	7/13/14 1:40	7/13/14 1:00	SMB
866	866	B	1	7/13/14	1:40:00	74	2	0	0	0	2	B1	7/13/14 1:40	7/13/14 1:00	SMB
867	867	B	1	7/13/14	1:40:00	75	0	0	0	0	0	B1	7/13/14 1:40	7/13/14 1:00	SMB
868	868	B	1	7/13/14	1:40:00	76	1	0	0	0	1	B1	7/13/14 1:40	7/13/14 1:00	SMB
869	869	B	1	7/13/14	1:40:00	77	1	0	1	0	2	B1	7/13/14 1:40	7/13/14 1:00	SMB
870	870	B	1	7/13/14	1:40:00	78	0	2	0	0	2	B1	7/13/14 1:40	7/13/14 1:00	SMB
871	871	B	1	7/13/14	1:40:00	79	0	0	0	0	0	B1	7/13/14 1:40	7/13/14 1:00	SMB
872	872	B	1	7/13/14	1:40:00	80	0	0	0	0	0	B1	7/13/14 1:40	7/13/14 1:00	SMB
873	873	B	1	7/13/14	1:40:00	81	0	0	0	0	0	B1	7/13/14 1:40	7/13/14 1:00	SMB
874	874	B	1	7/13/14	1:40:00	82	0	0	0	0	0	B1	7/13/14 1:40	7/13/14 1:00	SMB
875	875	B	1	7/13/14	1:40:00	83	1	0	0	0	1	B1	7/13/14 1:40	7/13/14 1:00	SMB
876	876	B	1	7/13/14	1:40:00	84	0	0	0	0	0	B1	7/13/14 1:40	7/13/14 1:00	SMB
877	877	B	1	7/13/14	1:40:00	85	0	0	0	0	0	B1	7/13/14 1:40	7/13/14 1:00	SMB
878	878	B	1	7/13/14	1:40:00	86	1	0	0	1	2	B1	7/13/14 1:40	7/13/14 1:00	SMB
879	879	B	1	7/13/14	1:40:00	87	3	1	0	0	4	B1	7/13/14 1:40	7/13/14 1:00	SMB
880	880	B	1	7/13/14	1:40:00	88	0	0	0	0	0	B1	7/13/14 1:40	7/13/14 1:00	SMB
881	881	B	1	7/13/14	1:40:00	89	0	1	0	0	1	B1	7/13/14 1:40	7/13/14 1:00	SMB
882	882	B	1	7/13/14	1:40:00	90	0	0	1	0	1	B1	7/13/14 1:40	7/13/14 1:00	SMB
883	883	B	1	7/13/14	1:40:00	91	0	0	2	0	2	B1	7/13/14 1:40	7/13/14 1:00	SMB
884	884	B	1	7/13/14	1:40:00	92	2	0	0	0	2	B1	7/13/14 1:40	7/13/14 1:00	SMB
885	885	B	1	7/13/14	1:40:00	93	2	0	0	1	3	B1	7/13/14 1:40	7/13/14 1:00	SMB
886	886	B	1	7/13/14	1:40:00	94	0	0	0	1	1	B1	7/13/14 1:40	7/13/14 1:00	SMB
887	887	B	1	7/13/14	1:40:00	95	0	0	0	0	0	B1	7/13/14 1:40	7/13/14 1:00	SMB
888	888	B	1	7/13/14	1:40:00	96	1	0	1	0	2	B1	7/13/14 1:40	7/13/14 1:00	SMB
889	889	B	1	7/13/14	1:40:00	97	2	0	0	0	2	B1	7/13/14 1:40	7/13/14 1:00	SMB
890	890	B	1	7/13/14	1:40:00	98	1	0	0	0	1	B1	7/13/14 1:40	7/13/14 1:00	SMB
891	891	B	1	7/13/14	1:40:00	99	1	0	0	0	1	B1	7/13/14 1:40	7/13/14 1:00	SMB
892	892	B	1	7/14/14	3:20:00	1	1	0	0	0	1	B1	7/14/14 3:20	7/14/14 3:00	SMB
893	893	B	1	7/14/14	3:20:00	2	0	0	1	0	1	B1	7/14/14 3:20	7/14/14 3:00	SMB
894	894	B	1	7/14/14	3:20:00	3	0	0	0	0	0	B1	7/14/14 3:20	7/14/14 3:00	SMB
895	895	B	1	7/14/14	3:20:00	4	1	0	0	0	1	B1	7/14/14 3:20	7/14/14 3:00	SMB
896	896	B	1	7/14/14	3:20:00	5	0	0	0	0	0	B1	7/14/14 3:20	7/14/14 3:00	SMB
897	897	B	1	7/14/14	3:20:00	6	0	1	1	0	2	B1	7/14/14 3:20	7/14/14 3:00	SMB
898	898	B	1	7/14/14	3:20:00	7	1	0	0	0	1	B1	7/14/14 3:20	7/14/14 3:00	SMB
899	899	B	1	7/14/14	3:20:00	8	2	0	0	0	2	B1	7/14/14 3:20	7/14/14 3:00	SMB
900	900	B	1	7/14/14	3:20:00	9	1	0	0	1	2	B1	7/14/14 3:20	7/14/14 3:00	SMB
901	901	B	1	7/14/14	3:20:00	10	2	0	0	0	2	B1	7/14/14 3:20	7/14/14 3:00	SMB
902	902	B	1	7/14/14	3:20:00	11	0	0	0	0	0	B1	7/14/14 3:20	7/14/14 3:00	SMB
903	903	B	1	7/14/14	3:20:00	12	1	0	0	0	1	B1	7/14/14 3:20	7/14/14 3:00	SMB
904	904	B	1	7/14/14	3:20:00	13	1	0	0	0	1	B1	7/14/14 3:20	7/14/14 3:00	SMB
905	905	B	1	7/14/14	3:20:00	14	0	0	0	0	0	B1	7/14/14 3:20	7/14/14 3:00	SMB
906	906	B	1	7/14/14	3:20:00	15	0	0	0	1	1	B1	7/14/14 3:20	7/14/14 3:00	SMB
907	907	B	1	7/14/14	3:20:00	16	0	0	0	0	0	B1	7/14/14 3:20	7/14/14 3:00	SMB
908	908	B	1	7/14/14	3:20:00	17	0	0	0	0	0	B1	7/14/14 3:20	7/14/14 3:00	SMB
909	909	B	1	7/14/14	3:20:00	18	0	0	0	0	0	B1	7/14/14 3:20	7/14/14 3:00	SMB
910	910	B	1	7/14/14	3:20:00	19	0	0	0	0	0	B1	7/14/14 3:20	7/14/14 3:00	SMB
911	911	B	1	7/14/14	3:20:00	20	0	0	0	0	0	B1	7/14/14 3:20	7/14/14 3:00	SMB
912	912	B	1	7/14/14	3:20:00	21	0	0	0	0	0	B1	7/14/14 3:20	7/14/14 3:00	SMB
913	913	B	1	7/14/14	3:20:00	22	0	0	0	0	0	B1	7/14/14 3:20	7/14/14 3:00	SMB
914	914	B	1	7/14/14	3:20:00	23	2	0	0	0	2	B1	7/14/14 3:20	7/14/14 3:00	SMB
915	915	B	1	7/14/14	3:20:00	24	0	0	0	0	0	B1	7/14/14 3:20	7/14/14 3:00	SMB
916	916	B	1	7/14/14	3:20:00	25	0	0	0	0	0	B1	7/14/14 3:20	7/14/14 3:00	SMB
917	917	B	1	7/14/14	3:20:00	26	1	0	0	0	1	B1	7/14/14 3:20	7/14/14 3:00	SMB
918	918	B	1	7/14/14	3:20:00	27	0	0	0	0	0	B1	7/14/14 3:20	7/14/14 3:00	SMB
919	919	B	1	7/14/14	3:20:00	28	0	0	0	0	0	B1	7/14/14 3:20	7/14/14 3:00	SMB
920	920	B	1	7/14/14	3:20:00	29	0	0	0	0	0	B1	7/14/14 3:20	7/14/14 3:00	SMB
921	921	B	1	7/14/14	3:20:00	30	0	0	0	0	0	B1	7/14/14 3:20	7/14/14 3:00	SMB
922	922	B	1	7/14/14	3:20:00	31	0	0	0	0	0	B1	7/14/14 3:20	7/14/14 3:00	SMB
923	923	B	1	7/14/14	3:20:00	32	0	0	0	2	2	B1	7/14/14 3:20	7/14/14 3:00	SMB
924	924	B	1	7/14/14	3:20:00	33	0	0	0	0	0	B1	7/14/14 3:20	7/14/14 3:00	SMB
925	925	B	1	7/14/14	3:20:00	34	2	0	0	0	2	B1	7/14/14 3:20	7/14/14 3:00	SMB
926	926	B	1	7/14/14	3:20:00	35	0	1	0	0	1	B1	7/14/14 3:20	7/14/14 3:00	SMB
927	927	B	1	7/14/14	3:20:00	36	1	1	0	0	2	B1	7/14/14 3:20	7/14/14 3:00	SMB
928	928	B	1	7/14/14	3:20:00	37	2	0	0	0	2	B1	7/14/14 3:20	7/14/14 3:00	SMB
929	929	B	1	7/14/14	3:20:00	38	0	0	0	1	1	B1	7/14/14 3:20	7/14/14 3:00	SMB
930	930	B	1	7/14/14	3:20:00	39	0	0	0	0	0	B1	7/14/14 3:20	7/14/14 3:00	SMB
931	931	B	1	7/14/14	3:20:00	40	0	0	0	0	0	B1	7/14/14 3:20	7/14/14 3:00	SMB
932	932	B	1	7/14/14	3:20:00	41	1	0	0	0	1	B1	7/14/14 3:20	7/14/14 3:00	SMB
933	933	B	1	7/14/14	3:20:00	42	1	0	0	0	1	B1	7/14/14 3:20	7/14/14 3:00	SMB
934	934	B	1	7/14/14	3:20:00	43	2	0	0	0	2	B1	7/14/14 3:20	7/14/14 3:00	SMB
935	935	B	1	7/14/14	3:20:00	44	1	0	0	0	1	B1	7/14/14 3:20	7/14/14 3:00	SMB
936	936	B	1	7/14/14	3:20:00	45	2	0	0	0	2	B1	7/14/14 3:20	7/14/14 3:00	SMB
937	937	B	1	7/14/14	3:20:00	46	0	0	0	0	0	B1	7/14/14 3:20	7/14/14 3:00	SMB
938	938	B	1	7/14/14	3:20:00	47	0	0	0	0	0	B1	7/14/14 3:20	7/14/14 3:00	SMB
939	939	B	1	7/14/14	3:20:00	48	0	0	0	0	0	B1	7/14/14 3:20	7/14/14 3:00	SMB
940	940	B	1	7/14/14	3:20:00	49	1	0	0	0	1	B1	7/14/14 3:20	7/14/14 3:00	SMB
941	941	B	1	7/14/14	3:20:00	50	0	0	0	0	0	B1	7/14/14 3:20	7/14/14 3:00	SMB
942	942	B	1	7/14/14	3:20:00	51	1	0	1	0	2	B1	7/14/14 3:20	7/14/14 3:00	SMB
943	943	B	1	7/14/14	3:20:00	52	0	0	0	0	0	B1	7/14/14 3:20	7/14/14 3:00	SMB
944	944	B	1	7/14/14	3:20:00	53	0	0	0	0	0	B1	7/14/14 3:20	7/14/14 3:00	SMB
945	945	B	1	7/14/14	3:20:00	54	0	1	0	0	1	B1	7/14/14 3:20	7/14/14 3:00	SMB
946	946	B	1	7/14/14	3:20:00	55	0	0	0	0	0	B1	7/14/14 3:20	7/14/14 3:00	SMB
947	947	B	1	7/14/14	3:20:00	56	0	0	0	0	0	B1	7/14/14 3:20	7/14/14 3:00	SMB
948	948	B	1	7/14/14	3:20:00	57	1	0	0	0	1	B1	7/14/14 3:20	7/14/14 3:00	SMB
949	949	B	1	7/14/14	3:20:00	58	1	0	0	0	1	B1	7/14/14 3:20	7/14/14 3:00	SMB
950	950	B	1	7/14/14	3:20:00	59	1	0	1	0	2	B1	7/14/14 3:20	7/14/14 3:00	SMB
951	951	B	1	7/14/14	3:20:00	60	0	0	0	0	0	B1	7/14/14 3:20	7/14/14 3:00	SMB
952	952	B	1	7/14/14	3:20:00	61	0	0	0	0	0	B1	7/14/14 3:20	7/14/14 3:00	SMB
953	953	B	1	7/14/14	3:20:00	62	0	0	0	0	0	B1	7/14/14 3:20	7/14/14 3:00	SMB
954	954	B	1	7/14/14	3:20:00	63	0	0	0	0	0	B1	7/14/14 3:20	7/14/14 3:00	SMB
955	955	B	1	7/14/14	3:20:00	64	0	0	0	0	0	B1	7/14/14 3:20	7/14/14 3:00	SMB
956	956	B	1	7/14/14	3:20:00	65	2	0	0	0	2	B1	7/14/14 3:20	7/14/14 3:00	SMB
957	957	B	1	7/14/14	3:20:00	66	2	0	0	1	3	B1	7/14/14 3:20	7/14/14 3:00	SMB
958	958	B	1	7/14/14	3:20:00	67	0	0	0	0	0	B1	7/14/14 3:20	7/14/14 3:00	SMB
959	959	B	1	7/14/14	3:20:00	68	0	0	0	0	0	B1	7/14/14 3:20	7/14/14 3:00	SMB
960	960	B	1	7/14/14	3:20:00	69	0	0	0	0	0	B1	7/14/14 3:20	7/14/14 3:00	SMB
961	961	B	1	7/14/14	3:20:00	70	0	0	0	0	0	B1	7/14/14 3:20	7/14/14 3:00	SMB
962	962	B	1	7/14/14	3:20:00	71	0	1	0	0	1	B1	7/14/14 3:20	7/14/14 3:00	SMB
963	963	B	1	7/14/14	3:20:00	72	0	0	0	0	0	B1	7/14/14 3:20	7/14/14 3:00	SMB
964	964	B	1	7/14/14	3:20:00	73	0	2	0	0	2	B1	7/14/14 3:20	7/14/14 3:00	SMB
965	965	B	1	7/14/14	3:20:00	74	0	1	0	0	1	B1	7/14/14 3:20	7/14/14 3:00	SMB
966	966	B	1	7/14/14	3:20:00	75	1	0	0	0	1	B1	7/14/14 3:20	7/14/14 3:00	SMB
967	967	B	1	7/14/14	3:20:00	76	0	0	0	0	0	B1	7/14/14 3:20	7/14/14 3:00	SMB
968	968	B	1	7/14/14	3:20:00	77	1	0	0	0	1	B1	7/14/14 3:20	7/14/14 3:00	SMB
969	969	B	1	7/14/14	3:20:00	78	0	0	0	0	0	B1	7/14/14 3:20	7/14/14 3:00	SMB
970	970	B	1	7/14/14	3:20:00	79	1	0	0	0	1	B1	7/14/14 3:20	7/14/14 3:00	SMB
971	971	B	1	7/14/14	3:20:00	80	2	1	1	0	4	B1	7/14/14 3:20	7/14/14 3:00	SMB
972	972	B	1	7/14/14	3:20:00	81	1	0	0	0	1	B1	7/14/14 3:20	7/14/14 3:00	SMB
973	973	B	1	7/14/14	3:20:00	82	0	0	0	0	0	B1	7/14/14 3:20	7/14/14 3:00	SMB
974	974	B	1	7/14/14	3:20:00	83	1	0	0	0	1	B1	7/14/14 3:20	7/14/14 3:00	SMB
975	975	B	1	7/14/14	3:20:00	84	1	0	0	0	1	B1	7/14/14 3:20	7/14/14 3:00	SMB
976	976	B	1	7/14/14	3:20:00	85	0	0	0	0	0	B1	7/14/14 3:20	7/14/14 3:00	SMB
977	977	B	1	7/14/14	3:20:00	86	2	0	0	0	2	B1	7/14/14 3:20	7/14/14 3:00	SMB
978	978	B	1	7/14/14	3:20:00	87	0	0	0	0	0	B1	7/14/14 3:20	7/14/14 3:00	SMB
979	979	B	1	7/14/14	3:20:00	88	0	0	0	0	0	B1	7/14/14 3:20	7/14/14 3:00	SMB
980	980	B	1	7/14/14	3:20:00	89	1	0	0	0	1	B1	7/14/14 3:20	7/14/14 3:00	SMB
981	981	B	1	7/14/14	3:20:00	90	1	0	0	0	1	B1	7/14/14 3:20	7/14/14 3:00	SMB
982	982	B	1	7/14/14	3:20:00	91	0	0	1	0	1	B1	7/14/14 3:20	7/14/14 3:00	SMB
983	983	B	1	7/14/14	3:20:00	92	0	0	0	0	0	B1	7/14/14 3:20	7/14/14 3:00	SMB
984	984	B	1	7/14/14	3:20:00	93	0	0	0	0	0	B1	7/14/14 3:20	7/14/14 3:00	SMB
985	985	B	1	7/14/14	3:20:00	94	0	0	0	0	0	B1	7/14/14 3:20	7/14/14 3:00	SMB
986	986	B	1	7/14/14	3:20:00	95	1	0	0	0	1	B1	7/14/14 3:20	7/14/14 3:00	SMB
987	987	B	1	7/14/14	3:20:00	96	0	0	1	0	1	B1	7/14/14 3:20	7/14/14 3:00	SMB
988	988	B	1	7/14/14	3:20:00	97	0	0	0	0	0	B1	7/14/14 3:20	7/14/14 3:00	SMB
989	989	B	1	7/14/14	3:20:00	98	0	0	0	0	0	B1	7/14/14 3:20	7/14/14 3:00	SMB
990	990	B	1	7/14/14	3:20:00	99	0	0	0	0	0	B1	7/14/14 3:20	7/14/14 3:00	SMB
991	991	B	1	7/14/14	3:30:00	1	1	0	0	0	1	B1	7/14/14 3:30	7/14/14 3:00	SMB
992	992	B	1	7/14/14	3:30:00	2	0	0	0	0	0	B1	7/14/14 3:30	7/14/14 3:00	SMB
993	993	B	1	7/14/14	3:30:00	3	1	2	0	0	3	B1	7/14/14 3:30	7/14/14 3:00	SMB
994	994	B	1	7/14/14	3:30:00	4	1	0	1	0	2	B1	7/14/14 3:30	7/14/14 3:00	SMB
995	995	B	1	7/14/14	3:30:00	5	0	0	1	0	1	B1	7/14/14 3:30	7/14/14 3:00	SMB
996	996	B	1	7/14/14	3:30:00	6	0	0	0	0	0	B1	7/14/14 3:30	7/14/14 3:00	SMB
997	997	B	1	7/14/14	3:30:00	7	0	0	0	0	0	B1	7/14/14 3:30	7/14/14 3:00	SMB
998	998	B	1	7/14/14	3:30:00	8	0	0	0	0	0	B1	7/14/14 3:30	7/14/14 3:00	SMB
999	999	B	1	7/14/14	3:30:00	9	0	0	0	0	0	B1	7/14/14 3:30	7/14/14 3:00	SMB
1000	1000	B	1	7/14/14	3:30:00	10	3	0	0	0	3	B1	7/14/14 3:30	7/14/14 3:00	SMB
1001	1001	B	1	7/14/14	3:30:00	11	1	0	0	0	1	B1	7/14/14 3:30	7/14/14 3:00	SMB
1002	1002	B	1	7/14/14	3:30:00	12	1	1	0	0	2	B1	7/14/14 3:30	7/14/14 3:00	SMB
1003	1003	B	1	7/14/14	3:30:00	13	1	0	1	0	2	B1	7/14/14 3:30	7/14/14 3:00	SMB
1004	1004	B	1	7/14/14	3:30:00	14	1	0	0	1	2	B1	7/14/14 3:30	7/14/14 3:00	SMB
1005	1005	B	1	7/14/14	3:30:00	15	0	0	0	0	0	B1	7/14/14 3:30	7/14/14 3:00	SMB
1006	1006	B	1	7/14/14	3:30:00	16	1	0	0	0	1	B1	7/14/14 3:30	7/14/14 3:00	SMB
1007	1007	B	1	7/14/14	3:30:00	17	0	1	1	0	2	B1	7/14/14 3:30	7/14/14 3:00	SMB
1008	1008	B	1	7/14/14	3:30:00	18	1	0	0	0	1	B1	7/14/14 3:30	7/14/14 3:00	SMB
1009	1009	B	1	7/14/14	3:30:00	19	2	0	1	0	3	B1	7/14/14 3:30	7/14/14 3:00	SMB
1010	1010	B	1	7/14/14	3:30:00	20	0	0	0	0	0	B1	7/14/14 3:30	7/14/14 3:00	SMB
1011	1011	B	1	7/14/14	3:30:00	21	1	0	0	0	1	B1	7/14/14 3:30	7/14/14 3:00	SMB
1012	1012	B	1	7/14/14	3:30:00	22	2	0	0	0	2	B1	7/14/14 3:30	7/14/14 3:00	SMB
1013	1013	B	1	7/14/14	3:30:00	23	3	0	0	0	3	B1	7/14/14 3:30	7/14/14 3:00	SMB
1014	1014	B	1	7/14/14	3:30:00	24	1	0	0	0	1	B1	7/14/14 3:30	7/14/14 3:00	SMB
1015	1015	B	1	7/14/14	3:30:00	25	1	0	0	0	1	B1	7/14/14 3:30	7/14/14 3:00	SMB
1016	1016	B	1	7/14/14	3:30:00	26	2	0	1	0	3	B1	7/14/14 3:30	7/14/14 3:00	SMB
1017	1017	B	1	7/14/14	3:30:00	27	1	0	0	0	1	B1	7/14/14 3:30	7/14/14 3:00	SMB
1018	1018	B	1	7/14/14	3:30:00	28	0	0	1	0	1	B1	7/14/14 3:30	7/14/14 3:00	SMB
1019	1019	B	1	7/14/14	3:30:00	29	1	0	0	0	1	B1	7/14/14 3:30	7/14/14 3:00	SMB
1020	1020	B	1	7/14/14	3:30:00	30	1	0	0	0	1	B1	7/14/14 3:30	7/14/14 3:00	SMB
1021	1021	B	1	7/14/14	3:30:00	31	0	1	0	0	1	B1	7/14/14 3:30	7/14/14 3:00	SMB
1022	1022	B	1	7/14/14	3:30:00	32	1	0	0	0	1	B1	7/14/14 3:30	7/14/14 3:00	SMB
1023	1023	B	1	7/14/14	3:30:00	33	1	1	0	0	2	B1	7/14/14 3:30	7/14/14 3:00	SMB
1024	1024	B	1	7/14/14	3:30:00	34	0	0	0	0	0	B1	7/14/14 3:30	7/14/14 3:00	SMB
1025	1025	B	1	7/14/14	3:30:00	35	0	0	0	0	0	B1	7/14/14 3:30	7/14/14 3:00	SMB
1026	1026	B	1	7/14/14	3:30:00	36	1	0	0	0	1	B1	7/14/14 3:30	7/14/14 3:00	SMB
1027	1027	B	1	7/14/14	3:30:00	37	2	0	0	0	2	B1	7/14/14 3:30	7/14/14 3:00	SMB
1028	1028	B	1	7/14/14	3:30:00	38	3	0	0	0	3	B1	7/14/14 3:30	7/14/14 3:00	SMB
1029	1029	B	1	7/14/14	3:30:00	39	1	0	0	0	1	B1	7/14/14 3:30	7/14/14 3:00	SMB
1030	1030	B	1	7/14/14	3:30:00	40	1	0	0	0	1	B1	7/14/14 3:30	7/14/14 3:00	SMB
1031	1031	B	1	7/14/14	3:30:00	41	1	0	0	0	1	B1	7/14/14 3:30	7/14/14 3:00	SMB
1032	1032	B	1	7/14/14	3:30:00	42	0	0	0	0	0	B1	7/14/14 3:30	7/14/14 3:00	SMB
1033	1033	B	1	7/14/14	3:30:00	43	0	1	0	0	1	B1	7/14/14 3:30	7/14/14 3:00	SMB
1034	1034	B	1	7/14/14	3:30:00	44	4	0	0	0	4	B1	7/14/14 3:30	7/14/14 3:00	SMB
1035	1035	B	1	7/14/14	3:30:00	45	0	0	0	0	0	B1	7/14/14 3:30	7/14/14 3:00	SMB
1036	1036	B	1	7/14/14	3:30:00	46	2	0	0	0	2	B1	7/14/14 3:30	7/14/14 3:00	SMB
1037	1037	B	1	7/14/14	3:30:00	47	0	0	0	0	0	B1	7/14/14 3:30	7/14/14 3:00	SMB
1038	1038	B	1	7/14/14	3:30:00	48	3	1	0	0	4	B1	7/14/14 3:30	7/14/14 3:00	SMB
1039	1039	B	1	7/14/14	3:30:00	49	0	0	0	0	0	B1	7/14/14 3:30	7/14/14 3:00	SMB
1040	1040	B	1	7/14/14	3:30:00	50	1	0	0	1	2	B1	7/14/14 3:30	7/14/14 3:00	SMB
1041	1041	B	1	7/14/14	3:30:00	51	0	2	1	0	3	B1	7/14/14 3:30	7/14/14 3:00	SMB
1042	1042	B	1	7/14/14	3:30:00	52	0	0	0	0	0	B1	7/14/14 3:30	7/14/14 3:00	SMB
1043	1043	B	1	7/14/14	3:30:00	53	2	0	0	0	2	B1	7/14/14 3:30	7/14/14 3:00	SMB
1044	1044	B	1	7/14/14	3:30:00	54	1	0	0	0	1	B1	7/14/14 3:30	7/14/14 3:00	SMB
1045	1045	B	1	7/14/14	3:30:00	55	2	0	0	0	2	B1	7/14/14 3:30	7/14/14 3:00	SMB
1046	1046	B	1	7/14/14	3:30:00	56	0	0	0	1	1	B1	7/14/14 3:30	7/14/14 3:00	SMB
1047	1047	B	1	7/14/14	3:30:00	57	0	0	0	0	0	B1	7/14/14 3:30	7/14/14 3:00	SMB
1048	1048	B	1	7/14/14	3:30:00	58	0	1	0	0	1	B1	7/14/14 3:30	7/14/14 3:00	SMB
1049	1049	B	1	7/14/14	3:30:00	59	2	0	0	0	2	B1	7/14/14 3:30	7/14/14 3:00	SMB
1050	1050	B	1	7/14/14	3:30:00	60	2	0	0	0	2	B1	7/14/14 3:30	7/14/14 3:00	SMB
1051	1051	B	1	7/14/14	3:30:00	61	0	0	0	0	0	B1	7/14/14 3:30	7/14/14 3:00	SMB
1052	1052	B	1	7/14/14	3:30:00	62	0	0	0	0	0	B1	7/14/14 3:30	7/14/14 3:00	SMB
1053	1053	B	1	7/14/14	3:30:00	63	1	0	0	0	1	B1	7/14/14 3:30	7/14/14 3:00	SMB
1054	1054	B	1	7/14/14	3:30:00	64	1	1	0	0	2	B1	7/14/14 3:30	7/14/14 3:00	SMB
1055	1055	B	1	7/14/14	3:30:00	65	1	0	0	1	2	B1	7/14/14 3:30	7/14/14 3:00	SMB
1056	1056	B	1	7/14/14	3:30:00	66	5	0	0	1	6	B1	7/14/14 3:30	7/14/14 3:00	SMB
1057	1057	B	1	7/14/14	3:30:00	67	0	0	0	2	2	B1	7/14/14 3:30	7/14/14 3:00	SMB
1058	1058	B	1	7/14/14	3:30:00	68	3	0	0	0	3	B1	7/14/14 3:30	7/14/14 3:00	SMB
1059	1059	B	1	7/14/14	3:30:00	69	2	0	0	0	2	B1	7/14/14 3:30	7/14/14 3:00	SMB
1060	1060	B	1	7/14/14	3:30:00	70	2	0	0	0	2	B1	7/14/14 3:30	7/14/14 3:00	SMB
1061	1061	B	1	7/14/14	3:30:00	71	0	1	0	1	2	B1	7/14/14 3:30	7/14/14 3:00	SMB
1062	1062	B	1	7/14/14	3:30:00	72	2	0	0	0	2	B1	7/14/14 3:30	7/14/14 3:00	SMB
1063	1063	B	1	7/14/14	3:30:00	73	0	0	0	0	0	B1	7/14/14 3:30	7/14/14 3:00	SMB
1064	1064	B	1	7/14/14	3:30:00	74	1	0	0	0	1	B1	7/14/14 3:30	7/14/14 3:00	SMB
1065	1065	B	1	7/14/14	3:30:00	75	1	0	0	0	1	B1	7/14/14 3:30	7/14/14 3:00	SMB
1066	1066	B	1	7/14/14	3:30:00	76	0	0	0	0	0	B1	7/14/14 3:30	7/14/14 3:00	SMB
1067	1067	B	1	7/14/14	3:30:00	77	0	0	0	0	0	B1	7/14/14 3:30	7/14/14 3:00	SMB
1068	1068	B	1	7/14/14	3:30:00	78	0	0	0	0	0	B1	7/14/14 3:30	7/14/14 3:00	SMB
1069	1069	B	1	7/14/14	3:30:00	79	0	1	0	0	1	B1	7/14/14 3:30	7/14/14 3:00	SMB
1070	1070	B	1	7/14/14	3:30:00	80	2	0	0	0	2	B1	7/14/14 3:30	7/14/14 3:00	SMB
1071	1071	B	1	7/14/14	3:30:00	81	0	1	0	0	1	B1	7/14/14 3:30	7/14/14 3:00	SMB
1072	1072	B	1	7/14/14	3:30:00	82	1	0	0	0	1	B1	7/14/14 3:30	7/14/14 3:00	SMB
1073	1073	B	1	7/14/14	3:30:00	83	0	0	0	0	0	B1	7/14/14 3:30	7/14/14 3:00	SMB
1074	1074	B	1	7/14/14	3:30:00	84	0	0	0	0	0	B1	7/14/14 3:30	7/14/14 3:00	SMB
1075	1075	B	1	7/14/14	3:30:00	85	3	0	0	0	3	B1	7/14/14 3:30	7/14/14 3:00	SMB
1076	1076	B	1	7/14/14	3:30:00	86	1	0	0	0	1	B1	7/14/14 3:30	7/14/14 3:00	SMB
1077	1077	B	1	7/14/14	3:30:00	87	1	0	0	0	1	B1	7/14/14 3:30	7/14/14 3:00	SMB
1078	1078	B	1	7/14/14	3:30:00	88	4	0	0	0	4	B1	7/14/14 3:30	7/14/14 3:00	SMB
1079	1079	B	1	7/14/14	3:30:00	89	0	0	0	0	0	B1	7/14/14 3:30	7/14/14 3:00	SMB
1080	1080	B	1	7/14/14	3:30:00	90	0	1	0	0	1	B1	7/14/14 3:30	7/14/14 3:00	SMB
1081	1081	B	1	7/14/14	3:30:00	91	0	0	0	0	0	B1	7/14/14 3:30	7/14/14 3:00	SMB
1082	1082	B	1	7/14/14	3:30:00	92	1	0	1	0	2	B1	7/14/14 3:30	7/14/14 3:00	SMB
1083	1083	B	1	7/14/14	3:30:00	93	1	0	0	0	1	B1	7/14/14 3:30	7/14/14 3:00	SMB
1084	1084	B	1	7/14/14	3:30:00	94	1	0	0	0	1	B1	7/14/14 3:30	7/14/14 3:00	SMB
1085	1085	B	1	7/14/14	3:30:00	95	0	0	0	0	0	B1	7/14/14 3:30	7/14/14 3:00	SMB
1086	1086	B	1	7/14/14	3:30:00	96	2	0	0	0	2	B1	7/14/14 3:30	7/14/14 3:00	SMB
1087	1087	B	1	7/14/14	3:30:00	97	2	0	0	1	3	B1	7/14/14 3:30	7/14/14 3:00	SMB
1088	1088	B	1	7/14/14	3:30:00	98	0	0	0	0	0	B1	7/14/14 3:30	7/14/14 3:00	SMB
1089	1089	B	1	7/14/14	3:30:00	99	0	1	0	0	1	B1	7/14/14 3:30	7/14/14 3:00	SMB
1090	1090	B	1	7/14/14	3:40:00	1	1	0	0	0	1	B1	7/14/14 3:40	7/14/14 3:00	SMB
1091	1091	B	1	7/14/14	3:40:00	2	2	0	0	0	2	B1	7/14/14 3:40	7/14/14 3:00	SMB
1092	1092	B	1	7/14/14	3:40:00	3	0	0	0	0	0	B1	7/14/14 3:40	7/14/14 3:00	SMB
1093	1093	B	1	7/14/14	3:40:00	4	0	0	0	0	0	B1	7/14/14 3:40	7/14/14 3:00	SMB
1094	1094	B	1	7/14/14	3:40:00	5	4	0	0	0	4	B1	7/14/14 3:40	7/14/14 3:00	SMB
1095	1095	B	1	7/14/14	3:40:00	6	1	0	0	0	1	B1	7/14/14 3:40	7/14/14 3:00	SMB
1096	1096	B	1	7/14/14	3:40:00	7	2	1	0	0	3	B1	7/14/14 3:40	7/14/14 3:00	SMB
1097	1097	B	1	7/14/14	3:40:00	8	3	0	0	0	3	B1	7/14/14 3:40	7/14/14 3:00	SMB
1098	1098	B	1	7/14/14	3:40:00	9	0	1	0	0	1	B1	7/14/14 3:40	7/14/14 3:00	SMB
1099	1099	B	1	7/14/14	3:40:00	10	0	0	1	0	1	B1	7/14/14 3:40	7/14/14 3:00	SMB
1100	1100	B	1	7/14/14	3:40:00	11	2	0	0	0	2	B1	7/14/14 3:40	7/14/14 3:00	SMB
1101	1101	B	1	7/14/14	3:40:00	12	1	0	0	0	1	B1	7/14/14 3:40	7/14/14 3:00	SMB
1102	1102	B	1	7/14/14	3:40:00	13	1	0	0	0	1	B1	7/14/14 3:40	7/14/14 3:00	SMB
1103	1103	B	1	7/14/14	3:40:00	14	2	0	0	0	2	B1	7/14/14 3:40	7/14/14 3:00	SMB
1104	1104	B	1	7/14/14	3:40:00	15	3	0	0	0	3	B1	7/14/14 3:40	7/14/14 3:00	SMB
1105	1105	B	1	7/14/14	3:40:00	16	4	1	0	0	5	B1	7/14/14 3:40	7/14/14 3:00	SMB
1106	1106	B	1	7/14/14	3:40:00	17	3	1	0	0	4	B1	7/14/14 3:40	7/14/14 3:00	SMB
1107	1107	B	1	7/14/14	3:40:00	18	0	0	0	0	0	B1	7/14/14 3:40	7/14/14 3:00	SMB
1108	1108	B	1	7/14/14	3:40:00	19	3	0	0	0	3	B1	7/14/14 3:40	7/14/14 3:00	SMB
1109	1109	B	1	7/14/14	3:40:00	20	0	0	1	0	1	B1	7/14/14 3:40	7/14/14 3:00	SMB
1110	1110	B	1	7/14/14	3:40:00	21	2	0	0	0	2	B1	7/14/14 3:40	7/14/14 3:00	SMB
1111	1111	B	1	7/14/14	3:40:00	22	1	0	0	0	1	B1	7/14/14 3:40	7/14/14 3:00	SMB
1112	1112	B	1	7/14/14	3:40:00	23	0	0	0	0	0	B1	7/14/14 3:40	7/14/14 3:00	SMB
1113	1113	B	1	7/14/14	3:40:00	24	0	0	0	1	1	B1	7/14/14 3:40	7/14/14 3:00	SMB
1114	1114	B	1	7/14/14	3:40:00	25	1	0	0	1	2	B1	7/14/14 3:40	7/14/14 3:00	SMB
1115	1115	B	1	7/14/14	3:40:00	26	3	0	0	0	3	B1	7/14/14 3:40	7/14/14 3:00	SMB
1116	1116	B	1	7/14/14	3:40:00	27	2	0	0	0	2	B1	7/14/14 3:40	7/14/14 3:00	SMB
1117	1117	B	1	7/14/14	3:40:00	28	1	0	0	0	1	B1	7/14/14 3:40	7/14/14 3:00	SMB
1118	1118	B	1	7/14/14	3:40:00	29	1	0	0	0	1	B1	7/14/14 3:40	7/14/14 3:00	SMB
1119	1119	B	1	7/14/14	3:40:00	30	0	0	0	1	1	B1	7/14/14 3:40	7/14/14 3:00	SMB
1120	1120	B	1	7/14/14	3:40:00	31	0	0	0	0	0	B1	7/14/14 3:40	7/14/14 3:00	SMB
1121	1121	B	1	7/14/14	3:40:00	32	0	0	0	0	0	B1	7/14/14 3:40	7/14/14 3:00	SMB
1122	1122	B	1	7/14/14	3:40:00	33	1	0	0	0	1	B1	7/14/14 3:40	7/14/14 3:00	SMB
1123	1123	B	1	7/14/14	3:40:00	34	1	0	0	0	1	B1	7/14/14 3:40	7/14/14 3:00	SMB
1124	1124	B	1	7/14/14	3:40:00	35	1	0	0	0	1	B1	7/14/14 3:40	7/14/14 3:00	SMB
1125	1125	B	1	7/14/14	3:40:00	36	1	0	0	0	1	B1	7/14/14 3:40	7/14/14 3:00	SMB
1126	1126	B	1	7/14/14	3:40:00	37	0	0	0	0	0	B1	7/14/14 3:40	7/14/14 3:00	SMB
1127	1127	B	1	7/14/14	3:40:00	38	5	0	0	0	5	B1	7/14/14 3:40	7/14/14 3:00	SMB
1128	1128	B	1	7/14/14	3:40:00	39	0	0	0	0	0	B1	7/14/14 3:40	7/14/14 3:00	SMB
1129	1129	B	1	7/14/14	3:40:00	40	3	0	0	0	3	B1	7/14/14 3:40	7/14/14 3:00	SMB
1130	1130	B	1	7/14/14	3:40:00	41	0	0	0	0	0	B1	7/14/14 3:40	7/14/14 3:00	SMB
1131	1131	B	1	7/14/14	3:40:00	42	0	0	0	0	0	B1	7/14/14 3:40	7/14/14 3:00	SMB
1132	1132	B	1	7/14/14	3:40:00	43	0	0	0	0	0	B1	7/14/14 3:40	7/14/14 3:00	SMB
1133	1133	B	1	7/14/14	3:40:00	44	0	0	0	0	0	B1	7/14/14 3:40	7/14/14 3:00	SMB
1134	1134	B	1	7/14/14	3:40:00	45	0	0	0	0	0	B1	7/14/14 3:40	7/14/14 3:00	SMB
1135	1135	B	1	7/14/14	3:40:00	46	0	1	0	1	2	B1	7/14/14 3:40	7/14/14 3:00	SMB
1136	1136	B	1	7/14/14	3:40:00	47	0	0	0	1	1	B1	7/14/14 3:40	7/14/14 3:00	SMB
1137	1137	B	1	7/14/14	3:40:00	48	1	0	0	0	1	B1	7/14/14 3:40	7/14/14 3:00	SMB
1138	1138	B	1	7/14/14	3:40:00	49	2	1	0	0	3	B1	7/14/14 3:40	7/14/14 3:00	SMB
1139	1139	B	1	7/14/14	3:40:00	50	0	0	0	1	1	B1	7/14/14 3:40	7/14/14 3:00	SMB
1140	1140	B	1	7/14/14	3:40:00	51	0	0	0	0	0	B1	7/14/14 3:40	7/14/14 3:00	SMB
1141	1141	B	1	7/14/14	3:40:00	52	1	0	0	0	1	B1	7/14/14 3:40	7/14/14 3:00	SMB
1142	1142	B	1	7/14/14	3:40:00	53	2	0	0	0	2	B1	7/14/14 3:40	7/14/14 3:00	SMB
1143	1143	B	1	7/14/14	3:40:00	54	1	0	0	0	1	B1	7/14/14 3:40	7/14/14 3:00	SMB
1144	1144	B	1	7/14/14	3:40:00	55	1	2	0	0	3	B1	7/14/14 3:40	7/14/14 3:00	SMB
1145	1145	B	1	7/14/14	3:40:00	56	0	0	0	0	0	B1	7/14/14 3:40	7/14/14 3:00	SMB
1146	1146	B	1	7/14/14	3:40:00	57	2	0	0	0	2	B1	7/14/14 3:40	7/14/14 3:00	SMB
1147	1147	B	1	7/14/14	3:40:00	58	0	0	0	0	0	B1	7/14/14 3:40	7/14/14 3:00	SMB
1148	1148	B	1	7/14/14	3:40:00	59	1	0	0	0	1	B1	7/14/14 3:40	7/14/14 3:00	SMB
1149	1149	B	1	7/14/14	3:40:00	60	1	0	0	0	1	B1	7/14/14 3:40	7/14/14 3:00	SMB
1150	1150	B	1	7/14/14	3:40:00	61	2	2	0	0	4	B1	7/14/14 3:40	7/14/14 3:00	SMB
1151	1151	B	1	7/14/14	3:40:00	62	4	0	0	0	4	B1	7/14/14 3:40	7/14/14 3:00	SMB
1152	1152	B	1	7/14/14	3:40:00	63	0	0	0	1	1	B1	7/14/14 3:40	7/14/14 3:00	SMB
1153	1153	B	1	7/14/14	3:40:00	64	1	0	0	0	1	B1	7/14/14 3:40	7/14/14 3:00	SMB
1154	1154	B	1	7/14/14	3:40:00	65	0	0	0	0	0	B1	7/14/14 3:40	7/14/14 3:00	SMB
1155	1155	B	1	7/14/14	3:40:00	66	1	0	0	1	2	B1	7/14/14 3:40	7/14/14 3:00	SMB
1156	1156	B	1	7/14/14	3:40:00	67	0	1	0	0	1	B1	7/14/14 3:40	7/14/14 3:00	SMB
1157	1157	B	1	7/14/14	3:40:00	68	0	0	0	0	0	B1	7/14/14 3:40	7/14/14 3:00	SMB
1158	1158	B	1	7/14/14	3:40:00	69	1	0	0	0	1	B1	7/14/14 3:40	7/14/14 3:00	SMB
1159	1159	B	1	7/14/14	3:40:00	70	3	0	0	0	3	B1	7/14/14 3:40	7/14/14 3:00	SMB
1160	1160	B	1	7/14/14	3:40:00	71	3	0	1	0	4	B1	7/14/14 3:40	7/14/14 3:00	SMB
1161	1161	B	1	7/14/14	3:40:00	72	2	0	0	0	2	B1	7/14/14 3:40	7/14/14 3:00	SMB
1162	1162	B	1	7/14/14	3:40:00	73	0	0	1	0	1	B1	7/14/14 3:40	7/14/14 3:00	SMB
1163	1163	B	1	7/14/14	3:40:00	74	1	0	0	0	1	B1	7/14/14 3:40	7/14/14 3:00	SMB
1164	1164	B	1	7/14/14	3:40:00	75	2	1	0	0	3	B1	7/14/14 3:40	7/14/14 3:00	SMB
1165	1165	B	1	7/14/14	3:40:00	76	3	0	0	0	3	B1	7/14/14 3:40	7/14/14 3:00	SMB
1166	1166	B	1	7/14/14	3:40:00	77	1	0	0	0	1	B1	7/14/14 3:40	7/14/14 3:00	SMB
1167	1167	B	1	7/14/14	3:40:00	78	2	0	0	0	2	B1	7/14/14 3:40	7/14/14 3:00	SMB
1168	1168	B	1	7/14/14	3:40:00	79	3	0	0	0	3	B1	7/14/14 3:40	7/14/14 3:00	SMB
1169	1169	B	1	7/14/14	3:40:00	80	1	0	0	0	1	B1	7/14/14 3:40	7/14/14 3:00	SMB
1170	1170	B	1	7/14/14	3:40:00	81	3	0	0	0	3	B1	7/14/14 3:40	7/14/14 3:00	SMB
1171	1171	B	1	7/14/14	3:40:00	82	0	0	0	0	0	B1	7/14/14 3:40	7/14/14 3:00	SMB
1172	1172	B	1	7/14/14	3:40:00	83	1	0	0	0	1	B1	7/14/14 3:40	7/14/14 3:00	SMB
1173	1173	B	1	7/14/14	3:40:00	84	3	0	0	0	3	B1	7/14/14 3:40	7/14/14 3:00	SMB
1174	1174	B	1	7/14/14	3:40:00	85	2	0	0	0	2	B1	7/14/14 3:40	7/14/14 3:00	SMB
1175	1175	B	1	7/14/14	3:40:00	86	0	1	0	0	1	B1	7/14/14 3:40	7/14/14 3:00	SMB
1176	1176	B	1	7/14/14	3:40:00	87	2	0	0	0	2	B1	7/14/14 3:40	7/14/14 3:00	SMB
1177	1177	B	1	7/14/14	3:40:00	88	0	0	0	0	0	B1	7/14/14 3:40	7/14/14 3:00	SMB
1178	1178	B	1	7/14/14	3:40:00	89	2	0	0	0	2	B1	7/14/14 3:40	7/14/14 3:00	SMB
1179	1179	B	1	7/14/14	3:40:00	90	0	0	1	0	1	B1	7/14/14 3:40	7/14/14 3:00	SMB
1180	1180	B	1	7/14/14	3:40:00	91	1	0	0	0	1	B1	7/14/14 3:40	7/14/14 3:00	SMB
1181	1181	B	1	7/14/14	3:40:00	92	2	2	1	0	5	B1	7/14/14 3:40	7/14/14 3:00	SMB
1182	1182	B	1	7/14/14	3:40:00	93	3	0	0	0	3	B1	7/14/14 3:40	7/14/14 3:00	SMB
1183	1183	B	1	7/14/14	3:40:00	94	0	0	0	0	0	B1	7/14/14 3:40	7/14/14 3:00	SMB
1184	1184	B	1	7/14/14	3:40:00	95	2	0	0	0	2	B1	7/14/14 3:40	7/14/14 3:00	SMB
1185	1185	B	1	7/14/14	3:40:00	96	2	0	0	0	2	B1	7/14/14 3:40	7/14/14 3:00	SMB
1186	1186	B	1	7/14/14	3:40:00	97	1	0	0	0	1	B1	7/14/14 3:40	7/14/14 3:00	SMB
1187	1187	B	1	7/14/14	3:40:00	98	1	0	0	0	1	B1	7/14/14 3:40	7/14/14 3:00	SMB
1188	1188	B	1	7/14/14	3:40:00	99	0	0	0	1	1	B1	7/14/14 3:40	7/14/14 3:00	SMB
1189	1189	B	1	7/15/14	2:40:00	1	2	0	0	0	2	B1	7/15/14 2:40	7/15/14 2:00	SMB
1190	1190	B	1	7/15/14	2:40:00	2	1	0	0	0	1	B1	7/15/14 2:40	7/15/14 2:00	SMB
1191	1191	B	1	7/15/14	2:40:00	3	0	0	0	0	0	B1	7/15/14 2:40	7/15/14 2:00	SMB
1192	1192	B	1	7/15/14	2:40:00	4	2	2	0	0	4	B1	7/15/14 2:40	7/15/14 2:00	SMB
1193	1193	B	1	7/15/14	2:40:00	5	2	0	0	0	2	B1	7/15/14 2:40	7/15/14 2:00	SMB
1194	1194	B	1	7/15/14	2:40:00	6	0	0	0	0	0	B1	7/15/14 2:40	7/15/14 2:00	SMB
1195	1195	B	1	7/15/14	2:40:00	7	1	0	0	0	1	B1	7/15/14 2:40	7/15/14 2:00	SMB
1196	1196	B	1	7/15/14	2:40:00	8	2	0	0	0	2	B1	7/15/14 2:40	7/15/14 2:00	SMB
1197	1197	B	1	7/15/14	2:40:00	9	0	0	0	0	0	B1	7/15/14 2:40	7/15/14 2:00	SMB
1198	1198	B	1	7/15/14	2:40:00	10	1	0	0	0	1	B1	7/15/14 2:40	7/15/14 2:00	SMB
1199	1199	B	1	7/15/14	2:40:00	11	0	0	0	0	0	B1	7/15/14 2:40	7/15/14 2:00	SMB
1200	1200	B	1	7/15/14	2:40:00	12	1	0	0	0	1	B1	7/15/14 2:40	7/15/14 2:00	SMB
1201	1201	B	1	7/15/14	2:40:00	13	0	0	0	0	0	B1	7/15/14 2:40	7/15/14 2:00	SMB
1202	1202	B	1	7/15/14	2:40:00	14	0	0	2	0	2	B1	7/15/14 2:40	7/15/14 2:00	SMB
1203	1203	B	1	7/15/14	2:40:00	15	0	0	0	2	2	B1	7/15/14 2:40	7/15/14 2:00	SMB
1204	1204	B	1	7/15/14	2:40:00	16	2	0	0	0	2	B1	7/15/14 2:40	7/15/14 2:00	SMB
1205	1205	B	1	7/15/14	2:40:00	17	0	0	0	0	0	B1	7/15/14 2:40	7/15/14 2:00	SMB
1206	1206	B	1	7/15/14	2:40:00	18	1	0	0	0	1	B1	7/15/14 2:40	7/15/14 2:00	SMB
1207	1207	B	1	7/15/14	2:40:00	19	3	0	0	0	3	B1	7/15/14 2:40	7/15/14 2:00	SMB
1208	1208	B	1	7/15/14	2:40:00	20	1	0	0	0	1	B1	7/15/14 2:40	7/15/14 2:00	SMB
1209	1209	B	1	7/15/14	2:40:00	21	1	0	0	1	2	B1	7/15/14 2:40	7/15/14 2:00	SMB
1210	1210	B	1	7/15/14	2:40:00	22	1	0	0	0	1	B1	7/15/14 2:40	7/15/14 2:00	SMB
1211	1211	B	1	7/15/14	2:40:00	23	0	0	0	0	0	B1	7/15/14 2:40	7/15/14 2:00	SMB
1212	1212	B	1	7/15/14	2:40:00	24	1	0	0	0	1	B1	7/15/14 2:40	7/15/14 2:00	SMB
1213	1213	B	1	7/15/14	2:40:00	25	1	0	0	0	1	B1	7/15/14 2:40	7/15/14 2:00	SMB
1214	1214	B	1	7/15/14	2:40:00	26	0	0	0	0	0	B1	7/15/14 2:40	7/15/14 2:00	SMB
1215	1215	B	1	7/15/14	2:40:00	27	0	0	0	0	0	B1	7/15/14 2:40	7/15/14 2:00	SMB
1216	1216	B	1	7/15/14	2:40:00	28	1	0	0	0	1	B1	7/15/14 2:40	7/15/14 2:00	SMB
1217	1217	B	1	7/15/14	2:40:00	29	1	0	0	0	1	B1	7/15/14 2:40	7/15/14 2:00	SMB
1218	1218	B	1	7/15/14	2:40:00	30	0	0	0	0	0	B1	7/15/14 2:40	7/15/14 2:00	SMB
1219	1219	B	1	7/15/14	2:40:00	31	0	0	0	0	0	B1	7/15/14 2:40	7/15/14 2:00	SMB
1220	1220	B	1	7/15/14	2:40:00	32	1	0	0	0	1	B1	7/15/14 2:40	7/15/14 2:00	SMB
1221	1221	B	1	7/15/14	2:40:00	33	2	0	0	0	2	B1	7/15/14 2:40	7/15/14 2:00	SMB
1222	1222	B	1	7/15/14	2:40:00	34	1	0	0	1	2	B1	7/15/14 2:40	7/15/14 2:00	SMB
1223	1223	B	1	7/15/14	2:40:00	35	0	0	0	0	0	B1	7/15/14 2:40	7/15/14 2:00	SMB
1224	1224	B	1	7/15/14	2:40:00	36	1	0	0	0	1	B1	7/15/14 2:40	7/15/14 2:00	SMB
1225	1225	B	1	7/15/14	2:40:00	37	0	0	0	0	0	B1	7/15/14 2:40	7/15/14 2:00	SMB
1226	1226	B	1	7/15/14	2:40:00	38	1	0	0	0	1	B1	7/15/14 2:40	7/15/14 2:00	SMB
1227	1227	B	1	7/15/14	2:40:00	39	1	0	0	0	1	B1	7/15/14 2:40	7/15/14 2:00	SMB
1228	1228	B	1	7/15/14	2:40:00	40	1	0	0	0	1	B1	7/15/14 2:40	7/15/14 2:00	SMB
1229	1229	B	1	7/15/14	2:40:00	41	0	0	0	0	0	B1	7/15/14 2:40	7/15/14 2:00	SMB
1230	1230	B	1	7/15/14	2:40:00	42	0	1	0	1	2	B1	7/15/14 2:40	7/15/14 2:00	SMB
1231	1231	B	1	7/15/14	2:40:00	43	0	0	0	0	0	B1	7/15/14 2:40	7/15/14 2:00	SMB
1232	1232	B	1	7/15/14	2:40:00	44	0	2	0	0	2	B1	7/15/14 2:40	7/15/14 2:00	SMB
1233	1233	B	1	7/15/14	2:40:00	45	1	0	0	0	1	B1	7/15/14 2:40	7/15/14 2:00	SMB
1234	1234	B	1	7/15/14	2:40:00	46	0	0	0	0	0	B1	7/15/14 2:40	7/15/14 2:00	SMB
1235	1235	B	1	7/15/14	2:40:00	47	0	0	0	0	0	B1	7/15/14 2:40	7/15/14 2:00	SMB
1236	1236	B	1	7/15/14	2:40:00	48	2	0	0	0	2	B1	7/15/14 2:40	7/15/14 2:00	SMB
1237	1237	B	1	7/15/14	2:40:00	49	1	0	0	0	1	B1	7/15/14 2:40	7/15/14 2:00	SMB
1238	1238	B	1	7/15/14	2:40:00	50	2	0	0	0	2	B1	7/15/14 2:40	7/15/14 2:00	SMB
1239	1239	B	1	7/15/14	2:40:00	51	0	0	0	0	0	B1	7/15/14 2:40	7/15/14 2:00	SMB
1240	1240	B	1	7/15/14	2:40:00	52	1	0	0	0	1	B1	7/15/14 2:40	7/15/14 2:00	SMB
1241	1241	B	1	7/15/14	2:40:00	53	3	0	0	0	3	B1	7/15/14 2:40	7/15/14 2:00	SMB
1242	1242	B	1	7/15/14	2:40:00	54	0	0	0	0	0	B1	7/15/14 2:40	7/15/14 2:00	SMB
1243	1243	B	1	7/15/14	2:40:00	55	2	0	0	0	2	B1	7/15/14 2:40	7/15/14 2:00	SMB
1244	1244	B	1	7/15/14	2:40:00	56	1	0	0	0	1	B1	7/15/14 2:40	7/15/14 2:00	SMB
1245	1245	B	1	7/15/14	2:40:00	57	0	0	0	0	0	B1	7/15/14 2:40	7/15/14 2:00	SMB
1246	1246	B	1	7/15/14	2:40:00	58	0	0	0	0	0	B1	7/15/14 2:40	7/15/14 2:00	SMB
1247	1247	B	1	7/15/14	2:40:00	59	1	0	0	1	2	B1	7/15/14 2:40	7/15/14 2:00	SMB
1248	1248	B	1	7/15/14	2:40:00	60	2	0	0	0	2	B1	7/15/14 2:40	7/15/14 2:00	SMB
1249	1249	B	1	7/15/14	2:40:00	61	0	0	0	0	0	B1	7/15/14 2:40	7/15/14 2:00	SMB
1250	1250	B	1	7/15/14	2:40:00	62	1	0	0	0	1	B1	7/15/14 2:40	7/15/14 2:00	SMB
1251	1251	B	1	7/15/14	2:40:00	63	0	0	0	1	1	B1	7/15/14 2:40	7/15/14 2:00	SMB
1252	1252	B	1	7/15/14	2:40:00	64	3	0	0	0	3	B1	7/15/14 2:40	7/15/14 2:00	SMB
1253	1253	B	1	7/15/14	2:40:00	65	1	0	0	0	1	B1	7/15/14 2:40	7/15/14 2:00	SMB
1254	1254	B	1	7/15/14	2:40:00	66	1	1	0	0	2	B1	7/15/14 2:40	7/15/14 2:00	SMB
1255	1255	B	1	7/15/14	2:40:00	67	1	0	0	0	1	B1	7/15/14 2:40	7/15/14 2:00	SMB
1256	1256	B	1	7/15/14	2:40:00	68	1	0	1	0	2	B1	7/15/14 2:40	7/15/14 2:00	SMB
1257	1257	B	1	7/15/14	2:40:00	69	0	0	0	0	0	B1	7/15/14 2:40	7/15/14 2:00	SMB
1258	1258	B	1	7/15/14	2:40:00	70	1	0	0	0	1	B1	7/15/14 2:40	7/15/14 2:00	SMB
1259	1259	B	1	7/15/14	2:40:00	71	0	0	0	0	0	B1	7/15/14 2:40	7/15/14 2:00	SMB
1260	1260	B	1	7/15/14	2:40:00	72	1	0	1	0	2	B1	7/15/14 2:40	7/15/14 2:00	SMB
1261	1261	B	1	7/15/14	2:40:00	73	0	0	0	2	2	B1	7/15/14 2:40	7/15/14 2:00	SMB
1262	1262	B	1	7/15/14	2:40:00	74	0	0	0	0	0	B1	7/15/14 2:40	7/15/14 2:00	SMB
1263	1263	B	1	7/15/14	2:40:00	75	0	0	0	0	0	B1	7/15/14 2:40	7/15/14 2:00	SMB
1264	1264	B	1	7/15/14	2:40:00	76	0	0	0	0	0	B1	7/15/14 2:40	7/15/14 2:00	SMB
1265	1265	B	1	7/15/14	2:40:00	77	0	0	0	0	0	B1	7/15/14 2:40	7/15/14 2:00	SMB
1266	1266	B	1	7/15/14	2:40:00	78	1	0	0	1	2	B1	7/15/14 2:40	7/15/14 2:00	SMB
1267	1267	B	1	7/15/14	2:40:00	79	2	0	0	0	2	B1	7/15/14 2:40	7/15/14 2:00	SMB
1268	1268	B	1	7/15/14	2:40:00	80	0	0	0	0	0	B1	7/15/14 2:40	7/15/14 2:00	SMB
1269	1269	B	1	7/15/14	2:40:00	81	2	0	0	0	2	B1	7/15/14 2:40	7/15/14 2:00	SMB
1270	1270	B	1	7/15/14	2:40:00	82	0	0	0	0	0	B1	7/15/14 2:40	7/15/14 2:00	SMB
1271	1271	B	1	7/15/14	2:40:00	83	0	0	0	0	0	B1	7/15/14 2:40	7/15/14 2:00	SMB
1272	1272	B	1	7/15/14	2:40:00	84	1	0	0	0	1	B1	7/15/14 2:40	7/15/14 2:00	SMB
1273	1273	B	1	7/15/14	2:40:00	85	1	0	0	0	1	B1	7/15/14 2:40	7/15/14 2:00	SMB
1274	1274	B	1	7/15/14	2:40:00	86	2	0	0	0	2	B1	7/15/14 2:40	7/15/14 2:00	SMB
1275	1275	B	1	7/15/14	2:40:00	87	1	0	0	0	1	B1	7/15/14 2:40	7/15/14 2:00	SMB
1276	1276	B	1	7/15/14	2:40:00	88	1	2	0	0	3	B1	7/15/14 2:40	7/15/14 2:00	SMB
1277	1277	B	1	7/15/14	2:40:00	89	0	0	0	0	0	B1	7/15/14 2:40	7/15/14 2:00	SMB
1278	1278	B	1	7/15/14	2:40:00	90	0	0	0	0	0	B1	7/15/14 2:40	7/15/14 2:00	SMB
1279	1279	B	1	7/15/14	2:40:00	91	2	0	0	0	2	B1	7/15/14 2:40	7/15/14 2:00	SMB
1280	1280	B	1	7/15/14	2:40:00	92	0	0	0	0	0	B1	7/15/14 2:40	7/15/14 2:00	SMB
1281	1281	B	1	7/15/14	2:40:00	93	2	0	0	0	2	B1	7/15/14 2:40	7/15/14 2:00	SMB
1282	1282	B	1	7/15/14	2:40:00	94	4	0	0	0	4	B1	7/15/14 2:40	7/15/14 2:00	SMB
1283	1283	B	1	7/15/14	2:40:00	95	3	0	0	0	3	B1	7/15/14 2:40	7/15/14 2:00	SMB
1284	1284	B	1	7/15/14	2:40:00	96	2	0	0	0	2	B1	7/15/14 2:40	7/15/14 2:00	SMB
1285	1285	B	1	7/15/14	2:40:00	97	1	0	0	0	1	B1	7/15/14 2:40	7/15/14 2:00	SMB
1286	1286	B	1	7/15/14	2:40:00	98	1	1	0	1	3	B1	7/15/14 2:40	7/15/14 2:00	SMB
1287	1287	B	1	7/15/14	2:40:00	99	0	1	0	0	1	B1	7/15/14 2:40	7/15/14 2:00	SMB
1288	1288	B	1	7/15/14	2:50:00	1	0	0	0	0	0	B1	7/15/14 2:50	7/15/14 2:00	SMB
1289	1289	B	1	7/15/14	2:50:00	2	3	0	0	0	3	B1	7/15/14 2:50	7/15/14 2:00	SMB
1290	1290	B	1	7/15/14	2:50:00	3	0	0	0	0	0	B1	7/15/14 2:50	7/15/14 2:00	SMB
1291	1291	B	1	7/15/14	2:50:00	4	2	0	0	0	2	B1	7/15/14 2:50	7/15/14 2:00	SMB
1292	1292	B	1	7/15/14	2:50:00	5	2	0	0	0	2	B1	7/15/14 2:50	7/15/14 2:00	SMB
1293	1293	B	1	7/15/14	2:50:00	6	2	0	0	1	3	B1	7/15/14 2:50	7/15/14 2:00	SMB
1294	1294	B	1	7/15/14	2:50:00	7	0	0	0	0	0	B1	7/15/14 2:50	7/15/14 2:00	SMB
1295	1295	B	1	7/15/14	2:50:00	8	0	0	0	0	0	B1	7/15/14 2:50	7/15/14 2:00	SMB
1296	1296	B	1	7/15/14	2:50:00	9	2	0	0	0	2	B1	7/15/14 2:50	7/15/14 2:00	SMB
1297	1297	B	1	7/15/14	2:50:00	10	0	0	0	0	0	B1	7/15/14 2:50	7/15/14 2:00	SMB
1298	1298	B	1	7/15/14	2:50:00	11	0	0	0	0	0	B1	7/15/14 2:50	7/15/14 2:00	SMB
1299	1299	B	1	7/15/14	2:50:00	12	2	0	0	0	2	B1	7/15/14 2:50	7/15/14 2:00	SMB
1300	1300	B	1	7/15/14	2:50:00	13	0	0	0	0	0	B1	7/15/14 2:50	7/15/14 2:00	SMB
1301	1301	B	1	7/15/14	2:50:00	14	0	0	0	0	0	B1	7/15/14 2:50	7/15/14 2:00	SMB
1302	1302	B	1	7/15/14	2:50:00	15	0	0	0	0	0	B1	7/15/14 2:50	7/15/14 2:00	SMB
1303	1303	B	1	7/15/14	2:50:00	16	1	0	0	0	1	B1	7/15/14 2:50	7/15/14 2:00	SMB
1304	1304	B	1	7/15/14	2:50:00	17	0	0	0	0	0	B1	7/15/14 2:50	7/15/14 2:00	SMB
1305	1305	B	1	7/15/14	2:50:00	18	2	0	0	0	2	B1	7/15/14 2:50	7/15/14 2:00	SMB
1306	1306	B	1	7/15/14	2:50:00	19	1	0	0	0	1	B1	7/15/14 2:50	7/15/14 2:00	SMB
1307	1307	B	1	7/15/14	2:50:00	20	2	1	0	0	3	B1	7/15/14 2:50	7/15/14 2:00	SMB
1308	1308	B	1	7/15/14	2:50:00	21	2	0	0	0	2	B1	7/15/14 2:50	7/15/14 2:00	SMB
1309	1309	B	1	7/15/14	2:50:00	22	0	0	0	0	0	B1	7/15/14 2:50	7/15/14 2:00	SMB
1310	1310	B	1	7/15/14	2:50:00	23	2	0	0	0	2	B1	7/15/14 2:50	7/15/14 2:00	SMB
1311	1311	B	1	7/15/14	2:50:00	24	0	0	0	0	0	B1	7/15/14 2:50	7/15/14 2:00	SMB
1312	1312	B	1	7/15/14	2:50:00	25	0	0	0	0	0	B1	7/15/14 2:50	7/15/14 2:00	SMB
1313	1313	B	1	7/15/14	2:50:00	26	1	0	0	0	1	B1	7/15/14 2:50	7/15/14 2:00	SMB
1314	1314	B	1	7/15/14	2:50:00	27	0	0	0	0	0	B1	7/15/14 2:50	7/15/14 2:00	SMB
1315	1315	B	1	7/15/14	2:50:00	28	0	0	0	0	0	B1	7/15/14 2:50	7/15/14 2:00	SMB
1316	1316	B	1	7/15/14	2:50:00	29	2	0	0	0	2	B1	7/15/14 2:50	7/15/14 2:00	SMB
1317	1317	B	1	7/15/14	2:50:00	30	3	0	0	0	3	B1	7/15/14 2:50	7/15/14 2:00	SMB
1318	1318	B	1	7/15/14	2:50:00	31	1	0	0	0	1	B1	7/15/14 2:50	7/15/14 2:00	SMB
1319	1319	B	1	7/15/14	2:50:00	32	3	1	0	0	4	B1	7/15/14 2:50	7/15/14 2:00	SMB
1320	1320	B	1	7/15/14	2:50:00	33	0	0	0	0	0	B1	7/15/14 2:50	7/15/14 2:00	SMB
1321	1321	B	1	7/15/14	2:50:00	34	2	0	0	0	2	B1	7/15/14 2:50	7/15/14 2:00	SMB
1322	1322	B	1	7/15/14	2:50:00	35	0	0	0	0	0	B1	7/15/14 2:50	7/15/14 2:00	SMB
1323	1323	B	1	7/15/14	2:50:00	36	1	0	0	0	1	B1	7/15/14 2:50	7/15/14 2:00	SMB
1324	1324	B	1	7/15/14	2:50:00	37	0	0	0	0	0	B1	7/15/14 2:50	7/15/14 2:00	SMB
1325	1325	B	1	7/15/14	2:50:00	38	0	0	1	0	1	B1	7/15/14 2:50	7/15/14 2:00	SMB
1326	1326	B	1	7/15/14	2:50:00	39	1	0	0	0	1	B1	7/15/14 2:50	7/15/14 2:00	SMB
1327	1327	B	1	7/15/14	2:50:00	40	1	0	0	0	1	B1	7/15/14 2:50	7/15/14 2:00	SMB
1328	1328	B	1	7/15/14	2:50:00	41	2	0	0	0	2	B1	7/15/14 2:50	7/15/14 2:00	SMB
1329	1329	B	1	7/15/14	2:50:00	42	1	0	0	0	1	B1	7/15/14 2:50	7/15/14 2:00	SMB
1330	1330	B	1	7/15/14	2:50:00	43	1	0	0	0	1	B1	7/15/14 2:50	7/15/14 2:00	SMB
1331	1331	B	1	7/15/14	2:50:00	44	2	0	0	0	2	B1	7/15/14 2:50	7/15/14 2:00	SMB
1332	1332	B	1	7/15/14	2:50:00	45	0	0	0	0	0	B1	7/15/14 2:50	7/15/14 2:00	SMB
1333	1333	B	1	7/15/14	2:50:00	46	2	0	0	0	2	B1	7/15/14 2:50	7/15/14 2:00	SMB
1334	1334	B	1	7/15/14	2:50:00	47	0	0	0	0	0	B1	7/15/14 2:50	7/15/14 2:00	SMB
1335	1335	B	1	7/15/14	2:50:00	48	1	0	0	0	1	B1	7/15/14 2:50	7/15/14 2:00	SMB
1336	1336	B	1	7/15/14	2:50:00	49	1	0	0	0	1	B1	7/15/14 2:50	7/15/14 2:00	SMB
1337	1337	B	1	7/15/14	2:50:00	50	1	0	0	1	2	B1	7/15/14 2:50	7/15/14 2:00	SMB
1338	1338	B	1	7/15/14	2:50:00	51	0	0	0	0	0	B1	7/15/14 2:50	7/15/14 2:00	SMB
1339	1339	B	1	7/15/14	2:50:00	52	2	0	0	2	4	B1	7/15/14 2:50	7/15/14 2:00	SMB
1340	1340	B	1	7/15/14	2:50:00	53	2	0	0	0	2	B1	7/15/14 2:50	7/15/14 2:00	SMB
1341	1341	B	1	7/15/14	2:50:00	54	1	0	0	0	1	B1	7/15/14 2:50	7/15/14 2:00	SMB
1342	1342	B	1	7/15/14	2:50:00	55	1	0	0	0	1	B1	7/15/14 2:50	7/15/14 2:00	SMB
1343	1343	B	1	7/15/14	2:50:00	56	1	0	0	0	1	B1	7/15/14 2:50	7/15/14 2:00	SMB
1344	1344	B	1	7/15/14	2:50:00	57	0	1	0	0	1	B1	7/15/14 2:50	7/15/14 2:00	SMB
1345	1345	B	1	7/15/14	2:50:00	58	0	0	0	0	0	B1	7/15/14 2:50	7/15/14 2:00	SMB
1346	1346	B	1	7/15/14	2:50:00	59	0	0	0	0	0	B1	7/15/14 2:50	7/15/14 2:00	SMB
1347	1347	B	1	7/15/14	2:50:00	60	0	0	0	0	0	B1	7/15/14 2:50	7/15/14 2:00	SMB
1348	1348	B	1	7/15/14	2:50:00	61	1	0	1	0	2	B1	7/15/14 2:50	7/15/14 2:00	SMB
1349	1349	B	1	7/15/14	2:50:00	62	1	0	0	0	1	B1	7/15/14 2:50	7/15/14 2:00	SMB
1350	1350	B	1	7/15/14	2:50:00	63	2	0	0	0	2	B1	7/15/14 2:50	7/15/14 2:00	SMB
1351	1351	B	1	7/15/14	2:50:00	64	0	0	0	0	0	B1	7/15/14 2:50	7/15/14 2:00	SMB
1352	1352	B	1	7/15/14	2:50:00	65	0	0	0	0	0	B1	7/15/14 2:50	7/15/14 2:00	SMB
1353	1353	B	1	7/15/14	2:50:00	66	1	1	0	0	2	B1	7/15/14 2:50	7/15/14 2:00	SMB
1354	1354	B	1	7/15/14	2:50:00	67	0	0	0	0	0	B1	7/15/14 2:50	7/15/14 2:00	SMB
1355	1355	B	1	7/15/14	2:50:00	68	4	0	0	0	4	B1	7/15/14 2:50	7/15/14 2:00	SMB
1356	1356	B	1	7/15/14	2:50:00	69	1	0	0	0	1	B1	7/15/14 2:50	7/15/14 2:00	SMB
1357	1357	B	1	7/15/14	2:50:00	70	0	0	0	0	0	B1	7/15/14 2:50	7/15/14 2:00	SMB
1358	1358	B	1	7/15/14	2:50:00	71	0	0	0	0	0	B1	7/15/14 2:50	7/15/14 2:00	SMB
1359	1359	B	1	7/15/14	2:50:00	72	0	1	0	0	1	B1	7/15/14 2:50	7/15/14 2:00	SMB
1360	1360	B	1	7/15/14	2:50:00	73	3	0	0	0	3	B1	7/15/14 2:50	7/15/14 2:00	SMB
1361	1361	B	1	7/15/14	2:50:00	74	0	0	1	0	1	B1	7/15/14 2:50	7/15/14 2:00	SMB
1362	1362	B	1	7/15/14	2:50:00	75	0	0	0	0	0	B1	7/15/14 2:50	7/15/14 2:00	SMB
1363	1363	B	1	7/15/14	2:50:00	76	0	0	0	0	0	B1	7/15/14 2:50	7/15/14 2:00	SMB
1364	1364	B	1	7/15/14	2:50:00	77	0	0	0	0	0	B1	7/15/14 2:50	7/15/14 2:00	SMB
1365	1365	B	1	7/15/14	2:50:00	78	2	0	0	0	2	B1	7/15/14 2:50	7/15/14 2:00	SMB
1366	1366	B	1	7/15/14	2:50:00	79	3	0	0	0	3	B1	7/15/14 2:50	7/15/14 2:00	SMB
1367	1367	B	1	7/15/14	2:50:00	80	1	0	0	0	1	B1	7/15/14 2:50	7/15/14 2:00	SMB
1368	1368	B	1	7/15/14	2:50:00	81	0	0	0	0	0	B1	7/15/14 2:50	7/15/14 2:00	SMB
1369	1369	B	1	7/15/14	2:50:00	82	0	0	0	0	0	B1	7/15/14 2:50	7/15/14 2:00	SMB
1370	1370	B	1	7/15/14	2:50:00	83	1	0	0	0	1	B1	7/15/14 2:50	7/15/14 2:00	SMB
1371	1371	B	1	7/15/14	2:50:00	84	0	0	0	0	0	B1	7/15/14 2:50	7/15/14 2:00	SMB
1372	1372	B	1	7/15/14	2:50:00	85	0	0	0	0	0	B1	7/15/14 2:50	7/15/14 2:00	SMB
1373	1373	B	1	7/15/14	2:50:00	86	1	1	0	0	2	B1	7/15/14 2:50	7/15/14 2:00	SMB
1374	1374	B	1	7/15/14	2:50:00	87	1	0	0	0	1	B1	7/15/14 2:50	7/15/14 2:00	SMB
1375	1375	B	1	7/15/14	2:50:00	88	3	0	0	0	3	B1	7/15/14 2:50	7/15/14 2:00	SMB
1376	1376	B	1	7/15/14	2:50:00	89	1	0	0	0	1	B1	7/15/14 2:50	7/15/14 2:00	SMB
1377	1377	B	1	7/15/14	2:50:00	90	0	0	0	0	0	B1	7/15/14 2:50	7/15/14 2:00	SMB
1378	1378	B	1	7/15/14	2:50:00	91	0	0	0	0	0	B1	7/15/14 2:50	7/15/14 2:00	SMB
1379	1379	B	1	7/15/14	2:50:00	92	0	0	0	1	1	B1	7/15/14 2:50	7/15/14 2:00	SMB
1380	1380	B	1	7/15/14	2:50:00	93	0	0	0	0	0	B1	7/15/14 2:50	7/15/14 2:00	SMB
1381	1381	B	1	7/15/14	2:50:00	94	0	0	0	0	0	B1	7/15/14 2:50	7/15/14 2:00	SMB
1382	1382	B	1	7/15/14	2:50:00	95	0	0	0	1	1	B1	7/15/14 2:50	7/15/14 2:00	SMB
1383	1383	B	1	7/15/14	2:50:00	96	1	0	0	0	1	B1	7/15/14 2:50	7/15/14 2:00	SMB
1384	1384	B	1	7/15/14	2:50:00	97	1	0	0	0	1	B1	7/15/14 2:50	7/15/14 2:00	SMB
1385	1385	B	1	7/15/14	2:50:00	98	2	0	0	1	3	B1	7/15/14 2:50	7/15/14 2:00	SMB
1386	1386	B	1	7/15/14	2:50:00	99	0	0	0	0	0	B1	7/15/14 2:50	7/15/14 2:00	SMB
1387	1387	B	1	7/15/14	3:00:00	1	0	0	0	0	0	B1	7/15/14 3:00	7/15/14 3:00	SMB
1388	1388	B	1	7/15/14	3:00:00	2	0	0	0	1	1	B1	7/15/14 3:00	7/15/14 3:00	SMB
1389	1389	B	1	7/15/14	3:00:00	3	0	0	0	0	0	B1	7/15/14 3:00	7/15/14 3:00	SMB
1390	1390	B	1	7/15/14	3:00:00	4	1	0	0	0	1	B1	7/15/14 3:00	7/15/14 3:00	SMB
1391	1391	B	1	7/15/14	3:00:00	5	0	0	0	0	0	B1	7/15/14 3:00	7/15/14 3:00	SMB
1392	1392	B	1	7/15/14	3:00:00	6	0	0	1	1	2	B1	7/15/14 3:00	7/15/14 3:00	SMB
1393	1393	B	1	7/15/14	3:00:00	7	2	0	0	0	2	B1	7/15/14 3:00	7/15/14 3:00	SMB
1394	1394	B	1	7/15/14	3:00:00	8	0	0	0	0	0	B1	7/15/14 3:00	7/15/14 3:00	SMB
1395	1395	B	1	7/15/14	3:00:00	9	0	0	0	0	0	B1	7/15/14 3:00	7/15/14 3:00	SMB
1396	1396	B	1	7/15/14	3:00:00	10	0	0	0	1	1	B1	7/15/14 3:00	7/15/14 3:00	SMB
1397	1397	B	1	7/15/14	3:00:00	11	0	0	0	0	0	B1	7/15/14 3:00	7/15/14 3:00	SMB
1398	1398	B	1	7/15/14	3:00:00	12	0	0	0	1	1	B1	7/15/14 3:00	7/15/14 3:00	SMB
1399	1399	B	1	7/15/14	3:00:00	13	0	0	0	0	0	B1	7/15/14 3:00	7/15/14 3:00	SMB
1400	1400	B	1	7/15/14	3:00:00	14	0	0	0	0	0	B1	7/15/14 3:00	7/15/14 3:00	SMB
1401	1401	B	1	7/15/14	3:00:00	15	0	0	0	0	0	B1	7/15/14 3:00	7/15/14 3:00	SMB
1402	1402	B	1	7/15/14	3:00:00	16	0	0	0	0	0	B1	7/15/14 3:00	7/15/14 3:00	SMB
1403	1403	B	1	7/15/14	3:00:00	17	1	0	0	0	1	B1	7/15/14 3:00	7/15/14 3:00	SMB
1404	1404	B	1	7/15/14	3:00:00	18	0	0	0	0	0	B1	7/15/14 3:00	7/15/14 3:00	SMB
1405	1405	B	1	7/15/14	3:00:00	19	0	0	0	0	0	B1	7/15/14 3:00	7/15/14 3:00	SMB
1406	1406	B	1	7/15/14	3:00:00	20	0	1	0	0	1	B1	7/15/14 3:00	7/15/14 3:00	SMB
1407	1407	B	1	7/15/14	3:00:00	21	0	0	0	0	0	B1	7/15/14 3:00	7/15/14 3:00	SMB
1408	1408	B	1	7/15/14	3:00:00	22	1	0	0	1	2	B1	7/15/14 3:00	7/15/14 3:00	SMB
1409	1409	B	1	7/15/14	3:00:00	23	2	0	0	0	2	B1	7/15/14 3:00	7/15/14 3:00	SMB
1410	1410	B	1	7/15/14	3:00:00	24	2	0	0	0	2	B1	7/15/14 3:00	7/15/14 3:00	SMB
1411	1411	B	1	7/15/14	3:00:00	25	0	0	0	0	0	B1	7/15/14 3:00	7/15/14 3:00	SMB
1412	1412	B	1	7/15/14	3:00:00	26	2	0	0	0	2	B1	7/15/14 3:00	7/15/14 3:00	SMB
1413	1413	B	1	7/15/14	3:00:00	27	1	0	0	0	1	B1	7/15/14 3:00	7/15/14 3:00	SMB
1414	1414	B	1	7/15/14	3:00:00	28	0	0	0	0	0	B1	7/15/14 3:00	7/15/14 3:00	SMB
1415	1415	B	1	7/15/14	3:00:00	29	1	0	0	0	1	B1	7/15/14 3:00	7/15/14 3:00	SMB
1416	1416	B	1	7/15/14	3:00:00	30	2	0	0	1	3	B1	7/15/14 3:00	7/15/14 3:00	SMB
1417	1417	B	1	7/15/14	3:00:00	31	0	0	0	0	0	B1	7/15/14 3:00	7/15/14 3:00	SMB
1418	1418	B	1	7/15/14	3:00:00	32	0	0	0	0	0	B1	7/15/14 3:00	7/15/14 3:00	SMB
1419	1419	B	1	7/15/14	3:00:00	33	0	0	0	0	0	B1	7/15/14 3:00	7/15/14 3:00	SMB
1420	1420	B	1	7/15/14	3:00:00	34	0	0	0	0	0	B1	7/15/14 3:00	7/15/14 3:00	SMB
1421	1421	B	1	7/15/14	3:00:00	35	1	0	0	0	1	B1	7/15/14 3:00	7/15/14 3:00	SMB
1422	1422	B	1	7/15/14	3:00:00	36	0	0	1	0	1	B1	7/15/14 3:00	7/15/14 3:00	SMB
1423	1423	B	1	7/15/14	3:00:00	37	0	0	0	0	0	B1	7/15/14 3:00	7/15/14 3:00	SMB
1424	1424	B	1	7/15/14	3:00:00	38	0	0	1	0	1	B1	7/15/14 3:00	7/15/14 3:00	SMB
1425	1425	B	1	7/15/14	3:00:00	39	1	1	0	0	2	B1	7/15/14 3:00	7/15/14 3:00	SMB
1426	1426	B	1	7/15/14	3:00:00	40	1	0	0	0	1	B1	7/15/14 3:00	7/15/14 3:00	SMB
1427	1427	B	1	7/15/14	3:00:00	41	0	0	0	0	0	B1	7/15/14 3:00	7/15/14 3:00	SMB
1428	1428	B	1	7/15/14	3:00:00	42	0	0	0	0	0	B1	7/15/14 3:00	7/15/14 3:00	SMB
1429	1429	B	1	7/15/14	3:00:00	43	0	0	0	0	0	B1	7/15/14 3:00	7/15/14 3:00	SMB
1430	1430	B	1	7/15/14	3:00:00	44	0	0	0	0	0	B1	7/15/14 3:00	7/15/14 3:00	SMB
1431	1431	B	1	7/15/14	3:00:00	45	2	0	0	0	2	B1	7/15/14 3:00	7/15/14 3:00	SMB
1432	1432	B	1	7/15/14	3:00:00	46	0	0	0	0	0	B1	7/15/14 3:00	7/15/14 3:00	SMB
1433	1433	B	1	7/15/14	3:00:00	47	1	0	0	0	1	B1	7/15/14 3:00	7/15/14 3:00	SMB
1434	1434	B	1	7/15/14	3:00:00	48	1	0	0	0	1	B1	7/15/14 3:00	7/15/14 3:00	SMB
1435	1435	B	1	7/15/14	3:00:00	49	1	0	0	0	1	B1	7/15/14 3:00	7/15/14 3:00	SMB
1436	1436	B	1	7/15/14	3:00:00	50	1	0	0	0	1	B1	7/15/14 3:00	7/15/14 3:00	SMB
1437	1437	B	1	7/15/14	3:00:00	51	0	0	0	0	0	B1	7/15/14 3:00	7/15/14 3:00	SMB
1438	1438	B	1	7/15/14	3:00:00	52	0	0	0	0	0	B1	7/15/14 3:00	7/15/14 3:00	SMB
1439	1439	B	1	7/15/14	3:00:00	53	0	0	0	1	1	B1	7/15/14 3:00	7/15/14 3:00	SMB
1440	1440	B	1	7/15/14	3:00:00	54	0	0	0	0	0	B1	7/15/14 3:00	7/15/14 3:00	SMB
1441	1441	B	1	7/15/14	3:00:00	55	1	0	0	0	1	B1	7/15/14 3:00	7/15/14 3:00	SMB
1442	1442	B	1	7/15/14	3:00:00	56	1	0	0	0	1	B1	7/15/14 3:00	7/15/14 3:00	SMB
1443	1443	B	1	7/15/14	3:00:00	57	1	0	0	0	1	B1	7/15/14 3:00	7/15/14 3:00	SMB
1444	1444	B	1	7/15/14	3:00:00	58	1	0	0	0	1	B1	7/15/14 3:00	7/15/14 3:00	SMB
1445	1445	B	1	7/15/14	3:00:00	59	0	0	1	0	1	B1	7/15/14 3:00	7/15/14 3:00	SMB
1446	1446	B	1	7/15/14	3:00:00	60	1	0	0	0	1	B1	7/15/14 3:00	7/15/14 3:00	SMB
1447	1447	B	1	7/15/14	3:00:00	61	0	0	0	0	0	B1	7/15/14 3:00	7/15/14 3:00	SMB
1448	1448	B	1	7/15/14	3:00:00	62	0	0	0	0	0	B1	7/15/14 3:00	7/15/14 3:00	SMB
1449	1449	B	1	7/15/14	3:00:00	63	1	0	0	0	1	B1	7/15/14 3:00	7/15/14 3:00	SMB
1450	1450	B	1	7/15/14	3:00:00	64	0	0	0	0	0	B1	7/15/14 3:00	7/15/14 3:00	SMB
1451	1451	B	1	7/15/14	3:00:00	65	0	0	0	0	0	B1	7/15/14 3:00	7/15/14 3:00	SMB
1452	1452	B	1	7/15/14	3:00:00	66	1	0	0	0	1	B1	7/15/14 3:00	7/15/14 3:00	SMB
1453	1453	B	1	7/15/14	3:00:00	67	0	0	0	0	0	B1	7/15/14 3:00	7/15/14 3:00	SMB
1454	1454	B	1	7/15/14	3:00:00	68	0	0	0	0	0	B1	7/15/14 3:00	7/15/14 3:00	SMB
1455	1455	B	1	7/15/14	3:00:00	69	1	0	0	0	1	B1	7/15/14 3:00	7/15/14 3:00	SMB
1456	1456	B	1	7/15/14	3:00:00	70	1	0	0	0	1	B1	7/15/14 3:00	7/15/14 3:00	SMB
1457	1457	B	1	7/15/14	3:00:00	71	0	1	0	0	1	B1	7/15/14 3:00	7/15/14 3:00	SMB
1458	1458	B	1	7/15/14	3:00:00	72	0	1	0	0	1	B1	7/15/14 3:00	7/15/14 3:00	SMB
1459	1459	B	1	7/15/14	3:00:00	73	0	0	0	0	0	B1	7/15/14 3:00	7/15/14 3:00	SMB
1460	1460	B	1	7/15/14	3:00:00	74	0	0	0	0	0	B1	7/15/14 3:00	7/15/14 3:00	SMB
1461	1461	B	1	7/15/14	3:00:00	75	0	0	0	0	0	B1	7/15/14 3:00	7/15/14 3:00	SMB
1462	1462	B	1	7/15/14	3:00:00	76	0	1	0	1	2	B1	7/15/14 3:00	7/15/14 3:00	SMB
1463	1463	B	1	7/15/14	3:00:00	77	2	0	0	0	2	B1	7/15/14 3:00	7/15/14 3:00	SMB
1464	1464	B	1	7/15/14	3:00:00	78	0	0	0	0	0	B1	7/15/14 3:00	7/15/14 3:00	SMB
1465	1465	B	1	7/15/14	3:00:00	79	0	0	0	0	0	B1	7/15/14 3:00	7/15/14 3:00	SMB
1466	1466	B	1	7/15/14	3:00:00	80	1	0	0	0	1	B1	7/15/14 3:00	7/15/14 3:00	SMB
1467	1467	B	1	7/15/14	3:00:00	81	1	0	0	0	1	B1	7/15/14 3:00	7/15/14 3:00	SMB
1468	1468	B	1	7/15/14	3:00:00	82	0	0	0	0	0	B1	7/15/14 3:00	7/15/14 3:00	SMB
1469	1469	B	1	7/15/14	3:00:00	83	1	0	0	0	1	B1	7/15/14 3:00	7/15/14 3:00	SMB
1470	1470	B	1	7/15/14	3:00:00	84	1	0	0	0	1	B1	7/15/14 3:00	7/15/14 3:00	SMB
1471	1471	B	1	7/15/14	3:00:00	85	0	0	0	0	0	B1	7/15/14 3:00	7/15/14 3:00	SMB
1472	1472	B	1	7/15/14	3:00:00	86	0	0	0	0	0	B1	7/15/14 3:00	7/15/14 3:00	SMB
1473	1473	B	1	7/15/14	3:00:00	87	0	0	0	0	0	B1	7/15/14 3:00	7/15/14 3:00	SMB
1474	1474	B	1	7/15/14	3:00:00	88	0	0	0	0	0	B1	7/15/14 3:00	7/15/14 3:00	SMB
1475	1475	B	1	7/15/14	3:00:00	89	0	0	0	0	0	B1	7/15/14 3:00	7/15/14 3:00	SMB
1476	1476	B	1	7/15/14	3:00:00	90	0	0	0	0	0	B1	7/15/14 3:00	7/15/14 3:00	SMB
1477	1477	B	1	7/15/14	3:00:00	91	1	0	0	0	1	B1	7/15/14 3:00	7/15/14 3:00	SMB
1478	1478	B	1	7/15/14	3:00:00	92	1	1	0	0	2	B1	7/15/14 3:00	7/15/14 3:00	SMB
1479	1479	B	1	7/15/14	3:00:00	93	2	0	0	0	2	B1	7/15/14 3:00	7/15/14 3:00	SMB
1480	1480	B	1	7/15/14	3:00:00	94	1	0	0	0	1	B1	7/15/14 3:00	7/15/14 3:00	SMB
1481	1481	B	1	7/15/14	3:00:00	95	0	1	0	0	1	B1	7/15/14 3:00	7/15/14 3:00	SMB
1482	1482	B	1	7/15/14	3:00:00	96	0	0	0	0	0	B1	7/15/14 3:00	7/15/14 3:00	SMB
1483	1483	B	1	7/15/14	3:00:00	97	0	0	0	0	0	B1	7/15/14 3:00	7/15/14 3:00	SMB
1484	1484	B	1	7/15/14	3:00:00	98	0	0	0	0	0	B1	7/15/14 3:00	7/15/14 3:00	SMB
1485	1485	B	1	7/15/14	3:00:00	99	1	0	0	0	1	B1	7/15/14 3:00	7/15/14 3:00	SMB
1486	1486	B	1	7/16/14	2:20:00	1	1	0	0	0	1	B1	7/16/14 2:20	7/16/14 2:00	SMB
1487	1487	B	1	7/16/14	2:20:00	2	0	0	0	0	0	B1	7/16/14 2:20	7/16/14 2:00	SMB
1488	1488	B	1	7/16/14	2:20:00	3	0	0	0	0	0	B1	7/16/14 2:20	7/16/14 2:00	SMB
1489	1489	B	1	7/16/14	2:20:00	4	0	0	0	0	0	B1	7/16/14 2:20	7/16/14 2:00	SMB
1490	1490	B	1	7/16/14	2:20:00	5	0	0	0	0	0	B1	7/16/14 2:20	7/16/14 2:00	SMB
1491	1491	B	1	7/16/14	2:20:00	6	0	0	0	0	0	B1	7/16/14 2:20	7/16/14 2:00	SMB
1492	1492	B	1	7/16/14	2:20:00	7	0	0	0	0	0	B1	7/16/14 2:20	7/16/14 2:00	SMB
1493	1493	B	1	7/16/14	2:20:00	8	0	0	0	0	0	B1	7/16/14 2:20	7/16/14 2:00	SMB
1494	1494	B	1	7/16/14	2:20:00	9	0	0	0	0	0	B1	7/16/14 2:20	7/16/14 2:00	SMB
1495	1495	B	1	7/16/14	2:20:00	10	0	0	0	0	0	B1	7/16/14 2:20	7/16/14 2:00	SMB
1496	1496	B	1	7/16/14	2:20:00	11	0	0	0	0	0	B1	7/16/14 2:20	7/16/14 2:00	SMB
1497	1497	B	1	7/16/14	2:20:00	12	0	0	0	0	0	B1	7/16/14 2:20	7/16/14 2:00	SMB
1498	1498	B	1	7/16/14	2:20:00	13	0	0	0	0	0	B1	7/16/14 2:20	7/16/14 2:00	SMB
1499	1499	B	1	7/16/14	2:20:00	14	0	0	0	0	0	B1	7/16/14 2:20	7/16/14 2:00	SMB
1500	1500	B	1	7/16/14	2:20:00	15	2	0	0	0	2	B1	7/16/14 2:20	7/16/14 2:00	SMB
1501	1501	B	1	7/16/14	2:20:00	16	0	0	0	1	1	B1	7/16/14 2:20	7/16/14 2:00	SMB
1502	1502	B	1	7/16/14	2:20:00	17	0	0	0	0	0	B1	7/16/14 2:20	7/16/14 2:00	SMB
1503	1503	B	1	7/16/14	2:20:00	18	0	0	0	0	0	B1	7/16/14 2:20	7/16/14 2:00	SMB
1504	1504	B	1	7/16/14	2:20:00	19	0	0	0	0	0	B1	7/16/14 2:20	7/16/14 2:00	SMB
1505	1505	B	1	7/16/14	2:20:00	20	0	0	0	0	0	B1	7/16/14 2:20	7/16/14 2:00	SMB
1506	1506	B	1	7/16/14	2:20:00	21	0	0	0	0	0	B1	7/16/14 2:20	7/16/14 2:00	SMB
1507	1507	B	1	7/16/14	2:20:00	22	0	0	0	0	0	B1	7/16/14 2:20	7/16/14 2:00	SMB
1508	1508	B	1	7/16/14	2:20:00	23	0	0	1	0	1	B1	7/16/14 2:20	7/16/14 2:00	SMB
1509	1509	B	1	7/16/14	2:20:00	24	0	0	0	0	0	B1	7/16/14 2:20	7/16/14 2:00	SMB
1510	1510	B	1	7/16/14	2:20:00	25	0	0	0	0	0	B1	7/16/14 2:20	7/16/14 2:00	SMB
1511	1511	B	1	7/16/14	2:20:00	26	0	0	0	0	0	B1	7/16/14 2:20	7/16/14 2:00	SMB
1512	1512	B	1	7/16/14	2:20:00	27	0	0	0	0	0	B1	7/16/14 2:20	7/16/14 2:00	SMB
1513	1513	B	1	7/16/14	2:20:00	28	0	0	0	0	0	B1	7/16/14 2:20	7/16/14 2:00	SMB
1514	1514	B	1	7/16/14	2:20:00	29	0	0	0	0	0	B1	7/16/14 2:20	7/16/14 2:00	SMB
1515	1515	B	1	7/16/14	2:20:00	30	1	1	0	0	2	B1	7/16/14 2:20	7/16/14 2:00	SMB
1516	1516	B	1	7/16/14	2:20:00	31	0	0	0	0	0	B1	7/16/14 2:20	7/16/14 2:00	SMB
1517	1517	B	1	7/16/14	2:20:00	32	0	0	0	0	0	B1	7/16/14 2:20	7/16/14 2:00	SMB
1518	1518	B	1	7/16/14	2:20:00	33	0	0	0	0	0	B1	7/16/14 2:20	7/16/14 2:00	SMB
1519	1519	B	1	7/16/14	2:20:00	34	0	0	0	0	0	B1	7/16/14 2:20	7/16/14 2:00	SMB
1520	1520	B	1	7/16/14	2:20:00	35	0	0	0	0	0	B1	7/16/14 2:20	7/16/14 2:00	SMB
1521	1521	B	1	7/16/14	2:20:00	36	0	0	0	0	0	B1	7/16/14 2:20	7/16/14 2:00	SMB
1522	1522	B	1	7/16/14	2:20:00	37	0	0	0	0	0	B1	7/16/14 2:20	7/16/14 2:00	SMB
1523	1523	B	1	7/16/14	2:20:00	38	0	0	0	0	0	B1	7/16/14 2:20	7/16/14 2:00	SMB
1524	1524	B	1	7/16/14	2:20:00	39	0	0	0	0	0	B1	7/16/14 2:20	7/16/14 2:00	SMB
1525	1525	B	1	7/16/14	2:20:00	40	1	0	0	0	1	B1	7/16/14 2:20	7/16/14 2:00	SMB
1526	1526	B	1	7/16/14	2:20:00	41	0	0	0	0	0	B1	7/16/14 2:20	7/16/14 2:00	SMB
1527	1527	B	1	7/16/14	2:20:00	42	1	0	0	0	1	B1	7/16/14 2:20	7/16/14 2:00	SMB
1528	1528	B	1	7/16/14	2:20:00	43	0	0	0	0	0	B1	7/16/14 2:20	7/16/14 2:00	SMB
1529	1529	B	1	7/16/14	2:20:00	44	0	0	0	0	0	B1	7/16/14 2:20	7/16/14 2:00	SMB
1530	1530	B	1	7/16/14	2:20:00	45	0	0	0	0	0	B1	7/16/14 2:20	7/16/14 2:00	SMB
1531	1531	B	1	7/16/14	2:20:00	46	0	0	0	0	0	B1	7/16/14 2:20	7/16/14 2:00	SMB
1532	1532	B	1	7/16/14	2:20:00	47	0	0	0	1	1	B1	7/16/14 2:20	7/16/14 2:00	SMB
1533	1533	B	1	7/16/14	2:20:00	48	0	0	0	0	0	B1	7/16/14 2:20	7/16/14 2:00	SMB
1534	1534	B	1	7/16/14	2:20:00	49	0	0	1	0	1	B1	7/16/14 2:20	7/16/14 2:00	SMB
1535	1535	B	1	7/16/14	2:20:00	50	0	0	0	0	0	B1	7/16/14 2:20	7/16/14 2:00	SMB
1536	1536	B	1	7/16/14	2:20:00	51	0	0	0	0	0	B1	7/16/14 2:20	7/16/14 2:00	SMB
1537	1537	B	1	7/16/14	2:20:00	52	1	0	0	0	1	B1	7/16/14 2:20	7/16/14 2:00	SMB
1538	1538	B	1	7/16/14	2:20:00	53	1	0	0	0	1	B1	7/16/14 2:20	7/16/14 2:00	SMB
1539	1539	B	1	7/16/14	2:20:00	54	0	0	0	0	0	B1	7/16/14 2:20	7/16/14 2:00	SMB
1540	1540	B	1	7/16/14	2:20:00	55	0	0	0	0	0	B1	7/16/14 2:20	7/16/14 2:00	SMB
1541	1541	B	1	7/16/14	2:20:00	56	1	0	0	0	1	B1	7/16/14 2:20	7/16/14 2:00	SMB
1542	1542	B	1	7/16/14	2:20:00	57	0	0	0	0	0	B1	7/16/14 2:20	7/16/14 2:00	SMB
1543	1543	B	1	7/16/14	2:20:00	58	0	0	0	0	0	B1	7/16/14 2:20	7/16/14 2:00	SMB
1544	1544	B	1	7/16/14	2:20:00	59	0	0	0	0	0	B1	7/16/14 2:20	7/16/14 2:00	SMB
1545	1545	B	1	7/16/14	2:20:00	60	0	1	0	0	1	B1	7/16/14 2:20	7/16/14 2:00	SMB
1546	1546	B	1	7/16/14	2:20:00	61	0	0	0	0	0	B1	7/16/14 2:20	7/16/14 2:00	SMB
1547	1547	B	1	7/16/14	2:20:00	62	0	0	0	0	0	B1	7/16/14 2:20	7/16/14 2:00	SMB
1548	1548	B	1	7/16/14	2:20:00	63	0	0	1	0	1	B1	7/16/14 2:20	7/16/14 2:00	SMB
1549	1549	B	1	7/16/14	2:20:00	64	0	1	0	0	1	B1	7/16/14 2:20	7/16/14 2:00	SMB
1550	1550	B	1	7/16/14	2:20:00	65	0	0	0	0	0	B1	7/16/14 2:20	7/16/14 2:00	SMB
1551	1551	B	1	7/16/14	2:20:00	66	0	0	0	0	0	B1	7/16/14 2:20	7/16/14 2:00	SMB
1552	1552	B	1	7/16/14	2:20:00	67	0	0	0	0	0	B1	7/16/14 2:20	7/16/14 2:00	SMB
1553	1553	B	1	7/16/14	2:20:00	68	0	0	0	0	0	B1	7/16/14 2:20	7/16/14 2:00	SMB
1554	1554	B	1	7/16/14	2:20:00	69	0	0	0	0	0	B1	7/16/14 2:20	7/16/14 2:00	SMB
1555	1555	B	1	7/16/14	2:20:00	70	0	0	0	0	0	B1	7/16/14 2:20	7/16/14 2:00	SMB
1556	1556	B	1	7/16/14	2:20:00	71	1	0	0	0	1	B1	7/16/14 2:20	7/16/14 2:00	SMB
1557	1557	B	1	7/16/14	2:20:00	72	0	0	0	0	0	B1	7/16/14 2:20	7/16/14 2:00	SMB
1558	1558	B	1	7/16/14	2:20:00	73	2	0	0	0	2	B1	7/16/14 2:20	7/16/14 2:00	SMB
1559	1559	B	1	7/16/14	2:20:00	74	0	0	0	0	0	B1	7/16/14 2:20	7/16/14 2:00	SMB
1560	1560	B	1	7/16/14	2:20:00	75	0	0	0	0	0	B1	7/16/14 2:20	7/16/14 2:00	SMB
1561	1561	B	1	7/16/14	2:20:00	76	0	0	0	0	0	B1	7/16/14 2:20	7/16/14 2:00	SMB
1562	1562	B	1	7/16/14	2:20:00	77	0	0	0	0	0	B1	7/16/14 2:20	7/16/14 2:00	SMB
1563	1563	B	1	7/16/14	2:20:00	78	0	0	0	0	0	B1	7/16/14 2:20	7/16/14 2:00	SMB
1564	1564	B	1	7/16/14	2:20:00	79	0	0	0	0	0	B1	7/16/14 2:20	7/16/14 2:00	SMB
1565	1565	B	1	7/16/14	2:20:00	80	0	0	0	0	0	B1	7/16/14 2:20	7/16/14 2:00	SMB
1566	1566	B	1	7/16/14	2:20:00	81	0	0	0	0	0	B1	7/16/14 2:20	7/16/14 2:00	SMB
1567	1567	B	1	7/16/14	2:20:00	82	1	0	0	0	1	B1	7/16/14 2:20	7/16/14 2:00	SMB
1568	1568	B	1	7/16/14	2:20:00	83	0	0	0	0	0	B1	7/16/14 2:20	7/16/14 2:00	SMB
1569	1569	B	1	7/16/14	2:20:00	84	0	0	0	0	0	B1	7/16/14 2:20	7/16/14 2:00	SMB
1570	1570	B	1	7/16/14	2:20:00	85	0	0	0	0	0	B1	7/16/14 2:20	7/16/14 2:00	SMB
1571	1571	B	1	7/16/14	2:20:00	86	0	0	0	0	0	B1	7/16/14 2:20	7/16/14 2:00	SMB
1572	1572	B	1	7/16/14	2:20:00	87	0	0	0	0	0	B1	7/16/14 2:20	7/16/14 2:00	SMB
1573	1573	B	1	7/16/14	2:20:00	88	1	0	0	0	1	B1	7/16/14 2:20	7/16/14 2:00	SMB
1574	1574	B	1	7/16/14	2:20:00	89	0	0	0	0	0	B1	7/16/14 2:20	7/16/14 2:00	SMB
1575	1575	B	1	7/16/14	2:20:00	90	0	0	0	0	0	B1	7/16/14 2:20	7/16/14 2:00	SMB
1576	1576	B	1	7/16/14	2:20:00	91	0	0	0	0	0	B1	7/16/14 2:20	7/16/14 2:00	SMB
1577	1577	B	1	7/16/14	2:20:00	92	1	0	0	0	1	B1	7/16/14 2:20	7/16/14 2:00	SMB
1578	1578	B	1	7/16/14	2:20:00	93	0	0	0	0	0	B1	7/16/14 2:20	7/16/14 2:00	SMB
1579	1579	B	1	7/16/14	2:20:00	94	0	0	0	0	0	B1	7/16/14 2:20	7/16/14 2:00	SMB
1580	1580	B	1	7/16/14	2:20:00	95	0	0	0	0	0	B1	7/16/14 2:20	7/16/14 2:00	SMB
1581	1581	B	1	7/16/14	2:20:00	96	0	0	0	0	0	B1	7/16/14 2:20	7/16/14 2:00	SMB
1582	1582	B	1	7/16/14	2:20:00	97	0	0	0	0	0	B1	7/16/14 2:20	7/16/14 2:00	SMB
1583	1583	B	1	7/16/14	2:20:00	98	0	0	0	0	0	B1	7/16/14 2:20	7/16/14 2:00	SMB
1584	1584	B	1	7/16/14	2:20:00	99	0	0	0	0	0	B1	7/16/14 2:20	7/16/14 2:00	SMB
1585	1585	B	1	7/16/14	2:30:00	1	0	0	0	0	0	B1	7/16/14 2:30	7/16/14 2:00	SMB
1586	1586	B	1	7/16/14	2:30:00	2	2	0	0	0	2	B1	7/16/14 2:30	7/16/14 2:00	SMB
1587	1587	B	1	7/16/14	2:30:00	3	1	1	0	0	2	B1	7/16/14 2:30	7/16/14 2:00	SMB
1588	1588	B	1	7/16/14	2:30:00	4	0	0	0	0	0	B1	7/16/14 2:30	7/16/14 2:00	SMB
1589	1589	B	1	7/16/14	2:30:00	5	1	0	0	0	1	B1	7/16/14 2:30	7/16/14 2:00	SMB
1590	1590	B	1	7/16/14	2:30:00	6	1	0	0	0	1	B1	7/16/14 2:30	7/16/14 2:00	SMB
1591	1591	B	1	7/16/14	2:30:00	7	1	0	0	0	1	B1	7/16/14 2:30	7/16/14 2:00	SMB
1592	1592	B	1	7/16/14	2:30:00	8	1	0	0	0	1	B1	7/16/14 2:30	7/16/14 2:00	SMB
1593	1593	B	1	7/16/14	2:30:00	9	0	0	0	0	0	B1	7/16/14 2:30	7/16/14 2:00	SMB
1594	1594	B	1	7/16/14	2:30:00	10	0	0	0	0	0	B1	7/16/14 2:30	7/16/14 2:00	SMB
1595	1595	B	1	7/16/14	2:30:00	11	0	0	0	0	0	B1	7/16/14 2:30	7/16/14 2:00	SMB
1596	1596	B	1	7/16/14	2:30:00	12	3	0	0	0	3	B1	7/16/14 2:30	7/16/14 2:00	SMB
1597	1597	B	1	7/16/14	2:30:00	13	1	0	0	0	1	B1	7/16/14 2:30	7/16/14 2:00	SMB
1598	1598	B	1	7/16/14	2:30:00	14	0	0	0	0	0	B1	7/16/14 2:30	7/16/14 2:00	SMB
1599	1599	B	1	7/16/14	2:30:00	15	2	0	0	0	2	B1	7/16/14 2:30	7/16/14 2:00	SMB
1600	1600	B	1	7/16/14	2:30:00	16	0	0	0	0	0	B1	7/16/14 2:30	7/16/14 2:00	SMB
1601	1601	B	1	7/16/14	2:30:00	17	0	0	0	0	0	B1	7/16/14 2:30	7/16/14 2:00	SMB
1602	1602	B	1	7/16/14	2:30:00	18	2	0	0	0	2	B1	7/16/14 2:30	7/16/14 2:00	SMB
1603	1603	B	1	7/16/14	2:30:00	19	0	0	0	0	0	B1	7/16/14 2:30	7/16/14 2:00	SMB
1604	1604	B	1	7/16/14	2:30:00	20	0	0	0	0	0	B1	7/16/14 2:30	7/16/14 2:00	SMB
1605	1605	B	1	7/16/14	2:30:00	21	0	0	0	0	0	B1	7/16/14 2:30	7/16/14 2:00	SMB
1606	1606	B	1	7/16/14	2:30:00	22	0	0	0	1	1	B1	7/16/14 2:30	7/16/14 2:00	SMB
1607	1607	B	1	7/16/14	2:30:00	23	1	0	0	0	1	B1	7/16/14 2:30	7/16/14 2:00	SMB
1608	1608	B	1	7/16/14	2:30:00	24	1	0	0	0	1	B1	7/16/14 2:30	7/16/14 2:00	SMB
1609	1609	B	1	7/16/14	2:30:00	25	0	0	0	0	0	B1	7/16/14 2:30	7/16/14 2:00	SMB
1610	1610	B	1	7/16/14	2:30:00	26	0	0	0	0	0	B1	7/16/14 2:30	7/16/14 2:00	SMB
1611	1611	B	1	7/16/14	2:30:00	27	0	0	0	0	0	B1	7/16/14 2:30	7/16/14 2:00	SMB
1612	1612	B	1	7/16/14	2:30:00	28	0	0	0	0	0	B1	7/16/14 2:30	7/16/14 2:00	SMB
1613	1613	B	1	7/16/14	2:30:00	29	1	1	0	0	2	B1	7/16/14 2:30	7/16/14 2:00	SMB
1614	1614	B	1	7/16/14	2:30:00	30	0	0	0	0	0	B1	7/16/14 2:30	7/16/14 2:00	SMB
1615	1615	B	1	7/16/14	2:30:00	31	0	0	0	0	0	B1	7/16/14 2:30	7/16/14 2:00	SMB
1616	1616	B	1	7/16/14	2:30:00	32	1	0	0	1	2	B1	7/16/14 2:30	7/16/14 2:00	SMB
1617	1617	B	1	7/16/14	2:30:00	33	0	0	0	0	0	B1	7/16/14 2:30	7/16/14 2:00	SMB
1618	1618	B	1	7/16/14	2:30:00	34	1	0	1	1	3	B1	7/16/14 2:30	7/16/14 2:00	SMB
1619	1619	B	1	7/16/14	2:30:00	35	3	0	0	0	3	B1	7/16/14 2:30	7/16/14 2:00	SMB
1620	1620	B	1	7/16/14	2:30:00	36	0	0	0	0	0	B1	7/16/14 2:30	7/16/14 2:00	SMB
1621	1621	B	1	7/16/14	2:30:00	37	0	0	0	0	0	B1	7/16/14 2:30	7/16/14 2:00	SMB
1622	1622	B	1	7/16/14	2:30:00	38	1	0	0	0	1	B1	7/16/14 2:30	7/16/14 2:00	SMB
1623	1623	B	1	7/16/14	2:30:00	39	1	0	0	0	1	B1	7/16/14 2:30	7/16/14 2:00	SMB
1624	1624	B	1	7/16/14	2:30:00	40	1	0	0	0	1	B1	7/16/14 2:30	7/16/14 2:00	SMB
1625	1625	B	1	7/16/14	2:30:00	41	0	0	0	0	0	B1	7/16/14 2:30	7/16/14 2:00	SMB
1626	1626	B	1	7/16/14	2:30:00	42	1	0	0	0	1	B1	7/16/14 2:30	7/16/14 2:00	SMB
1627	1627	B	1	7/16/14	2:30:00	43	1	0	0	0	1	B1	7/16/14 2:30	7/16/14 2:00	SMB
1628	1628	B	1	7/16/14	2:30:00	44	0	0	0	0	0	B1	7/16/14 2:30	7/16/14 2:00	SMB
1629	1629	B	1	7/16/14	2:30:00	45	0	0	0	0	0	B1	7/16/14 2:30	7/16/14 2:00	SMB
1630	1630	B	1	7/16/14	2:30:00	46	0	0	0	0	0	B1	7/16/14 2:30	7/16/14 2:00	SMB
1631	1631	B	1	7/16/14	2:30:00	47	0	0	0	0	0	B1	7/16/14 2:30	7/16/14 2:00	SMB
1632	1632	B	1	7/16/14	2:30:00	48	3	0	0	0	3	B1	7/16/14 2:30	7/16/14 2:00	SMB
1633	1633	B	1	7/16/14	2:30:00	49	0	0	0	0	0	B1	7/16/14 2:30	7/16/14 2:00	SMB
1634	1634	B	1	7/16/14	2:30:00	50	0	1	0	1	2	B1	7/16/14 2:30	7/16/14 2:00	SMB
1635	1635	B	1	7/16/14	2:30:00	51	0	0	0	0	0	B1	7/16/14 2:30	7/16/14 2:00	SMB
1636	1636	B	1	7/16/14	2:30:00	52	0	0	0	0	0	B1	7/16/14 2:30	7/16/14 2:00	SMB
1637	1637	B	1	7/16/14	2:30:00	53	2	1	0	0	3	B1	7/16/14 2:30	7/16/14 2:00	SMB
1638	1638	B	1	7/16/14	2:30:00	54	0	0	1	0	1	B1	7/16/14 2:30	7/16/14 2:00	SMB
1639	1639	B	1	7/16/14	2:30:00	55	0	0	0	0	0	B1	7/16/14 2:30	7/16/14 2:00	SMB
1640	1640	B	1	7/16/14	2:30:00	56	0	0	0	0	0	B1	7/16/14 2:30	7/16/14 2:00	SMB
1641	1641	B	1	7/16/14	2:30:00	57	0	0	0	0	0	B1	7/16/14 2:30	7/16/14 2:00	SMB
1642	1642	B	1	7/16/14	2:30:00	58	1	0	0	0	1	B1	7/16/14 2:30	7/16/14 2:00	SMB
1643	1643	B	1	7/16/14	2:30:00	59	1	0	0	0	1	B1	7/16/14 2:30	7/16/14 2:00	SMB
1644	1644	B	1	7/16/14	2:30:00	60	2	0	0	0	2	B1	7/16/14 2:30	7/16/14 2:00	SMB
1645	1645	B	1	7/16/14	2:30:00	61	3	0	0	0	3	B1	7/16/14 2:30	7/16/14 2:00	SMB
1646	1646	B	1	7/16/14	2:30:00	62	1	0	0	0	1	B1	7/16/14 2:30	7/16/14 2:00	SMB
1647	1647	B	1	7/16/14	2:30:00	63	0	0	0	0	0	B1	7/16/14 2:30	7/16/14 2:00	SMB
1648	1648	B	1	7/16/14	2:30:00	64	0	0	0	0	0	B1	7/16/14 2:30	7/16/14 2:00	SMB
1649	1649	B	1	7/16/14	2:30:00	65	2	0	0	0	2	B1	7/16/14 2:30	7/16/14 2:00	SMB
1650	1650	B	1	7/16/14	2:30:00	66	0	0	0	0	0	B1	7/16/14 2:30	7/16/14 2:00	SMB
1651	1651	B	1	7/16/14	2:30:00	67	0	0	0	0	0	B1	7/16/14 2:30	7/16/14 2:00	SMB
1652	1652	B	1	7/16/14	2:30:00	68	1	0	1	0	2	B1	7/16/14 2:30	7/16/14 2:00	SMB
1653	1653	B	1	7/16/14	2:30:00	69	0	0	0	0	0	B1	7/16/14 2:30	7/16/14 2:00	SMB
1654	1654	B	1	7/16/14	2:30:00	70	0	0	0	0	0	B1	7/16/14 2:30	7/16/14 2:00	SMB
1655	1655	B	1	7/16/14	2:30:00	71	0	0	0	0	0	B1	7/16/14 2:30	7/16/14 2:00	SMB
1656	1656	B	1	7/16/14	2:30:00	72	0	0	0	0	0	B1	7/16/14 2:30	7/16/14 2:00	SMB
1657	1657	B	1	7/16/14	2:30:00	73	0	0	0	0	0	B1	7/16/14 2:30	7/16/14 2:00	SMB
1658	1658	B	1	7/16/14	2:30:00	74	2	0	0	0	2	B1	7/16/14 2:30	7/16/14 2:00	SMB
1659	1659	B	1	7/16/14	2:30:00	75	2	0	0	0	2	B1	7/16/14 2:30	7/16/14 2:00	SMB
1660	1660	B	1	7/16/14	2:30:00	76	0	0	0	0	0	B1	7/16/14 2:30	7/16/14 2:00	SMB
1661	1661	B	1	7/16/14	2:30:00	77	0	0	0	0	0	B1	7/16/14 2:30	7/16/14 2:00	SMB
1662	1662	B	1	7/16/14	2:30:00	78	1	1	0	0	2	B1	7/16/14 2:30	7/16/14 2:00	SMB
1663	1663	B	1	7/16/14	2:30:00	79	2	0	0	0	2	B1	7/16/14 2:30	7/16/14 2:00	SMB
1664	1664	B	1	7/16/14	2:30:00	80	0	0	1	0	1	B1	7/16/14 2:30	7/16/14 2:00	SMB
1665	1665	B	1	7/16/14	2:30:00	81	0	0	0	0	0	B1	7/16/14 2:30	7/16/14 2:00	SMB
1666	1666	B	1	7/16/14	2:30:00	82	0	0	0	0	0	B1	7/16/14 2:30	7/16/14 2:00	SMB
1667	1667	B	1	7/16/14	2:30:00	83	0	0	0	0	0	B1	7/16/14 2:30	7/16/14 2:00	SMB
1668	1668	B	1	7/16/14	2:30:00	84	0	0	0	0	0	B1	7/16/14 2:30	7/16/14 2:00	SMB
1669	1669	B	1	7/16/14	2:30:00	85	2	0	0	0	2	B1	7/16/14 2:30	7/16/14 2:00	SMB
1670	1670	B	1	7/16/14	2:30:00	86	1	0	0	0	1	B1	7/16/14 2:30	7/16/14 2:00	SMB
1671	1671	B	1	7/16/14	2:30:00	87	0	0	0	0	0	B1	7/16/14 2:30	7/16/14 2:00	SMB
1672	1672	B	1	7/16/14	2:30:00	88	2	0	0	0	2	B1	7/16/14 2:30	7/16/14 2:00	SMB
1673	1673	B	1	7/16/14	2:30:00	89	1	1	0	0	2	B1	7/16/14 2:30	7/16/14 2:00	SMB
1674	1674	B	1	7/16/14	2:30:00	90	2	0	0	0	2	B1	7/16/14 2:30	7/16/14 2:00	SMB
1675	1675	B	1	7/16/14	2:30:00	91	2	0	0	0	2	B1	7/16/14 2:30	7/16/14 2:00	SMB
1676	1676	B	1	7/16/14	2:30:00	92	1	0	0	0	1	B1	7/16/14 2:30	7/16/14 2:00	SMB
1677	1677	B	1	7/16/14	2:30:00	93	2	0	0	0	2	B1	7/16/14 2:30	7/16/14 2:00	SMB
1678	1678	B	1	7/16/14	2:30:00	94	0	0	0	0	0	B1	7/16/14 2:30	7/16/14 2:00	SMB
1679	1679	B	1	7/16/14	2:30:00	95	0	0	0	0	0	B1	7/16/14 2:30	7/16/14 2:00	SMB
1680	1680	B	1	7/16/14	2:30:00	96	1	0	0	1	2	B1	7/16/14 2:30	7/16/14 2:00	SMB
1681	1681	B	1	7/16/14	2:30:00	97	1	0	0	0	1	B1	7/16/14 2:30	7/16/14 2:00	SMB
1682	1682	B	1	7/16/14	2:30:00	98	0	0	0	0	0	B1	7/16/14 2:30	7/16/14 2:00	SMB
1683	1683	B	1	7/16/14	2:30:00	99	2	0	0	0	2	B1	7/16/14 2:30	7/16/14 2:00	SMB
1684	1684	B	1	7/16/14	2:40:00	1	1	0	0	0	1	B1	7/16/14 2:40	7/16/14 2:00	SMB
1685	1685	B	1	7/16/14	2:40:00	2	0	0	0	0	0	B1	7/16/14 2:40	7/16/14 2:00	SMB
1686	1686	B	1	7/16/14	2:40:00	3	0	0	0	0	0	B1	7/16/14 2:40	7/16/14 2:00	SMB
1687	1687	B	1	7/16/14	2:40:00	4	2	0	0	1	3	B1	7/16/14 2:40	7/16/14 2:00	SMB
1688	1688	B	1	7/16/14	2:40:00	5	0	0	0	0	0	B1	7/16/14 2:40	7/16/14 2:00	SMB
1689	1689	B	1	7/16/14	2:40:00	6	1	0	0	1	2	B1	7/16/14 2:40	7/16/14 2:00	SMB
1690	1690	B	1	7/16/14	2:40:00	7	0	0	0	0	0	B1	7/16/14 2:40	7/16/14 2:00	SMB
1691	1691	B	1	7/16/14	2:40:00	8	3	0	0	0	3	B1	7/16/14 2:40	7/16/14 2:00	SMB
1692	1692	B	1	7/16/14	2:40:00	9	0	0	0	0	0	B1	7/16/14 2:40	7/16/14 2:00	SMB
1693	1693	B	1	7/16/14	2:40:00	10	2	0	0	0	2	B1	7/16/14 2:40	7/16/14 2:00	SMB
1694	1694	B	1	7/16/14	2:40:00	11	0	0	0	0	0	B1	7/16/14 2:40	7/16/14 2:00	SMB
1695	1695	B	1	7/16/14	2:40:00	12	1	0	0	0	1	B1	7/16/14 2:40	7/16/14 2:00	SMB
1696	1696	B	1	7/16/14	2:40:00	13	4	0	0	0	4	B1	7/16/14 2:40	7/16/14 2:00	SMB
1697	1697	B	1	7/16/14	2:40:00	14	0	0	0	0	0	B1	7/16/14 2:40	7/16/14 2:00	SMB
1698	1698	B	1	7/16/14	2:40:00	15	0	0	0	0	0	B1	7/16/14 2:40	7/16/14 2:00	SMB
1699	1699	B	1	7/16/14	2:40:00	16	1	0	0	0	1	B1	7/16/14 2:40	7/16/14 2:00	SMB
1700	1700	B	1	7/16/14	2:40:00	17	1	0	0	0	1	B1	7/16/14 2:40	7/16/14 2:00	SMB
1701	1701	B	1	7/16/14	2:40:00	18	1	0	0	0	1	B1	7/16/14 2:40	7/16/14 2:00	SMB
1702	1702	B	1	7/16/14	2:40:00	19	2	1	0	0	3	B1	7/16/14 2:40	7/16/14 2:00	SMB
1703	1703	B	1	7/16/14	2:40:00	20	0	0	0	0	0	B1	7/16/14 2:40	7/16/14 2:00	SMB
1704	1704	B	1	7/16/14	2:40:00	21	0	0	0	0	0	B1	7/16/14 2:40	7/16/14 2:00	SMB
1705	1705	B	1	7/16/14	2:40:00	22	0	0	0	0	0	B1	7/16/14 2:40	7/16/14 2:00	SMB
1706	1706	B	1	7/16/14	2:40:00	23	0	0	0	1	1	B1	7/16/14 2:40	7/16/14 2:00	SMB
1707	1707	B	1	7/16/14	2:40:00	24	2	0	0	0	2	B1	7/16/14 2:40	7/16/14 2:00	SMB
1708	1708	B	1	7/16/14	2:40:00	25	0	0	0	0	0	B1	7/16/14 2:40	7/16/14 2:00	SMB
1709	1709	B	1	7/16/14	2:40:00	26	1	0	0	0	1	B1	7/16/14 2:40	7/16/14 2:00	SMB
1710	1710	B	1	7/16/14	2:40:00	27	1	0	0	0	1	B1	7/16/14 2:40	7/16/14 2:00	SMB
1711	1711	B	1	7/16/14	2:40:00	28	1	0	0	1	2	B1	7/16/14 2:40	7/16/14 2:00	SMB
1712	1712	B	1	7/16/14	2:40:00	29	0	0	0	0	0	B1	7/16/14 2:40	7/16/14 2:00	SMB
1713	1713	B	1	7/16/14	2:40:00	30	0	0	0	0	0	B1	7/16/14 2:40	7/16/14 2:00	SMB
1714	1714	B	1	7/16/14	2:40:00	31	2	0	0	0	2	B1	7/16/14 2:40	7/16/14 2:00	SMB
1715	1715	B	1	7/16/14	2:40:00	32	1	0	0	0	1	B1	7/16/14 2:40	7/16/14 2:00	SMB
1716	1716	B	1	7/16/14	2:40:00	33	1	0	0	0	1	B1	7/16/14 2:40	7/16/14 2:00	SMB
1717	1717	B	1	7/16/14	2:40:00	34	2	0	0	0	2	B1	7/16/14 2:40	7/16/14 2:00	SMB
1718	1718	B	1	7/16/14	2:40:00	35	1	0	0	0	1	B1	7/16/14 2:40	7/16/14 2:00	SMB
1719	1719	B	1	7/16/14	2:40:00	36	0	0	1	0	1	B1	7/16/14 2:40	7/16/14 2:00	SMB
1720	1720	B	1	7/16/14	2:40:00	37	0	0	0	0	0	B1	7/16/14 2:40	7/16/14 2:00	SMB
1721	1721	B	1	7/16/14	2:40:00	38	0	0	0	0	0	B1	7/16/14 2:40	7/16/14 2:00	SMB
1722	1722	B	1	7/16/14	2:40:00	39	0	0	1	0	1	B1	7/16/14 2:40	7/16/14 2:00	SMB
1723	1723	B	1	7/16/14	2:40:00	40	1	0	0	0	1	B1	7/16/14 2:40	7/16/14 2:00	SMB
1724	1724	B	1	7/16/14	2:40:00	41	0	0	0	0	0	B1	7/16/14 2:40	7/16/14 2:00	SMB
1725	1725	B	1	7/16/14	2:40:00	42	0	0	0	0	0	B1	7/16/14 2:40	7/16/14 2:00	SMB
1726	1726	B	1	7/16/14	2:40:00	43	1	0	0	0	1	B1	7/16/14 2:40	7/16/14 2:00	SMB
1727	1727	B	1	7/16/14	2:40:00	44	1	0	0	0	1	B1	7/16/14 2:40	7/16/14 2:00	SMB
1728	1728	B	1	7/16/14	2:40:00	45	2	0	0	0	2	B1	7/16/14 2:40	7/16/14 2:00	SMB
1729	1729	B	1	7/16/14	2:40:00	46	1	0	0	2	3	B1	7/16/14 2:40	7/16/14 2:00	SMB
1730	1730	B	1	7/16/14	2:40:00	47	0	0	0	1	1	B1	7/16/14 2:40	7/16/14 2:00	SMB
1731	1731	B	1	7/16/14	2:40:00	48	1	0	0	0	1	B1	7/16/14 2:40	7/16/14 2:00	SMB
1732	1732	B	1	7/16/14	2:40:00	49	1	0	0	0	1	B1	7/16/14 2:40	7/16/14 2:00	SMB
1733	1733	B	1	7/16/14	2:40:00	50	0	0	0	0	0	B1	7/16/14 2:40	7/16/14 2:00	SMB
1734	1734	B	1	7/16/14	2:40:00	51	1	0	0	0	1	B1	7/16/14 2:40	7/16/14 2:00	SMB
1735	1735	B	1	7/16/14	2:40:00	52	1	0	0	0	1	B1	7/16/14 2:40	7/16/14 2:00	SMB
1736	1736	B	1	7/16/14	2:40:00	53	0	0	0	0	0	B1	7/16/14 2:40	7/16/14 2:00	SMB
1737	1737	B	1	7/16/14	2:40:00	54	1	0	0	0	1	B1	7/16/14 2:40	7/16/14 2:00	SMB
1738	1738	B	1	7/16/14	2:40:00	55	2	0	0	0	2	B1	7/16/14 2:40	7/16/14 2:00	SMB
1739	1739	B	1	7/16/14	2:40:00	56	3	0	0	0	3	B1	7/16/14 2:40	7/16/14 2:00	SMB
1740	1740	B	1	7/16/14	2:40:00	57	0	0	0	0	0	B1	7/16/14 2:40	7/16/14 2:00	SMB
1741	1741	B	1	7/16/14	2:40:00	58	3	0	0	0	3	B1	7/16/14 2:40	7/16/14 2:00	SMB
1742	1742	B	1	7/16/14	2:40:00	59	1	0	0	0	1	B1	7/16/14 2:40	7/16/14 2:00	SMB
1743	1743	B	1	7/16/14	2:40:00	60	0	1	0	0	1	B1	7/16/14 2:40	7/16/14 2:00	SMB
1744	1744	B	1	7/16/14	2:40:00	61	1	0	0	0	1	B1	7/16/14 2:40	7/16/14 2:00	SMB
1745	1745	B	1	7/16/14	2:40:00	62	2	0	0	0	2	B1	7/16/14 2:40	7/16/14 2:00	SMB
1746	1746	B	1	7/16/14	2:40:00	63	1	0	0	0	1	B1	7/16/14 2:40	7/16/14 2:00	SMB
1747	1747	B	1	7/16/14	2:40:00	64	1	0	0	0	1	B1	7/16/14 2:40	7/16/14 2:00	SMB
1748	1748	B	1	7/16/14	2:40:00	65	0	0	0	0	0	B1	7/16/14 2:40	7/16/14 2:00	SMB
1749	1749	B	1	7/16/14	2:40:00	66	5	0	0	1	6	B1	7/16/14 2:40	7/16/14 2:00	SMB
1750	1750	B	1	7/16/14	2:40:00	67	0	0	0	0	0	B1	7/16/14 2:40	7/16/14 2:00	SMB
1751	1751	B	1	7/16/14	2:40:00	68	1	0	0	0	1	B1	7/16/14 2:40	7/16/14 2:00	SMB
1752	1752	B	1	7/16/14	2:40:00	69	2	0	0	0	2	B1	7/16/14 2:40	7/16/14 2:00	SMB
1753	1753	B	1	7/16/14	2:40:00	70	2	0	0	0	2	B1	7/16/14 2:40	7/16/14 2:00	SMB
1754	1754	B	1	7/16/14	2:40:00	71	0	0	0	0	0	B1	7/16/14 2:40	7/16/14 2:00	SMB
1755	1755	B	1	7/16/14	2:40:00	72	0	0	0	0	0	B1	7/16/14 2:40	7/16/14 2:00	SMB
1756	1756	B	1	7/16/14	2:40:00	73	1	0	0	0	1	B1	7/16/14 2:40	7/16/14 2:00	SMB
1757	1757	B	1	7/16/14	2:40:00	74	0	1	0	0	1	B1	7/16/14 2:40	7/16/14 2:00	SMB
1758	1758	B	1	7/16/14	2:40:00	75	0	0	0	0	0	B1	7/16/14 2:40	7/16/14 2:00	SMB
1759	1759	B	1	7/16/14	2:40:00	76	0	0	1	0	1	B1	7/16/14 2:40	7/16/14 2:00	SMB
1760	1760	B	1	7/16/14	2:40:00	77	0	0	0	0	0	B1	7/16/14 2:40	7/16/14 2:00	SMB
1761	1761	B	1	7/16/14	2:40:00	78	0	0	0	0	0	B1	7/16/14 2:40	7/16/14 2:00	SMB
1762	1762	B	1	7/16/14	2:40:00	79	1	0	0	0	1	B1	7/16/14 2:40	7/16/14 2:00	SMB
1763	1763	B	1	7/16/14	2:40:00	80	0	0	0	0	0	B1	7/16/14 2:40	7/16/14 2:00	SMB
1764	1764	B	1	7/16/14	2:40:00	81	0	0	0	0	0	B1	7/16/14 2:40	7/16/14 2:00	SMB
1765	1765	B	1	7/16/14	2:40:00	82	2	0	0	0	2	B1	7/16/14 2:40	7/16/14 2:00	SMB
1766	1766	B	1	7/16/14	2:40:00	83	0	0	0	0	0	B1	7/16/14 2:40	7/16/14 2:00	SMB
1767	1767	B	1	7/16/14	2:40:00	84	0	0	0	0	0	B1	7/16/14 2:40	7/16/14 2:00	SMB
1768	1768	B	1	7/16/14	2:40:00	85	0	2	0	0	2	B1	7/16/14 2:40	7/16/14 2:00	SMB
1769	1769	B	1	7/16/14	2:40:00	86	1	0	0	0	1	B1	7/16/14 2:40	7/16/14 2:00	SMB
1770	1770	B	1	7/16/14	2:40:00	87	0	0	0	0	0	B1	7/16/14 2:40	7/16/14 2:00	SMB
1771	1771	B	1	7/16/14	2:40:00	88	0	0	0	0	0	B1	7/16/14 2:40	7/16/14 2:00	SMB
1772	1772	B	1	7/16/14	2:40:00	89	0	0	0	0	0	B1	7/16/14 2:40	7/16/14 2:00	SMB
1773	1773	B	1	7/16/14	2:40:00	90	1	0	0	0	1	B1	7/16/14 2:40	7/16/14 2:00	SMB
1774	1774	B	1	7/16/14	2:40:00	91	2	0	0	0	2	B1	7/16/14 2:40	7/16/14 2:00	SMB
1775	1775	B	1	7/16/14	2:40:00	92	1	0	0	0	1	B1	7/16/14 2:40	7/16/14 2:00	SMB
1776	1776	B	1	7/16/14	2:40:00	93	1	0	0	1	2	B1	7/16/14 2:40	7/16/14 2:00	SMB
1777	1777	B	1	7/16/14	2:40:00	94	2	0	0	0	2	B1	7/16/14 2:40	7/16/14 2:00	SMB
1778	1778	B	1	7/16/14	2:40:00	95	2	0	0	0	2	B1	7/16/14 2:40	7/16/14 2:00	SMB
1779	1779	B	1	7/16/14	2:40:00	96	0	0	0	0	0	B1	7/16/14 2:40	7/16/14 2:00	SMB
1780	1780	B	1	7/16/14	2:40:00	97	0	0	0	0	0	B1	7/16/14 2:40	7/16/14 2:00	SMB
1781	1781	B	1	7/16/14	2:40:00	98	0	0	0	0	0	B1	7/16/14 2:40	7/16/14 2:00	SMB
1782	1782	B	1	7/16/14	2:40:00	99	2	0	0	0	2	B1	7/16/14 2:40	7/16/14 2:00	SMB
1783	1783	B	1	7/17/14	1:30:00	1	0	0	0	0	0	B1	7/17/14 1:30	7/17/14 1:00	SMB
1784	1784	B	1	7/17/14	1:30:00	2	0	0	0	1	1	B1	7/17/14 1:30	7/17/14 1:00	SMB
1785	1785	B	1	7/17/14	1:30:00	3	0	0	1	0	1	B1	7/17/14 1:30	7/17/14 1:00	SMB
1786	1786	B	1	7/17/14	1:30:00	4	1	0	0	0	1	B1	7/17/14 1:30	7/17/14 1:00	SMB
1787	1787	B	1	7/17/14	1:30:00	5	0	0	0	0	0	B1	7/17/14 1:30	7/17/14 1:00	SMB
1788	1788	B	1	7/17/14	1:30:00	6	1	0	0	0	1	B1	7/17/14 1:30	7/17/14 1:00	SMB
1789	1789	B	1	7/17/14	1:30:00	7	0	0	0	0	0	B1	7/17/14 1:30	7/17/14 1:00	SMB
1790	1790	B	1	7/17/14	1:30:00	8	0	0	0	0	0	B1	7/17/14 1:30	7/17/14 1:00	SMB
1791	1791	B	1	7/17/14	1:30:00	9	0	0	0	0	0	B1	7/17/14 1:30	7/17/14 1:00	SMB
1792	1792	B	1	7/17/14	1:30:00	10	1	0	0	0	1	B1	7/17/14 1:30	7/17/14 1:00	SMB
1793	1793	B	1	7/17/14	1:30:00	11	0	0	0	0	0	B1	7/17/14 1:30	7/17/14 1:00	SMB
1794	1794	B	1	7/17/14	1:30:00	12	0	0	0	0	0	B1	7/17/14 1:30	7/17/14 1:00	SMB
1795	1795	B	1	7/17/14	1:30:00	13	0	0	0	0	0	B1	7/17/14 1:30	7/17/14 1:00	SMB
1796	1796	B	1	7/17/14	1:30:00	14	0	0	0	0	0	B1	7/17/14 1:30	7/17/14 1:00	SMB
1797	1797	B	1	7/17/14	1:30:00	15	0	0	0	0	0	B1	7/17/14 1:30	7/17/14 1:00	SMB
1798	1798	B	1	7/17/14	1:30:00	16	0	0	0	0	0	B1	7/17/14 1:30	7/17/14 1:00	SMB
1799	1799	B	1	7/17/14	1:30:00	17	0	0	0	0	0	B1	7/17/14 1:30	7/17/14 1:00	SMB
1800	1800	B	1	7/17/14	1:30:00	18	1	2	0	0	3	B1	7/17/14 1:30	7/17/14 1:00	SMB
1801	1801	B	1	7/17/14	1:30:00	19	0	0	0	0	0	B1	7/17/14 1:30	7/17/14 1:00	SMB
1802	1802	B	1	7/17/14	1:30:00	20	0	0	0	0	0	B1	7/17/14 1:30	7/17/14 1:00	SMB
1803	1803	B	1	7/17/14	1:30:00	21	1	0	0	1	2	B1	7/17/14 1:30	7/17/14 1:00	SMB
1804	1804	B	1	7/17/14	1:30:00	22	0	0	0	0	0	B1	7/17/14 1:30	7/17/14 1:00	SMB
1805	1805	B	1	7/17/14	1:30:00	23	0	0	0	0	0	B1	7/17/14 1:30	7/17/14 1:00	SMB
1806	1806	B	1	7/17/14	1:30:00	24	1	0	0	0	1	B1	7/17/14 1:30	7/17/14 1:00	SMB
1807	1807	B	1	7/17/14	1:30:00	25	0	0	0	0	0	B1	7/17/14 1:30	7/17/14 1:00	SMB
1808	1808	B	1	7/17/14	1:30:00	26	0	0	0	0	0	B1	7/17/14 1:30	7/17/14 1:00	SMB
1809	1809	B	1	7/17/14	1:30:00	27	2	0	0	1	3	B1	7/17/14 1:30	7/17/14 1:00	SMB
1810	1810	B	1	7/17/14	1:30:00	28	0	0	0	0	0	B1	7/17/14 1:30	7/17/14 1:00	SMB
1811	1811	B	1	7/17/14	1:30:00	29	1	0	0	0	1	B1	7/17/14 1:30	7/17/14 1:00	SMB
1812	1812	B	1	7/17/14	1:30:00	30	0	0	0	0	0	B1	7/17/14 1:30	7/17/14 1:00	SMB
1813	1813	B	1	7/17/14	1:30:00	31	0	0	0	0	0	B1	7/17/14 1:30	7/17/14 1:00	SMB
1814	1814	B	1	7/17/14	1:30:00	32	1	0	0	0	1	B1	7/17/14 1:30	7/17/14 1:00	SMB
1815	1815	B	1	7/17/14	1:30:00	33	0	0	0	0	0	B1	7/17/14 1:30	7/17/14 1:00	SMB
1816	1816	B	1	7/17/14	1:30:00	34	0	0	0	0	0	B1	7/17/14 1:30	7/17/14 1:00	SMB
1817	1817	B	1	7/17/14	1:30:00	35	0	0	0	0	0	B1	7/17/14 1:30	7/17/14 1:00	SMB
1818	1818	B	1	7/17/14	1:30:00	36	0	0	0	0	0	B1	7/17/14 1:30	7/17/14 1:00	SMB
1819	1819	B	1	7/17/14	1:30:00	37	0	0	0	0	0	B1	7/17/14 1:30	7/17/14 1:00	SMB
1820	1820	B	1	7/17/14	1:30:00	38	0	0	0	0	0	B1	7/17/14 1:30	7/17/14 1:00	SMB
1821	1821	B	1	7/17/14	1:30:00	39	0	0	0	0	0	B1	7/17/14 1:30	7/17/14 1:00	SMB
1822	1822	B	1	7/17/14	1:30:00	40	0	0	0	0	0	B1	7/17/14 1:30	7/17/14 1:00	SMB
1823	1823	B	1	7/17/14	1:30:00	41	0	0	0	0	0	B1	7/17/14 1:30	7/17/14 1:00	SMB
1824	1824	B	1	7/17/14	1:30:00	42	0	0	0	0	0	B1	7/17/14 1:30	7/17/14 1:00	SMB
1825	1825	B	1	7/17/14	1:30:00	43	0	0	0	0	0	B1	7/17/14 1:30	7/17/14 1:00	SMB
1826	1826	B	1	7/17/14	1:30:00	44	0	0	0	0	0	B1	7/17/14 1:30	7/17/14 1:00	SMB
1827	1827	B	1	7/17/14	1:30:00	45	0	0	0	0	0	B1	7/17/14 1:30	7/17/14 1:00	SMB
1828	1828	B	1	7/17/14	1:30:00	46	0	0	0	0	0	B1	7/17/14 1:30	7/17/14 1:00	SMB
1829	1829	B	1	7/17/14	1:30:00	47	0	0	0	0	0	B1	7/17/14 1:30	7/17/14 1:00	SMB
1830	1830	B	1	7/17/14	1:30:00	48	2	0	0	0	2	B1	7/17/14 1:30	7/17/14 1:00	SMB
1831	1831	B	1	7/17/14	1:30:00	49	0	0	0	0	0	B1	7/17/14 1:30	7/17/14 1:00	SMB
1832	1832	B	1	7/17/14	1:30:00	50	0	0	0	0	0	B1	7/17/14 1:30	7/17/14 1:00	SMB
1833	1833	B	1	7/17/14	1:30:00	51	0	0	0	0	0	B1	7/17/14 1:30	7/17/14 1:00	SMB
1834	1834	B	1	7/17/14	1:30:00	52	0	0	0	0	0	B1	7/17/14 1:30	7/17/14 1:00	SMB
1835	1835	B	1	7/17/14	1:30:00	53	0	0	0	0	0	B1	7/17/14 1:30	7/17/14 1:00	SMB
1836	1836	B	1	7/17/14	1:30:00	54	0	0	0	0	0	B1	7/17/14 1:30	7/17/14 1:00	SMB
1837	1837	B	1	7/17/14	1:30:00	55	0	0	0	0	0	B1	7/17/14 1:30	7/17/14 1:00	SMB
1838	1838	B	1	7/17/14	1:30:00	56	0	0	0	0	0	B1	7/17/14 1:30	7/17/14 1:00	SMB
1839	1839	B	1	7/17/14	1:30:00	57	0	0	0	0	0	B1	7/17/14 1:30	7/17/14 1:00	SMB
1840	1840	B	1	7/17/14	1:30:00	58	0	0	0	0	0	B1	7/17/14 1:30	7/17/14 1:00	SMB
1841	1841	B	1	7/17/14	1:30:00	59	0	0	0	0	0	B1	7/17/14 1:30	7/17/14 1:00	SMB
1842	1842	B	1	7/17/14	1:30:00	60	1	0	0	0	1	B1	7/17/14 1:30	7/17/14 1:00	SMB
1843	1843	B	1	7/17/14	1:30:00	61	0	0	1	0	1	B1	7/17/14 1:30	7/17/14 1:00	SMB
1844	1844	B	1	7/17/14	1:30:00	62	0	0	0	0	0	B1	7/17/14 1:30	7/17/14 1:00	SMB
1845	1845	B	1	7/17/14	1:30:00	63	0	2	0	1	3	B1	7/17/14 1:30	7/17/14 1:00	SMB
1846	1846	B	1	7/17/14	1:30:00	64	0	0	0	0	0	B1	7/17/14 1:30	7/17/14 1:00	SMB
1847	1847	B	1	7/17/14	1:30:00	65	0	0	0	0	0	B1	7/17/14 1:30	7/17/14 1:00	SMB
1848	1848	B	1	7/17/14	1:30:00	66	0	0	0	0	0	B1	7/17/14 1:30	7/17/14 1:00	SMB
1849	1849	B	1	7/17/14	1:30:00	67	0	0	0	0	0	B1	7/17/14 1:30	7/17/14 1:00	SMB
1850	1850	B	1	7/17/14	1:30:00	68	1	0	0	0	1	B1	7/17/14 1:30	7/17/14 1:00	SMB
1851	1851	B	1	7/17/14	1:30:00	69	0	0	0	0	0	B1	7/17/14 1:30	7/17/14 1:00	SMB
1852	1852	B	1	7/17/14	1:30:00	70	0	0	0	0	0	B1	7/17/14 1:30	7/17/14 1:00	SMB
1853	1853	B	1	7/17/14	1:30:00	71	0	0	0	0	0	B1	7/17/14 1:30	7/17/14 1:00	SMB
1854	1854	B	1	7/17/14	1:30:00	72	1	0	0	0	1	B1	7/17/14 1:30	7/17/14 1:00	SMB
1855	1855	B	1	7/17/14	1:30:00	73	0	0	0	0	0	B1	7/17/14 1:30	7/17/14 1:00	SMB
1856	1856	B	1	7/17/14	1:30:00	74	0	0	1	0	1	B1	7/17/14 1:30	7/17/14 1:00	SMB
1857	1857	B	1	7/17/14	1:30:00	75	0	0	0	0	0	B1	7/17/14 1:30	7/17/14 1:00	SMB
1858	1858	B	1	7/17/14	1:30:00	76	0	0	0	0	0	B1	7/17/14 1:30	7/17/14 1:00	SMB
1859	1859	B	1	7/17/14	1:30:00	77	0	0	0	0	0	B1	7/17/14 1:30	7/17/14 1:00	SMB
1860	1860	B	1	7/17/14	1:30:00	78	0	0	0	0	0	B1	7/17/14 1:30	7/17/14 1:00	SMB
1861	1861	B	1	7/17/14	1:30:00	79	0	0	0	0	0	B1	7/17/14 1:30	7/17/14 1:00	SMB
1862	1862	B	1	7/17/14	1:30:00	80	0	0	0	1	1	B1	7/17/14 1:30	7/17/14 1:00	SMB
1863	1863	B	1	7/17/14	1:30:00	81	1	0	0	0	1	B1	7/17/14 1:30	7/17/14 1:00	SMB
1864	1864	B	1	7/17/14	1:30:00	82	0	0	0	0	0	B1	7/17/14 1:30	7/17/14 1:00	SMB
1865	1865	B	1	7/17/14	1:30:00	83	1	0	0	0	1	B1	7/17/14 1:30	7/17/14 1:00	SMB
1866	1866	B	1	7/17/14	1:30:00	84	0	0	0	0	0	B1	7/17/14 1:30	7/17/14 1:00	SMB
1867	1867	B	1	7/17/14	1:30:00	85	0	0	0	0	0	B1	7/17/14 1:30	7/17/14 1:00	SMB
1868	1868	B	1	7/17/14	1:30:00	86	1	0	0	0	1	B1	7/17/14 1:30	7/17/14 1:00	SMB
1869	1869	B	1	7/17/14	1:30:00	87	0	0	0	0	0	B1	7/17/14 1:30	7/17/14 1:00	SMB
1870	1870	B	1	7/17/14	1:30:00	88	0	0	0	0	0	B1	7/17/14 1:30	7/17/14 1:00	SMB
1871	1871	B	1	7/17/14	1:30:00	89	0	0	0	0	0	B1	7/17/14 1:30	7/17/14 1:00	SMB
1872	1872	B	1	7/17/14	1:30:00	90	0	0	0	0	0	B1	7/17/14 1:30	7/17/14 1:00	SMB
1873	1873	B	1	7/17/14	1:30:00	91	1	0	0	0	1	B1	7/17/14 1:30	7/17/14 1:00	SMB
1874	1874	B	1	7/17/14	1:30:00	92	0	0	0	0	0	B1	7/17/14 1:30	7/17/14 1:00	SMB
1875	1875	B	1	7/17/14	1:30:00	93	0	0	0	0	0	B1	7/17/14 1:30	7/17/14 1:00	SMB
1876	1876	B	1	7/17/14	1:30:00	94	0	0	0	0	0	B1	7/17/14 1:30	7/17/14 1:00	SMB
1877	1877	B	1	7/17/14	1:30:00	95	0	0	0	0	0	B1	7/17/14 1:30	7/17/14 1:00	SMB
1878	1878	B	1	7/17/14	1:30:00	96	0	0	0	0	0	B1	7/17/14 1:30	7/17/14 1:00	SMB
1879	1879	B	1	7/17/14	1:30:00	97	0	0	0	0	0	B1	7/17/14 1:30	7/17/14 1:00	SMB
1880	1880	B	1	7/17/14	1:30:00	98	0	1	0	0	1	B1	7/17/14 1:30	7/17/14 1:00	SMB
1881	1881	B	1	7/17/14	1:30:00	99	0	0	0	0	0	B1	7/17/14 1:30	7/17/14 1:00	SMB
1882	1882	B	1	7/17/14	1:40:00	1	0	0	1	0	1	B1	7/17/14 1:40	7/17/14 1:00	SMB
1883	1883	B	1	7/17/14	1:40:00	2	1	0	0	0	1	B1	7/17/14 1:40	7/17/14 1:00	SMB
1884	1884	B	1	7/17/14	1:40:00	3	0	0	0	0	0	B1	7/17/14 1:40	7/17/14 1:00	SMB
1885	1885	B	1	7/17/14	1:40:00	4	0	0	1	0	1	B1	7/17/14 1:40	7/17/14 1:00	SMB
1886	1886	B	1	7/17/14	1:40:00	5	0	1	0	0	1	B1	7/17/14 1:40	7/17/14 1:00	SMB
1887	1887	B	1	7/17/14	1:40:00	6	0	0	0	0	0	B1	7/17/14 1:40	7/17/14 1:00	SMB
1888	1888	B	1	7/17/14	1:40:00	7	0	0	0	0	0	B1	7/17/14 1:40	7/17/14 1:00	SMB
1889	1889	B	1	7/17/14	1:40:00	8	1	0	0	0	1	B1	7/17/14 1:40	7/17/14 1:00	SMB
1890	1890	B	1	7/17/14	1:40:00	9	0	2	0	0	2	B1	7/17/14 1:40	7/17/14 1:00	SMB
1891	1891	B	1	7/17/14	1:40:00	10	0	0	0	0	0	B1	7/17/14 1:40	7/17/14 1:00	SMB
1892	1892	B	1	7/17/14	1:40:00	11	1	0	0	0	1	B1	7/17/14 1:40	7/17/14 1:00	SMB
1893	1893	B	1	7/17/14	1:40:00	12	0	0	0	0	0	B1	7/17/14 1:40	7/17/14 1:00	SMB
1894	1894	B	1	7/17/14	1:40:00	13	0	0	0	0	0	B1	7/17/14 1:40	7/17/14 1:00	SMB
1895	1895	B	1	7/17/14	1:40:00	14	1	0	0	0	1	B1	7/17/14 1:40	7/17/14 1:00	SMB
1896	1896	B	1	7/17/14	1:40:00	15	0	0	0	0	0	B1	7/17/14 1:40	7/17/14 1:00	SMB
1897	1897	B	1	7/17/14	1:40:00	16	0	0	0	0	0	B1	7/17/14 1:40	7/17/14 1:00	SMB
1898	1898	B	1	7/17/14	1:40:00	17	0	0	0	0	0	B1	7/17/14 1:40	7/17/14 1:00	SMB
1899	1899	B	1	7/17/14	1:40:00	18	1	0	0	0	1	B1	7/17/14 1:40	7/17/14 1:00	SMB
1900	1900	B	1	7/17/14	1:40:00	19	1	0	0	0	1	B1	7/17/14 1:40	7/17/14 1:00	SMB
1901	1901	B	1	7/17/14	1:40:00	20	1	0	0	0	1	B1	7/17/14 1:40	7/17/14 1:00	SMB
1902	1902	B	1	7/17/14	1:40:00	21	0	0	0	0	0	B1	7/17/14 1:40	7/17/14 1:00	SMB
1903	1903	B	1	7/17/14	1:40:00	22	0	0	0	0	0	B1	7/17/14 1:40	7/17/14 1:00	SMB
1904	1904	B	1	7/17/14	1:40:00	23	0	0	0	0	0	B1	7/17/14 1:40	7/17/14 1:00	SMB
1905	1905	B	1	7/17/14	1:40:00	24	0	0	0	0	0	B1	7/17/14 1:40	7/17/14 1:00	SMB
1906	1906	B	1	7/17/14	1:40:00	25	0	0	0	0	0	B1	7/17/14 1:40	7/17/14 1:00	SMB
1907	1907	B	1	7/17/14	1:40:00	26	0	0	0	0	0	B1	7/17/14 1:40	7/17/14 1:00	SMB
1908	1908	B	1	7/17/14	1:40:00	27	0	0	0	0	0	B1	7/17/14 1:40	7/17/14 1:00	SMB
1909	1909	B	1	7/17/14	1:40:00	28	0	0	0	0	0	B1	7/17/14 1:40	7/17/14 1:00	SMB
1910	1910	B	1	7/17/14	1:40:00	29	0	0	0	0	0	B1	7/17/14 1:40	7/17/14 1:00	SMB
1911	1911	B	1	7/17/14	1:40:00	30	0	0	0	0	0	B1	7/17/14 1:40	7/17/14 1:00	SMB
1912	1912	B	1	7/17/14	1:40:00	31	1	0	0	0	1	B1	7/17/14 1:40	7/17/14 1:00	SMB
1913	1913	B	1	7/17/14	1:40:00	32	0	0	0	0	0	B1	7/17/14 1:40	7/17/14 1:00	SMB
1914	1914	B	1	7/17/14	1:40:00	33	1	0	0	0	1	B1	7/17/14 1:40	7/17/14 1:00	SMB
1915	1915	B	1	7/17/14	1:40:00	34	1	0	0	0	1	B1	7/17/14 1:40	7/17/14 1:00	SMB
1916	1916	B	1	7/17/14	1:40:00	35	0	0	0	0	0	B1	7/17/14 1:40	7/17/14 1:00	SMB
1917	1917	B	1	7/17/14	1:40:00	36	0	0	0	0	0	B1	7/17/14 1:40	7/17/14 1:00	SMB
1918	1918	B	1	7/17/14	1:40:00	37	0	0	0	0	0	B1	7/17/14 1:40	7/17/14 1:00	SMB
1919	1919	B	1	7/17/14	1:40:00	38	0	0	0	0	0	B1	7/17/14 1:40	7/17/14 1:00	SMB
1920	1920	B	1	7/17/14	1:40:00	39	1	0	1	0	2	B1	7/17/14 1:40	7/17/14 1:00	SMB
1921	1921	B	1	7/17/14	1:40:00	40	0	0	0	0	0	B1	7/17/14 1:40	7/17/14 1:00	SMB
1922	1922	B	1	7/17/14	1:40:00	41	0	0	0	0	0	B1	7/17/14 1:40	7/17/14 1:00	SMB
1923	1923	B	1	7/17/14	1:40:00	42	0	0	0	0	0	B1	7/17/14 1:40	7/17/14 1:00	SMB
1924	1924	B	1	7/17/14	1:40:00	43	0	0	0	0	0	B1	7/17/14 1:40	7/17/14 1:00	SMB
1925	1925	B	1	7/17/14	1:40:00	44	0	0	0	0	0	B1	7/17/14 1:40	7/17/14 1:00	SMB
1926	1926	B	1	7/17/14	1:40:00	45	0	0	1	0	1	B1	7/17/14 1:40	7/17/14 1:00	SMB
1927	1927	B	1	7/17/14	1:40:00	46	1	0	0	0	1	B1	7/17/14 1:40	7/17/14 1:00	SMB
1928	1928	B	1	7/17/14	1:40:00	47	0	0	0	0	0	B1	7/17/14 1:40	7/17/14 1:00	SMB
1929	1929	B	1	7/17/14	1:40:00	48	1	0	0	0	1	B1	7/17/14 1:40	7/17/14 1:00	SMB
1930	1930	B	1	7/17/14	1:40:00	49	0	0	0	0	0	B1	7/17/14 1:40	7/17/14 1:00	SMB
1931	1931	B	1	7/17/14	1:40:00	50	0	0	1	0	1	B1	7/17/14 1:40	7/17/14 1:00	SMB
1932	1932	B	1	7/17/14	1:40:00	51	0	0	0	0	0	B1	7/17/14 1:40	7/17/14 1:00	SMB
1933	1933	B	1	7/17/14	1:40:00	52	0	0	0	0	0	B1	7/17/14 1:40	7/17/14 1:00	SMB
1934	1934	B	1	7/17/14	1:40:00	53	1	0	0	0	1	B1	7/17/14 1:40	7/17/14 1:00	SMB
1935	1935	B	1	7/17/14	1:40:00	54	0	0	0	0	0	B1	7/17/14 1:40	7/17/14 1:00	SMB
1936	1936	B	1	7/17/14	1:40:00	55	0	0	0	1	1	B1	7/17/14 1:40	7/17/14 1:00	SMB
1937	1937	B	1	7/17/14	1:40:00	56	1	0	0	0	1	B1	7/17/14 1:40	7/17/14 1:00	SMB
1938	1938	B	1	7/17/14	1:40:00	57	0	0	0	0	0	B1	7/17/14 1:40	7/17/14 1:00	SMB
1939	1939	B	1	7/17/14	1:40:00	58	0	0	0	0	0	B1	7/17/14 1:40	7/17/14 1:00	SMB
1940	1940	B	1	7/17/14	1:40:00	59	0	0	0	0	0	B1	7/17/14 1:40	7/17/14 1:00	SMB
1941	1941	B	1	7/17/14	1:40:00	60	0	0	0	0	0	B1	7/17/14 1:40	7/17/14 1:00	SMB
1942	1942	B	1	7/17/14	1:40:00	61	1	0	0	0	1	B1	7/17/14 1:40	7/17/14 1:00	SMB
1943	1943	B	1	7/17/14	1:40:00	62	0	0	0	0	0	B1	7/17/14 1:40	7/17/14 1:00	SMB
1944	1944	B	1	7/17/14	1:40:00	63	0	0	0	0	0	B1	7/17/14 1:40	7/17/14 1:00	SMB
1945	1945	B	1	7/17/14	1:40:00	64	0	0	0	0	0	B1	7/17/14 1:40	7/17/14 1:00	SMB
1946	1946	B	1	7/17/14	1:40:00	65	0	0	0	0	0	B1	7/17/14 1:40	7/17/14 1:00	SMB
1947	1947	B	1	7/17/14	1:40:00	66	0	0	0	0	0	B1	7/17/14 1:40	7/17/14 1:00	SMB
1948	1948	B	1	7/17/14	1:40:00	67	0	0	0	0	0	B1	7/17/14 1:40	7/17/14 1:00	SMB
1949	1949	B	1	7/17/14	1:40:00	68	0	0	0	0	0	B1	7/17/14 1:40	7/17/14 1:00	SMB
1950	1950	B	1	7/17/14	1:40:00	69	0	1	0	0	1	B1	7/17/14 1:40	7/17/14 1:00	SMB
1951	1951	B	1	7/17/14	1:40:00	70	0	0	0	0	0	B1	7/17/14 1:40	7/17/14 1:00	SMB
1952	1952	B	1	7/17/14	1:40:00	71	1	0	0	0	1	B1	7/17/14 1:40	7/17/14 1:00	SMB
1953	1953	B	1	7/17/14	1:40:00	72	0	0	0	0	0	B1	7/17/14 1:40	7/17/14 1:00	SMB
1954	1954	B	1	7/17/14	1:40:00	73	0	0	0	0	0	B1	7/17/14 1:40	7/17/14 1:00	SMB
1955	1955	B	1	7/17/14	1:40:00	74	0	0	0	0	0	B1	7/17/14 1:40	7/17/14 1:00	SMB
1956	1956	B	1	7/17/14	1:40:00	75	0	0	0	0	0	B1	7/17/14 1:40	7/17/14 1:00	SMB
1957	1957	B	1	7/17/14	1:40:00	76	1	0	0	0	1	B1	7/17/14 1:40	7/17/14 1:00	SMB
1958	1958	B	1	7/17/14	1:40:00	77	0	0	0	0	0	B1	7/17/14 1:40	7/17/14 1:00	SMB
1959	1959	B	1	7/17/14	1:40:00	78	0	0	0	0	0	B1	7/17/14 1:40	7/17/14 1:00	SMB
1960	1960	B	1	7/17/14	1:40:00	79	2	0	0	0	2	B1	7/17/14 1:40	7/17/14 1:00	SMB
1961	1961	B	1	7/17/14	1:40:00	80	1	0	0	0	1	B1	7/17/14 1:40	7/17/14 1:00	SMB
1962	1962	B	1	7/17/14	1:40:00	81	0	0	0	1	1	B1	7/17/14 1:40	7/17/14 1:00	SMB
1963	1963	B	1	7/17/14	1:40:00	82	0	1	0	0	1	B1	7/17/14 1:40	7/17/14 1:00	SMB
1964	1964	B	1	7/17/14	1:40:00	83	0	0	0	0	0	B1	7/17/14 1:40	7/17/14 1:00	SMB
1965	1965	B	1	7/17/14	1:40:00	84	1	0	0	0	1	B1	7/17/14 1:40	7/17/14 1:00	SMB
1966	1966	B	1	7/17/14	1:40:00	85	0	0	0	0	0	B1	7/17/14 1:40	7/17/14 1:00	SMB
1967	1967	B	1	7/17/14	1:40:00	86	1	0	0	0	1	B1	7/17/14 1:40	7/17/14 1:00	SMB
1968	1968	B	1	7/17/14	1:40:00	87	0	0	0	0	0	B1	7/17/14 1:40	7/17/14 1:00	SMB
1969	1969	B	1	7/17/14	1:40:00	88	0	0	0	0	0	B1	7/17/14 1:40	7/17/14 1:00	SMB
1970	1970	B	1	7/17/14	1:40:00	89	1	0	0	0	1	B1	7/17/14 1:40	7/17/14 1:00	SMB
1971	1971	B	1	7/17/14	1:40:00	90	1	0	0	0	1	B1	7/17/14 1:40	7/17/14 1:00	SMB
1972	1972	B	1	7/17/14	1:40:00	91	0	0	0	0	0	B1	7/17/14 1:40	7/17/14 1:00	SMB
1973	1973	B	1	7/17/14	1:40:00	92	2	0	0	0	2	B1	7/17/14 1:40	7/17/14 1:00	SMB
1974	1974	B	1	7/17/14	1:40:00	93	0	0	0	0	0	B1	7/17/14 1:40	7/17/14 1:00	SMB
1975	1975	B	1	7/17/14	1:40:00	94	0	0	0	0	0	B1	7/17/14 1:40	7/17/14 1:00	SMB
1976	1976	B	1	7/17/14	1:40:00	95	0	0	0	0	0	B1	7/17/14 1:40	7/17/14 1:00	SMB
1977	1977	B	1	7/17/14	1:40:00	96	1	0	0	0	1	B1	7/17/14 1:40	7/17/14 1:00	SMB
1978	1978	B	1	7/17/14	1:40:00	97	2	0	0	0	2	B1	7/17/14 1:40	7/17/14 1:00	SMB
1979	1979	B	1	7/17/14	1:40:00	98	0	0	0	0	0	B1	7/17/14 1:40	7/17/14 1:00	SMB
1980	1980	B	1	7/17/14	1:40:00	99	1	0	0	0	1	B1	7/17/14 1:40	7/17/14 1:00	SMB
1981	1981	B	1	7/17/14	1:50:00	1	0	0	0	0	0	B1	7/17/14 1:50	7/17/14 1:00	SMB
1982	1982	B	1	7/17/14	1:50:00	2	0	0	0	0	0	B1	7/17/14 1:50	7/17/14 1:00	SMB
1983	1983	B	1	7/17/14	1:50:00	3	0	0	0	0	0	B1	7/17/14 1:50	7/17/14 1:00	SMB
1984	1984	B	1	7/17/14	1:50:00	4	0	0	0	0	0	B1	7/17/14 1:50	7/17/14 1:00	SMB
1985	1985	B	1	7/17/14	1:50:00	5	2	0	0	0	2	B1	7/17/14 1:50	7/17/14 1:00	SMB
1986	1986	B	1	7/17/14	1:50:00	6	0	0	0	0	0	B1	7/17/14 1:50	7/17/14 1:00	SMB
1987	1987	B	1	7/17/14	1:50:00	7	0	0	0	0	0	B1	7/17/14 1:50	7/17/14 1:00	SMB
1988	1988	B	1	7/17/14	1:50:00	8	0	0	0	0	0	B1	7/17/14 1:50	7/17/14 1:00	SMB
1989	1989	B	1	7/17/14	1:50:00	9	0	0	0	0	0	B1	7/17/14 1:50	7/17/14 1:00	SMB
1990	1990	B	1	7/17/14	1:50:00	10	0	0	0	0	0	B1	7/17/14 1:50	7/17/14 1:00	SMB
1991	1991	B	1	7/17/14	1:50:00	11	2	0	0	0	2	B1	7/17/14 1:50	7/17/14 1:00	SMB
1992	1992	B	1	7/17/14	1:50:00	12	1	0	0	0	1	B1	7/17/14 1:50	7/17/14 1:00	SMB
1993	1993	B	1	7/17/14	1:50:00	13	0	0	0	0	0	B1	7/17/14 1:50	7/17/14 1:00	SMB
1994	1994	B	1	7/17/14	1:50:00	14	0	0	0	0	0	B1	7/17/14 1:50	7/17/14 1:00	SMB
1995	1995	B	1	7/17/14	1:50:00	15	0	0	0	0	0	B1	7/17/14 1:50	7/17/14 1:00	SMB
1996	1996	B	1	7/17/14	1:50:00	16	1	1	0	0	2	B1	7/17/14 1:50	7/17/14 1:00	SMB
1997	1997	B	1	7/17/14	1:50:00	17	1	0	0	0	1	B1	7/17/14 1:50	7/17/14 1:00	SMB
1998	1998	B	1	7/17/14	1:50:00	18	0	0	0	0	0	B1	7/17/14 1:50	7/17/14 1:00	SMB
1999	1999	B	1	7/17/14	1:50:00	19	0	0	0	0	0	B1	7/17/14 1:50	7/17/14 1:00	SMB
[truncated: 38,992 more rows]
