# Supplementary material for: Comparing imaging, acoustics, and radar to monitor Leach’s storm-petrel colonies
Source: PeerJ. 2019 Apr 30;7:e6721. doi: 10.7717/peerj.6721 (PMC6499055; doi:10.7717/peerj.6721)
Supplement: Data S3 — Radar surveys were conducted from approximately sunset to sunrise for 3-5 nights during both late-May and mid-July at both Saddle Rock (Crook Point) and Goat Island using standard marine surveillance radar (Furuno Model FCR-1510; Furuno Electric Company, Nishinomiya, Japan). [file peerj-07-6721-s004.csv]

island	orientation	grid_scale	ts_floored	start_date	mean_pixels	median_pixels	sd_pixels	max_pixels	n	se_pixels
Goat Island	vert	large	2015-05-14 20:58:00	2015-05-14	0.30625	0.0625	0.4084608644384156	1.125	10	0.12916666666666665
Goat Island	vert	large	2015-05-14 20:59:00	2015-05-14	0.7894021739130435	0.65625	0.7425181614672436	2.375	23	0.15482573936507874
Goat Island	vert	large	2015-05-14 21:00:00	2015-05-14	0.5729166666666666	0.1875	0.726016259718059	1.96875	9	0.24200541990601968
Goat Island	vert	large	2015-05-14 21:01:00	2015-05-14	0.3684210526315789	0.0	0.6864400721022333	2.78125	19	0.15748015289949518
Goat Island	vert	large	2015-05-14 21:02:00	2015-05-14	1.4076086956521738	0.5625	2.6548706020792396	11.46875	23	0.553578787989906
Goat Island	vert	large	2015-05-14 21:03:00	2015-05-14	1.0421195652173914	0.78125	0.8980135460027024	2.8125	23	0.18724876836006946
Goat Island	vert	large	2015-05-14 21:04:00	2015-05-14	2.5285326086956523	1.3125	3.6863672307142425	14.15625	23	0.7686607031115817
Goat Island	vert	large	2015-05-14 21:05:00	2015-05-14	0.5338541666666666	0.28125	0.6495136052925643	2.5625	24	0.13258140949685485
Goat Island	vert	large	2015-05-14 21:06:00	2015-05-14	0.7567934782608695	0.84375	0.7070412729537641	2.125	23	0.1474282967441224
Goat Island	vert	large	2015-05-14 21:07:00	2015-05-14	1.108695652173913	0.59375	1.6123268264243171	6.28125	23	0.3361933834803694
Goat Island	vert	large	2015-05-14 21:08:00	2015-05-14	0.9375	0.78125	0.8471900484902248	2.90625	24	0.17293194449706575
Goat Island	vert	large	2015-05-14 21:09:00	2015-05-14	2.025815217391304	1.0625	2.101023073595488	6.78125	23	0.4380935951111575
Goat Island	vert	large	2015-05-14 21:10:00	2015-05-14	1.0923913043478262	1.0	0.7846787408134521	3.15625	23	0.16361682786376022
Goat Island	vert	large	2015-05-14 21:11:00	2015-05-14	1.9470108695652173	0.9375	2.252926497658935	8.90625	23	0.46976764857301045
Goat Island	vert	large	2015-05-14 21:12:00	2015-05-14	2.0963541666666665	2.03125	1.2469363497856123	5.84375	24	0.2545298165586129
Goat Island	vert	large	2015-05-14 21:13:00	2015-05-14	0.8029891304347826	0.71875	0.7450973032790783	3.59375	23	0.15536352760874356
Goat Island	vert	large	2015-05-14 21:14:00	2015-05-14	0.4048913043478261	0.0625	0.6124071025381158	2.125	23	0.12769570815012612
Goat Island	vert	large	2015-05-14 21:15:00	2015-05-14	0.5377604166666666	0.375	0.5300080725347425	1.71875	24	0.10818744477217787
Goat Island	vert	large	2015-05-14 21:16:00	2015-05-14	0.9850543478260869	0.5	1.1169960526211122	3.90625	23	0.23290977741635668
Goat Island	vert	large	2015-05-14 21:17:00	2015-05-14	1.6494565217391304	1.5	1.2456941649414475	4.25	23	0.259745188897083
Goat Island	vert	large	2015-05-14 21:18:00	2015-05-14	2.2981770833333335	1.78125	1.55090751742461	6.59375	24	0.31657767132807546
Goat Island	vert	large	2015-05-14 21:19:00	2015-05-14	5.016304347826087	5.34375	1.981557134147115	8.40625	23	0.413183224747302
Goat Island	vert	large	2015-05-14 21:20:00	2015-05-14	2.589673913043478	2.125	1.9480628569211544	7.28125	23	0.4061991851572656
Goat Island	vert	large	2015-05-14 21:21:00	2015-05-14	2.1942934782608696	2.28125	1.2013603691898942	4.5625	23	0.2505009534530218
Goat Island	vert	large	2015-05-14 21:22:00	2015-05-14	2.94140625	2.421875	2.152481988528011	9.03125	24	0.43937354603540846
Goat Island	vert	large	2015-05-14 21:23:00	2015-05-14	2.6372282608695654	2.0	2.026606123593765	8.21875	23	0.4225765883856336
Goat Island	vert	large	2015-05-14 21:24:00	2015-05-14	3.379076086956522	2.875	1.9530466881533375	7.0	23	0.40723838580640365
Goat Island	vert	large	2015-05-14 21:25:00	2015-05-14	1.96875	1.75	1.03955401704184	4.4375	24	0.21219807515108638
Goat Island	vert	large	2015-05-14 21:26:00	2015-05-14	1.8355978260869565	1.5	1.4385562260694718	6.375	23	0.2999597085670327
Goat Island	vert	large	2015-05-14 21:27:00	2015-05-14	2.702445652173913	2.53125	1.9337819339146756	9.25	23	0.40322140686437546
Goat Island	vert	large	2015-05-14 21:28:00	2015-05-14	2.660326086956522	2.40625	1.5566454051077538	6.375	23	0.3245830045406811
Goat Island	vert	large	2015-05-14 21:29:00	2015-05-14	3.4518229166666665	3.171875	2.4226831429842037	10.625	24	0.4945281257294599
Goat Island	vert	large	2015-05-14 21:30:00	2015-05-14	1.764945652173913	1.71875	1.4020730126165002	5.96875	23	0.29235243269096717
Goat Island	vert	large	2015-05-14 21:31:00	2015-05-14	3.5407608695652173	3.1875	2.0047757872796765	8.4375	23	0.41802464860043254
Goat Island	vert	large	2015-05-14 21:32:00	2015-05-14	1.4973958333333333	1.421875	0.9604048283561001	3.78125	24	0.19604181466480886
Goat Island	vert	large	2015-05-14 21:33:00	2015-05-14	3.2472826086956523	2.90625	1.882770664932203	8.75	23	0.39258482200218736
Goat Island	vert	large	2015-05-14 21:34:00	2015-05-14	1.6834239130434783	1.5625	1.2605134695892029	5.5	23	0.262835227522443
Goat Island	vert	large	2015-05-14 21:35:00	2015-05-14	2.7364130434782608	2.0	3.2805711701351843	16.40625	23	0.6840463753132702
Goat Island	vert	large	2015-05-14 21:36:00	2015-05-14	2.0950520833333335	1.515625	2.4330798685258785	12.34375	24	0.4966503484438653
Goat Island	vert	large	2015-05-14 21:37:00	2015-05-14	2.8654891304347827	2.6875	1.5324796426021843	6.625	23	0.31954409473158985
Goat Island	vert	large	2015-05-14 21:38:00	2015-05-14	4.509114583333333	3.140625	4.0238491549293824	19.65625	24	0.8213647692921902
Goat Island	vert	large	2015-05-14 21:39:00	2015-05-14	3.979619565217391	3.03125	2.3642589181841824	9.9375	23	0.4929820630043883
Goat Island	vert	large	2015-05-14 21:40:00	2015-05-14	4.9103260869565215	4.15625	3.0562799825958042	15.59375	23	0.6372784297653308
Goat Island	vert	large	2015-05-14 21:41:00	2015-05-14	5.207880434782608	5.125	3.253898567199434	12.6875	23	0.6784847531407452
Goat Island	vert	large	2015-05-14 21:42:00	2015-05-14	4.095108695652174	3.46875	2.5855819887605125	9.59375	23	0.5391311133829244
Goat Island	vert	large	2015-05-14 21:43:00	2015-05-14	2.8033854166666665	2.40625	2.10200714377841	8.6875	24	0.4290704114951817
Goat Island	vert	large	2015-05-14 21:44:00	2015-05-14	5.740489130434782	4.65625	3.436059031432684	15.53125	23	0.7164678356047061
Goat Island	vert	large	2015-05-14 21:45:00	2015-05-14	4.182065217391305	3.8125	2.3717765987102846	9.375	23	0.49454960775435675
Goat Island	vert	large	2015-05-14 21:46:00	2015-05-14	6.682291666666667	6.03125	3.1423116505302224	13.03125	24	0.6414216797168216
Goat Island	vert	large	2015-05-14 21:47:00	2015-05-14	8.501358695652174	8.09375	4.152290901654942	18.625	23	0.8658125043531029
Goat Island	vert	large	2015-05-14 21:48:00	2015-05-14	10.009510869565217	9.03125	5.4562961668765695	21.4375	23	1.137716398158131
Goat Island	vert	large	2015-05-14 21:49:00	2015-05-14	10.326822916666666	10.375	3.5528327449337844	17.625	24	0.7252189472116257
Goat Island	vert	large	2015-05-14 21:50:00	2015-05-14	11.057065217391305	10.90625	3.6436219884089236	18.15625	23	0.7597477039585604
Goat Island	vert	large	2015-05-14 21:51:00	2015-05-14	11.308423913043478	10.71875	3.7262660908398755	19.6875	23	0.7769801905522232
Goat Island	vert	large	2015-05-14 21:52:00	2015-05-14	14.610054347826088	13.1875	5.095674392179763	27.5	23	1.062521560111004
Goat Island	vert	large	2015-05-14 21:53:00	2015-05-14	16.828125	15.328125	6.089153087752594	30.90625	24	1.2429431692238748
Goat Island	vert	large	2015-05-14 21:54:00	2015-05-14	19.783967391304348	20.09375	4.312025594001055	31.1875	23	0.8991194901322398
Goat Island	vert	large	2015-05-14 21:55:00	2015-05-14	22.70923913043478	22.34375	5.674501526705321	34.78125	23	1.1832153609069365
Goat Island	vert	large	2015-05-14 21:56:00	2015-05-14	22.690217391304348	22.90625	5.459439420473513	32.96875	23	1.1383718118401305
Goat Island	vert	large	2015-05-14 21:57:00	2015-05-14	19.776041666666668	18.84375	6.597053614677354	33.84375	24	1.346617930145239
Goat Island	vert	large	2015-05-14 21:58:00	2015-05-14	26.32201086956522	25.71875	7.654628972540919	42.4375	23	1.596100475033678
Goat Island	vert	large	2015-05-14 21:59:00	2015-05-14	22.998697916666668	23.0625	5.928386019719011	38.46875	24	1.2101267288800759
Goat Island	vert	large	2015-05-14 22:00:00	2015-05-14	23.72826086956522	22.0625	6.121559756711529	36.09375	23	1.2764334457860738
Goat Island	vert	large	2015-05-14 22:01:00	2015-05-14	29.79483695652174	28.53125	7.686124611851739	47.84375	23	1.6026677698099265
Goat Island	vert	large	2015-05-14 22:02:00	2015-05-14	28.46484375	27.046875	5.4587860510515425	46.6875	24	1.114270036674887
Goat Island	vert	large	2015-05-14 22:03:00	2015-05-14	32.38315217391305	30.28125	5.528313754159298	40.90625	23	1.1527331031721935
Goat Island	vert	large	2015-05-14 22:04:00	2015-05-14	32.58695652173913	31.15625	7.2249577089247365	47.40625	23	1.506507823263587
Goat Island	vert	large	2015-05-14 22:05:00	2015-05-14	35.877604166666664	36.40625	6.988331675603467	50.21875	24	1.4264872298797895
Goat Island	vert	large	2015-05-14 22:06:00	2015-05-14	34.38315217391305	33.84375	6.602356090622607	46.9375	23	1.3766864116323319
Goat Island	vert	large	2015-05-14 22:07:00	2015-05-14	33.58717105263158	32.5	6.7009905704578845	48.0	19	1.5373126693813097
Goat Island	vert	large	2015-05-14 22:32:00	2015-05-14	32.5	34.046875	8.747953629754408	39.96875	4	4.373976814877204
Goat Island	vert	large	2015-05-14 22:33:00	2015-05-14	32.608695652173914	34.375	6.300632053411804	43.875	23	1.3137726008063861
Goat Island	vert	large	2015-05-14 22:34:00	2015-05-14	32.29483695652174	31.4375	6.761608980792983	43.09375	23	1.4098929347131033
Goat Island	vert	large	2015-05-14 22:35:00	2015-05-14	30.994791666666668	30.609375	5.970707101935369	42.9375	24	1.2187654836127801
Goat Island	vert	large	2015-05-14 22:36:00	2015-05-14	35.38315217391305	34.40625	6.960414765160424	48.71875	23	1.4513468063516375
Goat Island	vert	large	2015-05-14 22:37:00	2015-05-14	33.856770833333336	33.90625	4.246821028413275	43.0625	24	0.8668787123778522
Goat Island	vert	large	2015-05-14 22:38:00	2015-05-14	33.87635869565217	34.1875	6.16237926205994	50.25	23	1.284944901025897
Goat Island	vert	large	2015-05-14 22:39:00	2015-05-14	38.26086956521739	38.625	6.21352001909288	48.53125	23	1.295608486013056
Goat Island	vert	large	2015-05-14 22:40:00	2015-05-14	31.024739583333332	30.65625	6.854855486964651	43.5625	24	1.3992415169650751
Goat Island	vert	large	2015-05-14 22:41:00	2015-05-14	35.452445652173914	34.625	5.784718474015532	48.1875	23	1.2061971830944844
Goat Island	vert	large	2015-05-14 22:42:00	2015-05-14	33.610054347826086	32.40625	7.325466054036691	50.625	23	1.5274652619524525
Goat Island	vert	large	2015-05-14 22:43:00	2015-05-14	32.88722826086956	33.5	6.609233887452568	46.84375	23	1.3781205314083347
Goat Island	vert	large	2015-05-14 22:44:00	2015-05-14	32.90896739130435	31.71875	6.440222511818147	45.8125	23	1.3428792234489433
Goat Island	vert	large	2015-05-14 22:45:00	2015-05-14	35.243489583333336	35.484375	5.635022616500642	51.96875	24	1.150244174955796
Goat Island	vert	large	2015-05-14 22:46:00	2015-05-14	26.44429347826087	25.3125	4.420832941398147	36.84375	23	0.921807390419849
Goat Island	vert	large	2015-05-14 22:47:00	2015-05-14	31.091032608695652	31.03125	4.9090260046397445	40.25	23	1.0236026809483991
Goat Island	vert	large	2015-05-14 22:48:00	2015-05-14	28.361979166666668	29.3125	5.194427314396371	39.84375	24	1.060308035520557
Goat Island	vert	large	2015-05-14 22:49:00	2015-05-14	35.78532608695652	34.59375	6.426908931326261	49.4375	23	1.340103150013676
Goat Island	vert	large	2015-05-14 22:50:00	2015-05-14	29.188858695652176	28.78125	5.254593146512439	38.40625	23	1.0956584110533623
Goat Island	vert	large	2015-05-14 22:51:00	2015-05-14	27.561197916666668	26.984375	4.592039565910421	38.90625	24	0.9373461512626746
Goat Island	vert	large	2015-05-14 22:52:00	2015-05-14	29.845108695652176	29.21875	7.487705822344145	48.34375	23	1.5612945921778367
Goat Island	vert	large	2015-05-14 22:53:00	2015-05-14	29.733695652173914	30.4375	6.2182493914341475	46.53125	23	1.296594628315653
Goat Island	vert	large	2015-05-14 22:54:00	2015-05-14	28.700520833333332	29.15625	5.7071367044847925	39.5	24	1.164964401524741
Goat Island	vert	large	2015-05-14 22:55:00	2015-05-14	31.921195652173914	31.84375	5.525572246155165	43.53125	23	1.1521614592370788
Goat Island	vert	large	2015-05-14 22:56:00	2015-05-14	29.94429347826087	29.5	7.6357038583745815	43.90625	23	1.592154315942321
Goat Island	vert	large	2015-05-14 22:57:00	2015-05-14	27.061141304347824	26.875	4.765678355335351	36.6875	23	0.9937126298472345
Goat Island	vert	large	2015-05-14 22:58:00	2015-05-14	30.9921875	30.1875	5.527715878451102	45.875	24	1.1283402787738066
Goat Island	vert	large	2015-05-14 22:59:00	2015-05-14	31.77173913043478	30.46875	7.365763878903723	46.1875	23	1.5358679392923762
Goat Island	vert	large	2015-05-14 23:00:00	2015-05-14	27.21484375	27.109375	7.178925133685957	42.84375	24	1.4653919565976756
Goat Island	vert	large	2015-05-14 23:01:00	2015-05-14	29.816576086956523	29.5	5.7699775264622515	40.40625	23	1.2031234830527662
Goat Island	vert	large	2015-05-14 23:02:00	2015-05-14	27.98233695652174	24.53125	11.218737441777904	58.46875	23	2.339268464132486
Goat Island	vert	large	2015-05-14 23:03:00	2015-05-14	26.89538043478261	28.3125	5.1760433516024555	35.9375	23	1.0792796465934036
Goat Island	vert	large	2015-05-14 23:04:00	2015-05-14	27.313802083333332	26.859375	7.004144488141027	40.625	24	1.4297150067227318
Goat Island	vert	large	2015-05-14 23:05:00	2015-05-14	30.933423913043477	31.84375	5.786478780623559	44.4375	23	1.206564232395418
Goat Island	vert	large	2015-05-14 23:06:00	2015-05-14	25.891304347826086	24.53125	6.252498574186763	38.84375	23	1.3037360765892485
Goat Island	vert	large	2015-05-14 23:07:00	2015-05-14	25.2734375	23.390625	5.882051229324866	37.90625	24	1.2006686793963703
Goat Island	vert	large	2015-05-14 23:08:00	2015-05-14	24.536684782608695	24.6875	3.717313179429795	32.21875	23	0.7751133794754453
Goat Island	vert	large	2015-05-14 23:09:00	2015-05-14	26.875	26.46875	5.413569007910501	41.125	23	1.128807169641998
Goat Island	vert	large	2015-05-14 23:10:00	2015-05-14	28.74609375	29.640625	5.300860911319489	40.6875	24	1.0820337025164484
Goat Island	vert	large	2015-05-14 23:11:00	2015-05-14	25.327445652173914	25.375	3.818327206141723	31.8125	23	0.7961762600668287
Goat Island	vert	large	2015-05-14 23:12:00	2015-05-14	23.41576086956522	21.65625	6.0008983316507125	37.28125	23	1.2512737994402259
Goat Island	vert	large	2015-05-14 23:13:00	2015-05-14	21.834635416666668	21.65625	5.247269598986886	31.09375	24	1.0710944216946983
Goat Island	vert	large	2015-05-14 23:14:00	2015-05-14	22.089673913043477	20.53125	5.925655832726442	35.90625	23	1.2355846538648416
Goat Island	vert	large	2015-05-14 23:15:00	2015-05-14	20.933423913043477	20.1875	5.542556372183687	34.71875	23	1.1557028943241876
Goat Island	vert	large	2015-05-14 23:16:00	2015-05-14	24.65625	24.96875	5.025723955651473	36.59375	23	1.047935885825271
Goat Island	vert	large	2015-05-14 23:17:00	2015-05-14	24.829427083333332	23.875	7.425267269190283	40.40625	24	1.515676334442105
Goat Island	vert	large	2015-05-14 23:18:00	2015-05-14	23.53804347826087	24.25	4.072343369003793	33.625	23	0.8491422914270398
Goat Island	vert	large	2015-05-14 23:19:00	2015-05-14	26.76358695652174	26.375	4.365003047619925	38.5625	23	0.9101660528318143
Goat Island	vert	large	2015-05-14 23:20:00	2015-05-14	27.276041666666668	27.125	4.466042873649487	35.96875	24	0.9116271841528607
Goat Island	vert	large	2015-05-14 23:21:00	2015-05-14	26.789402173913043	26.90625	3.871828079904371	36.59375	23	0.8073319634109888
Goat Island	vert	large	2015-05-14 23:22:00	2015-05-14	33.08288043478261	33.1875	6.990390171461025	49.71875	23	1.45759711063253
Goat Island	vert	large	2015-05-14 23:23:00	2015-05-14	26.203125	25.953125	3.968840935281385	35.5625	24	0.8101362634758124
Goat Island	vert	large	2015-05-14 23:24:00	2015-05-14	30.351902173913043	29.53125	5.364792909742825	41.1875	23	1.1186366501125744
Goat Island	vert	large	2015-05-14 23:25:00	2015-05-14	31.002717391304348	31.125	4.699538641708467	39.625	23	0.9799215462144222
Goat Island	vert	large	2015-05-14 23:26:00	2015-05-14	27.856770833333332	27.921875	5.58966799585583	39.875	24	1.140986201784355
Goat Island	vert	large	2015-05-14 23:27:00	2015-05-14	29.682065217391305	29.28125	6.100590945769009	48.53125	23	1.2720611464589207
Goat Island	vert	large	2015-05-14 23:28:00	2015-05-14	24.70788043478261	23.71875	4.68902066901887	33.34375	23	0.9777283973019825
Goat Island	vert	large	2015-05-14 23:29:00	2015-05-14	29.852864583333332	30.234375	5.576690795458149	43.28125	24	1.138337241845675
Goat Island	vert	large	2015-05-14 23:30:00	2015-05-14	29.24320652173913	29.625	5.42465139257614	41.1875	23	1.1311180065869086
Goat Island	vert	large	2015-05-14 23:31:00	2015-05-14	28.865885416666668	28.671875	4.826291988533478	37.84375	24	0.9851627267991152
Goat Island	vert	large	2015-05-14 23:32:00	2015-05-14	30.29483695652174	30.0	5.160766153154917	42.28125	23	1.0760941305106813
Goat Island	vert	large	2015-05-14 23:33:00	2015-05-14	33.49184782608695	32.46875	4.974180649602648	42.625	23	1.0371883635659358
Goat Island	vert	large	2015-05-14 23:34:00	2015-05-14	32.325520833333336	32.921875	5.466493452664638	46.5625	24	1.1158433034411195
Goat Island	vert	large	2015-05-14 23:35:00	2015-05-14	37.57472826086956	35.5625	6.624723535789421	51.4375	23	1.381350346355244
Goat Island	vert	large	2015-05-14 23:36:00	2015-05-14	32.49592391304348	34.15625	4.7788197956016285	40.21875	23	0.9964528095642234
Goat Island	vert	large	2015-05-14 23:37:00	2015-05-14	34.015625	33.90625	6.674274559586168	50.5625	24	1.3623805895187528
Goat Island	vert	large	2015-05-14 23:38:00	2015-05-14	34.57608695652174	35.15625	5.0695607509925305	50.28125	23	1.0570764895199514
Goat Island	vert	large	2015-05-14 23:39:00	2015-05-14	33.67527173913044	32.28125	6.158108129325147	49.21875	23	1.284054308286342
Goat Island	vert	large	2015-05-14 23:40:00	2015-05-14	36.68359375	35.484375	6.4493039765225575	48.75	24	1.316458661548564
Goat Island	vert	large	2015-05-14 23:41:00	2015-05-14	40.77989130434783	40.59375	6.062042202877377	59.09375	23	1.264023177922235
Goat Island	vert	large	2015-05-14 23:42:00	2015-05-14	38.97282608695652	38.65625	5.913087555100849	51.90625	23	1.2329639868200344
Goat Island	vert	large	2015-05-14 23:43:00	2015-05-14	38.776041666666664	38.078125	3.84440351755602	48.0625	24	0.7847355819477535
Goat Island	vert	large	2015-05-14 23:44:00	2015-05-14	38.63586956521739	39.71875	6.141180569186173	46.21875	23	1.280524668002548
Goat Island	vert	large	2015-05-14 23:45:00	2015-05-14	36.860054347826086	37.375	5.590240372818446	44.90625	23	1.1656456957764416
Goat Island	vert	large	2015-05-14 23:46:00	2015-05-14	43.33152173913044	43.75	4.954003086871586	51.53125	23	1.0329810508959685
Goat Island	vert	large	2015-05-14 23:47:00	2015-05-14	36.98046875	35.4375	6.844508795660378	53.9375	24	1.3971295074466117
Goat Island	vert	large	2015-05-14 23:48:00	2015-05-14	37.98233695652174	36.34375	7.64786081484432	53.4375	23	1.5946892165973259
Goat Island	vert	large	2015-05-14 23:49:00	2015-05-14	36.70108695652174	34.625	7.585964642698823	51.5625	23	1.5817829725300316
Goat Island	vert	large	2015-05-14 23:50:00	2015-05-14	41.68359375	40.3125	6.235556085001431	54.65625	24	1.2728275558966864
Goat Island	vert	large	2015-05-14 23:51:00	2015-05-14	40.48777173913044	41.125	4.321699870022372	46.3125	23	0.9011367161282512
Goat Island	vert	large	2015-05-14 23:52:00	2015-05-14	35.43342391304348	33.90625	5.555411599714559	49.0	23	1.1583833945603579
Goat Island	vert	large	2015-05-14 23:53:00	2015-05-14	37.063802083333336	36.84375	6.996568932799026	52.8125	24	1.4281686529638886
Goat Island	vert	large	2015-05-14 23:54:00	2015-05-14	32.94429347826087	32.5	5.004356735778616	44.1875	23	1.0434805124934536
Goat Island	vert	large	2015-05-14 23:55:00	2015-05-14	27.578804347826086	27.71875	5.693817276798681	37.65625	23	1.187242973219726
Goat Island	vert	large	2015-05-14 23:56:00	2015-05-14	29.458333333333332	29.71875	5.776879713220148	42.34375	24	1.1792006335687484
Goat Island	vert	large	2015-05-14 23:57:00	2015-05-14	24.440217391304348	23.90625	5.394100189466449	34.0625	23	1.1247476403717527
Goat Island	vert	large	2015-05-14 23:58:00	2015-05-14	28.75679347826087	29.15625	5.9270389043906295	45.0	23	1.2358730442424986
Goat Island	vert	large	2015-05-14 23:59:00	2015-05-14	30.394021739130434	29.78125	4.739360272154741	39.15625	23	0.9882249301537243
Goat Island	vert	large	2015-05-15 00:00:00	2015-05-14	25.5078125	24.875	6.344899432705085	48.1875	24	1.2951471732834927
Goat Island	vert	large	2015-05-15 00:01:00	2015-05-14	43.06929347826087	41.84375	8.565283205811177	57.375	23	1.7859850088926206
Goat Island	vert	large	2015-05-15 00:02:00	2015-05-14	44.94021739130435	44.625	5.516994285379591	54.40625	23	1.1503728307721552
Goat Island	vert	large	2015-05-15 00:03:00	2015-05-14	44.00390625	42.671875	7.172161756013019	60.03125	24	1.4640113879113066
Goat Island	vert	large	2015-05-15 00:04:00	2015-05-14	46.84510869565217	44.5	6.172398052209608	60.6875	23	1.287033963183516
Goat Island	vert	large	2015-05-15 00:05:00	2015-05-14	48.01222826086956	48.0625	8.000642170217937	63.1875	23	1.6682492142033163
Goat Island	vert	large	2015-05-15 00:06:00	2015-05-14	46.213541666666664	46.296875	6.26932925893066	63.3125	24	1.2797214761567597
Goat Island	vert	large	2015-05-15 00:07:00	2015-05-14	47.53940217391305	47.5625	6.726681479858574	65.21875	23	1.4026100473212872
Goat Island	vert	large	2015-05-15 00:08:00	2015-05-14	40.37092391304348	39.375	4.842222122920181	51.625	23	1.0096731086949062
Goat Island	vert	large	2015-05-15 00:09:00	2015-05-14	44.786458333333336	44.734375	5.40101033053814	55.15625	24	1.1024766171099298
Goat Island	vert	large	2015-05-15 00:10:00	2015-05-14	36.858695652173914	36.84375	4.48487108799008	43.625	23	0.9351602670337671
Goat Island	vert	large	2015-05-15 00:11:00	2015-05-14	38.91304347826087	38.625	6.9175013534726855	50.65625	23	1.4423987414583788
Goat Island	vert	large	2015-05-15 00:12:00	2015-05-14	38.421195652173914	38.1875	5.9192892799134595	49.28125	23	1.234257135835479
Goat Island	vert	large	2015-05-15 00:13:00	2015-05-14	37.19140625	38.984375	5.335415033066119	45.6875	24	1.0890870330822193
Goat Island	vert	large	2015-05-15 00:14:00	2015-05-14	43.29211956521739	42.4375	5.528292807782261	56.375	23	1.1527287355506588
Goat Island	vert	large	2015-05-15 00:15:00	2015-05-14	42.829427083333336	41.09375	6.049241575476527	59.9375	24	1.2347962658956089
Goat Island	vert	large	2015-05-15 00:16:00	2015-05-14	44.10733695652174	45.125	4.898243920951703	53.15625	23	1.021354461085873
Goat Island	vert	large	2015-05-15 00:17:00	2015-05-14	45.66847826086956	44.875	4.71487027375829	58.1875	23	0.9831184124878296
Goat Island	vert	large	2015-05-15 00:18:00	2015-05-14	42.084635416666664	42.71875	6.277341548213722	56.9375	24	1.2813569778580158
Goat Island	vert	large	2015-05-15 00:19:00	2015-05-14	44.046195652173914	42.75	6.65087857830748	69.28125	23	1.3868040497205347
Goat Island	vert	large	2015-05-15 00:20:00	2015-05-14	43.38451086956522	44.03125	4.928406423755796	51.84375	23	1.027643777684563
Goat Island	vert	large	2015-05-15 00:21:00	2015-05-14	40.63315217391305	42.3125	5.5193134669309245	51.78125	23	1.1508564135544237
Goat Island	vert	large	2015-05-15 00:22:00	2015-05-14	40.522135416666664	39.40625	7.323723730252302	53.125	24	1.4949488463525642
Goat Island	vert	large	2015-05-15 00:23:00	2015-05-14	30.85625	29.4375	5.297478763525155	38.75	5	2.369104524920756
Goat Island	vert	large	2015-05-17 21:01:00	2015-05-17	2.465625	0.0	7.0813739711357515	28.9375	20	1.5834433573557174
Goat Island	vert	large	2015-05-17 21:02:00	2015-05-17	0.6578125	0.0	1.3715370192708118	4.4375	20	0.3066850008746974
Goat Island	vert	large	2015-05-17 21:03:00	2015-05-17	1.625	0.140625	2.385211963560285	6.0625	10	0.7542702507133043
Goat Island	vert	large	2015-05-17 21:04:00	2015-05-17	0.5243055555555556	0.0	1.000216990346484	3.0	9	0.333405663448828
Goat Island	vert	large	2015-05-17 21:05:00	2015-05-17	1.2171875	0.75	1.7967634404728232	7.28125	20	0.40176851923836293
Goat Island	vert	large	2015-05-17 21:06:00	2015-05-17	0.4609375	0.0	0.7854737795675664	2.3125	20	0.17563727656567638
Goat Island	vert	large	2015-05-17 21:07:00	2015-05-17	0.7640625	0.0	1.7617228071344342	6.21875	20	0.3939331954264346
Goat Island	vert	large	2015-05-17 21:08:00	2015-05-17	0.0015625	0.0	0.006987712429686843	0.03125	20	0.0015624999999999999
Goat Island	vert	large	2015-05-17 21:09:00	2015-05-17	1.1453125	1.015625	1.1612522927148632	3.78125	20	0.2596639065537918
Goat Island	vert	large	2015-05-17 21:10:00	2015-05-17	0.8046875	0.0	1.9006976677466703	6.875	20	0.4250089189756864
Goat Island	vert	large	2015-05-17 21:11:00	2015-05-17	0.240625	0.0	0.3736406282498564	1.0625	20	0.08354858439224071
Goat Island	vert	large	2015-05-17 21:12:00	2015-05-17	0.1015625	0.0	0.23161755107742862	0.90625	20	0.051791258899116004
Goat Island	vert	large	2015-05-17 21:13:00	2015-05-17	0.0765625	0.0	0.16014070447660445	0.5625	20	0.03580855011743924
Goat Island	vert	large	2015-05-17 21:14:00	2015-05-17	0.459375	0.109375	0.5609536493423732	1.5625	20	0.12543304921561266
Goat Island	vert	large	2015-05-17 21:15:00	2015-05-17	0.2328125	0.0	0.3572376372119678	1.0625	20	0.07988076409273684
Goat Island	vert	large	2015-05-17 21:16:00	2015-05-17	0.203125	0.0	0.4525716903081997	1.5	20	0.10119810642211173
Goat Island	vert	large	2015-05-17 21:17:00	2015-05-17	0.3796875	0.0	0.5943361891695467	2.34375	20	0.13289761204712805
Goat Island	vert	large	2015-05-17 21:18:00	2015-05-17	1.0328125	0.890625	0.7809193379187932	2.5625	20	0.17461887245305507
Goat Island	vert	large	2015-05-17 21:19:00	2015-05-17	0.0328125	0.0	0.09482660335553185	0.375	20	0.021203873117837887
Goat Island	vert	large	2015-05-17 21:20:00	2015-05-17	0.5921875	0.671875	0.5871320061099413	2.125	20	0.13128670774276505
Goat Island	vert	large	2015-05-17 21:21:00	2015-05-17	0.6609375	0.5625	0.6613814881457162	2.53125	20	0.14788939665537926
Goat Island	vert	large	2015-05-17 21:22:00	2015-05-17	0.0	0.0	0.0	0.0	20	0.0
Goat Island	vert	large	2015-05-17 21:23:00	2015-05-17	0.04375	0.0	0.1365547653777356	0.59375	20	0.03053457380361515
Goat Island	vert	large	2015-05-17 21:24:00	2015-05-17	0.00625	0.0	0.01923709410159664	0.0625	20	0.004301545010073033
Goat Island	vert	large	2015-05-17 21:25:00	2015-05-17	0.075	0.0	0.14281014264436984	0.4375	20	0.03193331868292525
Goat Island	vert	large	2015-05-17 21:26:00	2015-05-17	0.3828125	0.109375	0.5401132731768792	1.59375	20	0.12077299943734156
Goat Island	vert	large	2015-05-17 21:27:00	2015-05-17	0.40625	0.0625	0.6431573025236312	1.9375	20	0.14381434486682365
Goat Island	vert	large	2015-05-17 21:28:00	2015-05-17	0.4609375	0.28125	0.5387793640489583	1.78125	20	0.1204747282887577
Goat Island	vert	large	2015-05-17 21:29:00	2015-05-17	0.0	0.0	0.0	0.0	20	0.0
Goat Island	vert	large	2015-05-17 21:30:00	2015-05-17	0.0765625	0.0	0.23831124433738246	0.875	20	0.053288014214094896
Goat Island	vert	large	2015-05-17 21:31:00	2015-05-17	0.5	0.0	0.9389243565742775	3.5625	20	0.20994986870303362
Goat Island	vert	large	2015-05-17 21:32:00	2015-05-17	0.08125	0.0	0.24001439101590727	0.8125	20	0.05366884938897834
Goat Island	vert	large	2015-05-17 21:33:00	2015-05-17	0.4	0.0	0.99961958224642955	4.4375	20	0.22352173375429582
Goat Island	vert	large	2015-05-17 21:34:00	2015-05-17	2.2203125	2.140625	1.9092398629928062	6.3125	20	0.42691901190042997
Goat Island	vert	large	2015-05-17 21:35:00	2015-05-17	0.9859375	0.671875	0.9986872036611758	3.1875	20	0.2233132475645566
Goat Island	vert	large	2015-05-17 21:36:00	2015-05-17	1.85625	0.28125	3.8339881925387194	15.15625	20	0.8573058223448128
Goat Island	vert	large	2015-05-17 21:37:00	2015-05-17	3.978125	1.546875	4.250617940757493	12.25	20	0.9504670661913929
Goat Island	vert	large	2015-05-17 21:38:00	2015-05-17	1.290625	0.8125	1.5021605875941	5.5625	20	0.3358933186981435
Goat Island	vert	large	2015-05-17 21:39:00	2015-05-17	1.078125	1.09375	0.6688944752940835	2.53125	20	0.14956935165316243
Goat Island	vert	large	2015-05-17 21:40:00	2015-05-17	1.653125	1.296875	1.445803392808958	4.875	20	0.32329146684206606
Goat Island	vert	large	2015-05-17 21:41:00	2015-05-17	1.9328125	1.625	1.7303963967736138	5.71875	20	0.3869283971206498
Goat Island	vert	large	2015-05-17 21:42:00	2015-05-17	1.8390625	1.1875	1.5933556981278787	5.1875	20	0.3562851653350571
Goat Island	vert	large	2015-05-17 21:43:00	2015-05-17	1.2890625	1.265625	1.16057047529437	4.90625	20	0.2595114475437451
Goat Island	vert	large	2015-05-17 21:44:00	2015-05-17	1.6390625	1.484375	1.2857740651242164	3.6875	20	0.28750782133239894
Goat Island	vert	large	2015-05-17 21:45:00	2015-05-17	3.946875	2.796875	2.79473740351491	11.125	20	0.6249222813520598
Goat Island	vert	large	2015-05-17 21:46:00	2015-05-17	2.48125	2.140625	1.4210442555796035	5.125	20	0.3177551554511578
Goat Island	vert	large	2015-05-17 21:47:00	2015-05-17	3.459375	3.515625	1.9601052897001547	7.75	20	0.4382928670826464
Goat Island	vert	large	2015-05-17 21:48:00	2015-05-17	3.7046875	3.140625	1.993474010554584	8.34375	20	0.4457543398979183
Goat Island	vert	large	2015-05-17 21:49:00	2015-05-17	5.86875	4.53125	5.569135973687576	22.78125	20	1.2452966613104899
Goat Island	vert	large	2015-05-17 21:50:00	2015-05-17	7.7890625	5.8125	7.009970541023674	25.21875	20	1.5674770649999912
Goat Island	vert	large	2015-05-17 21:51:00	2015-05-17	8.725	5.953125	7.072271419163421	26.15625	20	1.5814079648578319
Goat Island	vert	large	2015-05-17 21:52:00	2015-05-17	12.2140625	7.21875	8.83766165149373	28.0625	20	1.9761612214883038
Goat Island	vert	large	2015-05-17 21:53:00	2015-05-17	16.45	13.140625	8.487682154467329	33.5	20	1.8979034268800816
Goat Island	vert	large	2015-05-17 21:54:00	2015-05-17	19.4359375	17.6875	8.781331797474431	36.75	20	1.9635654832133242
Goat Island	vert	large	2015-05-17 21:55:00	2015-05-17	21.775	17.4375	9.918394411262764	41.1875	20	2.2178204131237544
Goat Island	vert	large	2015-05-17 21:56:00	2015-05-17	24.4140625	20.296875	9.448972826685491	38.8125	20	2.1128545558017096
Goat Island	vert	large	2015-05-17 21:57:00	2015-05-17	25.365625	19.96875	10.268887544326615	45.59375	20	2.2961930602415195
Goat Island	vert	large	2015-05-17 21:58:00	2015-05-17	22.5453125	20.734375	9.986280036114747	40.78125	20	2.233000100310163
Goat Island	vert	large	2015-05-17 21:59:00	2015-05-17	24.440625	20.671875	10.623644940681041	43.0625	20	2.375519225618453
Goat Island	vert	large	2015-05-17 22:00:00	2015-05-17	32.3015625	30.828125	9.964272500273362	47.09375	20	2.2280790656943026
Goat Island	vert	large	2015-05-17 22:01:00	2015-05-17	30.8234375	28.109375	9.169912874046224	47.1875	20	2.0504548534117824
Goat Island	vert	large	2015-05-17 22:02:00	2015-05-17	40.525	42.734375	8.55911741676368	51.25	20	1.9138768371285986
Goat Island	vert	large	2015-05-17 22:03:00	2015-05-17	41.8546875	43.609375	9.233589611716491	55.5625	20	2.0646934048133962
Goat Island	vert	large	2015-05-17 22:04:00	2015-05-17	44.8078125	45.015625	7.72446634031107	55.1875	20	1.7272431826844574
Goat Island	vert	large	2015-05-17 22:05:00	2015-05-17	46.8734375	48.796875	9.669436018045332	60.34375	20	2.162151624043424
Goat Island	vert	large	2015-05-17 22:06:00	2015-05-17	63.3953125	63.65625	6.277130874763921	75.09375	20	1.4036091339634846
Goat Island	vert	large	2015-05-17 22:07:00	2015-05-17	65.24375	66.03125	8.62385337534641	77.46875	20	1.9283522375265583
Goat Island	vert	large	2015-05-17 22:08:00	2015-05-17	65.0328125	67.734375	8.898715505280213	78.4375	20	1.9898132782237945
Goat Island	vert	large	2015-05-17 22:09:00	2015-05-17	73.396875	76.5	8.389961719103747	83.65625	20	1.8760524732536972
Goat Island	vert	large	2015-05-17 22:10:00	2015-05-17	79.203125	78.8125	8.276488203950487	95.78125	20	1.8506790239008433
Goat Island	vert	large	2015-05-17 22:11:00	2015-05-17	74.653125	75.046875	5.753993357305955	83.5625	20	1.2866320289018351
Goat Island	vert	large	2015-05-17 22:12:00	2015-05-17	81.909375	82.171875	4.809550317843491	89.5	20	1.0754481451903766
Goat Island	vert	large	2015-05-17 22:13:00	2015-05-17	74.2421875	76.265625	7.752671407953773	85.09375	20	1.733550027540364
Goat Island	vert	large	2015-05-17 22:14:00	2015-05-17	80.378125	79.9375	6.601886038085512	95.0625	20	1.476226596086597
Goat Island	vert	large	2015-05-17 22:15:00	2015-05-17	78.84375	81.1875	6.821524985294711	85.0625	20	1.5253393577332226
Goat Island	vert	large	2015-05-17 22:16:00	2015-05-17	82.0703125	84.234375	6.587342351491729	90.59375	20	1.4729745288998817
Goat Island	vert	large	2015-05-17 22:17:00	2015-05-17	85.9796875	88.265625	6.977946897696511	94.125	20	1.5603163606633168
Goat Island	vert	large	2015-05-17 22:18:00	2015-05-17	81.1328125	82.359375	6.685392829301235	88.1875	20	1.4948992822607208
Goat Island	vert	large	2015-05-17 22:19:00	2015-05-17	84.578125	84.8125	6.935347431579079	93.15625	20	1.5507908304589393
Goat Island	vert	large	2015-05-17 22:20:00	2015-05-17	88.6359375	88.671875	7.437011227581791	100.53125	20	1.6629662654302042
Goat Island	vert	large	2015-05-17 22:21:00	2015-05-17	95.1765625	95.328125	6.462651070653569	107.15625	20	1.4450927108843177
Goat Island	vert	large	2015-05-17 22:22:00	2015-05-17	97.521875	97.8125	7.95071876405722	110.21875	20	1.7778347626415056
Goat Island	vert	large	2015-05-17 22:23:00	2015-05-17	94.8296875	94.84375	4.758092083544981	104.71875	20	1.0639417342010187
Goat Island	vert	large	2015-05-17 22:24:00	2015-05-17	95.975	96.109375	5.960012721860319	106.8125	20	1.332699359284322
Goat Island	vert	large	2015-05-17 22:25:00	2015-05-17	97.5234375	97.8125	5.4565689057192195	105.21875	20	1.2201258997099815
Goat Island	vert	large	2015-05-17 22:26:00	2015-05-17	95.8375	95.84375	4.3045383218730535	102.34375	20	0.9625240299461018
Goat Island	vert	large	2015-05-17 22:27:00	2015-05-17	96.0234375	98.953125	8.844699450382624	106.625	20	1.9777349211610575
Goat Island	vert	large	2015-05-17 22:28:00	2015-05-17	97.8984375	97.921875	3.617887688710776	107.34375	20	0.8089842806916894
Goat Island	vert	large	2015-05-17 22:29:00	2015-05-17	99.046875	100.078125	7.323004011108456	113.0625	20	1.6374734768342132
Goat Island	vert	large	2015-05-17 22:30:00	2015-05-17	92.809375	92.53125	5.851136972002243	103.875	20	1.3083540015059298
Goat Island	vert	large	2015-05-17 22:31:00	2015-05-17	96.1	94.890625	4.831458300473112	104.625	20	1.0803469190313482
Goat Island	vert	large	2015-05-17 22:32:00	2015-05-17	93.91875	93.828125	5.15110289353036	103.46875	20	1.1518216229029745
Goat Island	vert	large	2015-05-17 22:33:00	2015-05-17	91.8110119047619	92.71875	6.956192976170672	101.375	21	1.5179657553343928
Goat Island	vert	large	2015-05-17 22:34:00	2015-05-17	93.8234375	94.453125	6.291010802743091	100.96875	20	1.406712780211907
Goat Island	vert	large	2015-05-17 22:35:00	2015-05-17	96.28289473684211	96.46875	5.733393078247207	106.4375	19	1.3153305806144822
Goat Island	vert	large	2015-05-17 22:36:00	2015-05-17	91.0639880952381	92.5625	7.436938504215038	100.4375	21	1.6228730302046226
Goat Island	vert	large	2015-05-17 22:37:00	2015-05-17	88.734375	89.03125	3.747360639152365	94.65625	20	0.8379353125351747
Goat Island	vert	large	2015-05-17 22:38:00	2015-05-17	95.3546875	97.21875	7.17562144148826	105.9375	20	1.6045177323972777
Goat Island	vert	large	2015-05-17 22:39:00	2015-05-17	96.41875	97.640625	7.880365757608222	109.21875	20	1.7621033521573615
Goat Island	vert	large	2015-05-17 22:40:00	2015-05-17	97.940625	98.0	4.69552930743422	105.71875	20	1.0499522721765424
Goat Island	vert	large	2015-05-17 22:41:00	2015-05-17	97.9109375	98.15625	6.819386872363753	108.09375	20	1.5248612611475034
Goat Island	vert	large	2015-05-17 22:42:00	2015-05-17	92.43125	93.296875	8.100428432464154	104.75	20	1.8113108621861913
Goat Island	vert	large	2015-05-17 22:43:00	2015-05-17	95.6515625	98.234375	8.460423750925852	103.875	20	1.8918082625523953
Goat Island	vert	large	2015-05-17 22:44:00	2015-05-17	96.946875	96.078125	5.289356515869741	107.25	20	1.1827360726716185
Goat Island	vert	large	2015-05-17 22:45:00	2015-05-17	99.353125	99.5625	6.484927647660747	113.40625	20	1.4500739049337235
Goat Island	vert	large	2015-05-17 22:46:00	2015-05-17	99.359375	100.0	5.941952105081204	110.53125	20	1.3286608826009545
Goat Island	vert	large	2015-05-17 22:47:00	2015-05-17	100.590625	99.6875	6.90707157532847	112.0	20	1.5444681567891019
Goat Island	vert	large	2015-05-17 22:48:00	2015-05-17	100.7828125	101.90625	5.148878053489318	110.46875	20	1.1513241335458912
Goat Island	vert	large	2015-05-17 22:49:00	2015-05-17	102.790625	104.6875	6.0949779464542075	110.59375	20	1.3628785009633682
Goat Island	vert	large	2015-05-17 22:50:00	2015-05-17	98.934375	99.296875	5.297064456711153	109.125	20	1.184459620640413
Goat Island	vert	large	2015-05-17 22:51:00	2015-05-17	101.5375	100.96875	5.050867890508365	112.40625	20	1.1294083948547669
Goat Island	vert	large	2015-05-17 22:52:00	2015-05-17	102.1296875	101.875	5.396179918211025	113.71875	20	1.2066225115939107
Goat Island	vert	large	2015-05-17 22:53:00	2015-05-17	100.2625	100.984375	5.821021625381399	109.03125	20	1.3016200052849123
Goat Island	vert	large	2015-05-17 22:54:00	2015-05-17	97.3015625	97.484375	4.091712718759938	104.28125	20	0.91493477835477
Goat Island	vert	large	2015-05-17 22:55:00	2015-05-17	103.9046875	104.65625	6.417808691484455	115.90625	20	1.4350656500748218
Goat Island	vert	large	2015-05-17 22:56:00	2015-05-17	109.1171875	109.234375	4.477027838746871	119.34375	20	1.001093858459697
Goat Island	vert	large	2015-05-17 22:57:00	2015-05-17	109.9921875	110.515625	5.257864126887382	120.03125	20	1.1756941604177766
Goat Island	vert	large	2015-05-17 22:58:00	2015-05-17	109.525	108.609375	4.5129291602309864	116.90625	20	1.0091216379917525
Goat Island	vert	large	2015-05-17 22:59:00	2015-05-17	103.121875	103.4375	5.391793113331935	111.875	20	1.2056415922025434
Goat Island	vert	large	2015-05-17 23:00:00	2015-05-17	98.528125	99.265625	4.501106634762167	107.8125	20	1.0064780409303524
Goat Island	vert	large	2015-05-17 23:01:00	2015-05-17	98.771875	98.953125	4.596161647662902	106.15625	20	1.0277329879751687
Goat Island	vert	large	2015-05-17 23:02:00	2015-05-17	98.2421875	98.734375	5.03987874611021	106.09375	20	1.1269511474658833
Goat Island	vert	large	2015-05-17 23:03:00	2015-05-17	94.3546875	95.546875	5.830689872333765	101.90625	20	1.3037818910257868
Goat Island	vert	large	2015-05-17 23:04:00	2015-05-17	91.6421875	91.9375	6.192560687968882	99.96875	20	1.3846986653091284
Goat Island	vert	large	2015-05-17 23:05:00	2015-05-17	95.0796875	95.703125	4.686945965065182	103.5	20	1.04803297847541
Goat Island	vert	large	2015-05-17 23:06:00	2015-05-17	96.7375	96.453125	3.73672815916897	105.375	20	0.835557817733947
Goat Island	vert	large	2015-05-17 23:07:00	2015-05-17	96.7484375	97.25	5.8376513965913555	105.5625	20	1.3053385351724853
Goat Island	vert	large	2015-05-17 23:08:00	2015-05-17	92.7640625	92.6875	4.314221564744206	99.5625	20	0.9646892688763554
Goat Island	vert	large	2015-05-17 23:09:00	2015-05-17	94.3609375	96.125	7.33998346158102	106.875	20	1.6412701973819375
Goat Island	vert	large	2015-05-17 23:10:00	2015-05-17	96.3515625	96.859375	4.167307893367732	102.65625	20	0.9318383732741693
Goat Island	vert	large	2015-05-17 23:11:00	2015-05-17	92.378125	94.25	8.7576147552092	104.15625	20	1.9582621913402951
Goat Island	vert	large	2015-05-17 23:12:00	2015-05-17	94.1203125	93.765625	5.02352888054317	107.0	20	1.1232952063827948
Goat Island	vert	large	2015-05-17 23:13:00	2015-05-17	93.35	94.421875	6.140593402556981	101.09375	20	1.373078427030414
Goat Island	vert	large	2015-05-17 23:14:00	2015-05-17	95.9296875	96.234375	8.095568373009542	105.625	20	1.8102241198546707
Goat Island	vert	large	2015-05-17 23:15:00	2015-05-17	99.4296875	100.890625	7.04924141909638	111.59375	20	1.576258300290659
Goat Island	vert	large	2015-05-17 23:16:00	2015-05-17	91.4109375	91.453125	4.228263821776741	99.0625	20	0.9454685332295848
Goat Island	vert	large	2015-05-17 23:17:00	2015-05-17	92.4875	92.0	6.444302103817229	102.5	20	1.440989757168023
Goat Island	vert	large	2015-05-17 23:18:00	2015-05-17	86.009375	87.21875	6.502008957005033	95.03125	20	1.453893401817576
Goat Island	vert	large	2015-05-17 23:19:00	2015-05-17	92.3640625	94.015625	6.503899347534665	103.15625	20	1.454316105990404
Goat Island	vert	large	2015-05-17 23:20:00	2015-05-17	96.31875	97.765625	7.745897683358117	104.9375	20	1.732035376674689
Goat Island	vert	large	2015-05-17 23:21:00	2015-05-17	91.4859375	92.890625	9.125120960580757	104.90625	20	2.040439077076675
Goat Island	vert	large	2015-05-17 23:22:00	2015-05-17	88.003125	88.046875	7.549404848667142	100.75	20	1.688098243128624
Goat Island	vert	large	2015-05-17 23:23:00	2015-05-17	84.2078125	85.640625	7.096696691194376	92.53125	20	1.5868696217208458
Goat Island	vert	large	2015-05-17 23:24:00	2015-05-17	90.1828125	89.84375	7.6009061405251135	100.875	20	1.699614282080972
Goat Island	vert	large	2015-05-17 23:25:00	2015-05-17	87.4578125	89.71875	7.742557142046925	97.75	20	1.7312884089293419
Goat Island	vert	large	2015-05-17 23:26:00	2015-05-17	87.2671875	90.5625	9.188118014257025	103.09375	20	2.054525646516909
Goat Island	vert	large	2015-05-17 23:27:00	2015-05-17	90.20625	90.875	6.104805255202444	99.09375	20	1.3650759540030615
Goat Island	vert	large	2015-05-17 23:28:00	2015-05-17	89.0875	91.6875	9.60918899584636	100.40625	20	2.1486799803355403
Goat Island	vert	large	2015-05-17 23:29:00	2015-05-17	86.9734375	89.421875	9.259526094740357	97.15625	20	2.0704929787272595
Goat Island	vert	large	2015-05-17 23:30:00	2015-05-17	85.7953125	86.5625	5.1967209087197475	93.21875	20	1.1620221211991835
Goat Island	vert	large	2015-05-17 23:31:00	2015-05-17	82.934375	80.90625	5.105294473503386	95.53125	20	1.1415785487907568
Goat Island	vert	large	2015-05-17 23:32:00	2015-05-17	80.9578125	80.578125	7.085229747266213	90.8125	20	1.5843055351090907
Goat Island	vert	large	2015-05-17 23:33:00	2015-05-17	78.69375	79.640625	7.915697366791607	92.90625	20	1.7700037401462119
Goat Island	vert	large	2015-05-17 23:34:00	2015-05-17	74.328125	75.703125	7.007107675565838	82.96875	20	1.5668369088225755
Goat Island	vert	large	2015-05-17 23:35:00	2015-05-17	73.465625	77.15625	10.158680883174952	85.75	20	2.2715501016506794
Goat Island	vert	large	2015-05-17 23:36:00	2015-05-17	73.603125	75.5	9.981989846685986	87.71875	20	2.232040784790257
Goat Island	vert	large	2015-05-17 23:37:00	2015-05-17	76.98125	78.65625	9.244166012310568	94.84375	20	2.0670583598819587
Goat Island	vert	large	2015-05-17 23:38:00	2015-05-17	74.7046875	74.15625	6.640486453663081	86.9375	20	1.4848579114057157
Goat Island	vert	large	2015-05-17 23:39:00	2015-05-17	71.2875	74.40625	10.513387259947745	85.5	20	2.350864858702341
Goat Island	vert	large	2015-05-17 23:40:00	2015-05-17	77.465625	77.8125	6.337195213526415	85.8125	20	1.4170399284131356
Goat Island	vert	large	2015-05-17 23:41:00	2015-05-17	78.2640625	79.1875	8.048759679649814	90.34375	20	1.7997573778256415
Goat Island	vert	large	2015-05-17 23:42:00	2015-05-17	80.99375	82.40625	5.817508099987576	88.25	20	1.3008343571227863
Goat Island	vert	large	2015-05-17 23:43:00	2015-05-17	81.153125	83.078125	7.590564092353847	93.125	20	1.6973017298072193
Goat Island	vert	large	2015-05-17 23:44:00	2015-05-17	82.0890625	85.921875	10.633792197170239	96.59375	20	2.37778822114795
Goat Island	vert	large	2015-05-17 23:45:00	2015-05-17	83.5421875	84.453125	8.103344591276315	96.46875	20	1.811962935119909
Goat Island	vert	large	2015-05-17 23:46:00	2015-05-17	84.09375	87.578125	10.253920543536404	96.6875	20	2.292846337122899
Goat Island	vert	large	2015-05-17 23:47:00	2015-05-17	84.728125	86.328125	8.953479343359971	94.625	20	2.0020588446893077
Goat Island	vert	large	2015-05-17 23:48:00	2015-05-17	86.73125	89.953125	9.048817938577741	94.0	20	2.0233772026679344
Goat Island	vert	large	2015-05-17 23:49:00	2015-05-17	82.796875	83.09375	10.782665810926886	97.875	20	2.411077373189541
Goat Island	vert	large	2015-05-17 23:50:00	2015-05-17	84.1484375	85.46875	6.705505420172822	97.59375	20	1.499396594299972
Goat Island	vert	large	2015-05-17 23:51:00	2015-05-17	73.6078125	75.09375	9.87824456919925	86.875	20	2.2088426355097646
Goat Island	vert	large	2015-05-17 23:52:00	2015-05-17	82.55	86.5625	9.275044997408227	91.4375	20	2.0739631108574152
Goat Island	vert	large	2015-05-17 23:53:00	2015-05-17	76.984375	79.921875	9.177970689122663	86.75	20	2.052256635637886
Goat Island	vert	large	2015-05-17 23:54:00	2015-05-17	72.4359375	75.09375	8.297581804069802	86.90625	20	1.8553956962765417
Goat Island	vert	large	2015-05-17 23:55:00	2015-05-17	78.2765625	81.859375	10.873134268835505	95.0625	20	2.431306735359866
Goat Island	vert	large	2015-05-17 23:56:00	2015-05-17	77.2875	78.546875	12.478495482492228	96.90625	20	2.7902764155776656
Goat Island	vert	large	2015-05-17 23:57:00	2015-05-17	71.696875	77.09375	11.346756343688108	87.0625	20	2.5372118508613575
Goat Island	vert	large	2015-05-17 23:58:00	2015-05-17	73.565625	73.546875	6.681870940078715	87.15625	20	1.494111763889643
Goat Island	vert	large	2015-05-17 23:59:00	2015-05-17	74.1203125	74.625	7.576652393544176	85.75	20	1.6941909793851266
Goat Island	vert	large	2015-05-18 00:00:00	2015-05-17	70.328125	71.671875	7.578431050520946	80.15625	20	1.6945886991759977
Goat Island	vert	large	2015-05-18 00:01:00	2015-05-17	73.546875	75.15625	9.415649264340667	84.90625	20	2.1054031807361615
Goat Island	vert	large	2015-05-18 00:02:00	2015-05-17	70.5765625	71.515625	7.7378437862045235	80.125	20	1.7302344705227664
Goat Island	vert	large	2015-05-18 00:03:00	2015-05-17	67.684375	70.609375	11.915676093275966	85.25	20	2.6644261742434185
Goat Island	vert	large	2015-05-18 00:04:00	2015-05-17	67.071875	70.671875	8.052255961473092	73.96875	20	1.800539170208176
Goat Island	vert	large	2015-05-18 00:05:00	2015-05-17	66.4921875	68.890625	8.76514124052105	76.96875	20	1.95994516461919
Goat Island	vert	large	2015-05-18 00:06:00	2015-05-17	60.4640625	60.484375	9.808938943796367	81.9375	20	2.193345426547366
Goat Island	vert	large	2015-05-18 00:07:00	2015-05-17	67.0390625	67.0	12.015430367665997	86.71875	20	2.686731908101646
Goat Island	vert	large	2015-05-18 00:08:00	2015-05-17	69.1953125	71.1875	6.386719064361009	77.34375	20	1.428113798110507
Goat Island	vert	large	2015-05-18 00:09:00	2015-05-17	62.8625	67.03125	10.065785872462376	78.40625	20	2.25077814577829
Goat Island	vert	large	2015-05-18 00:10:00	2015-05-17	62.890625	65.984375	13.409585065477957	83.3125	20	2.998474375647468
Goat Island	vert	large	2015-05-18 00:11:00	2015-05-17	65.36875	68.359375	9.718919760744475	77.46875	20	2.173216525289064
Goat Island	vert	large	2015-05-18 00:12:00	2015-05-17	60.4890625	64.609375	10.756229428823719	73.5	20	2.405166018443357
Goat Island	vert	large	2015-05-18 00:13:00	2015-05-17	60.86875	62.0625	11.641138168660405	76.78125	20	2.6030376280592074
Goat Island	vert	large	2015-05-18 00:14:00	2015-05-17	57.065625	62.125	12.044658454525981	74.21875	20	2.6932675070087653
Goat Island	vert	large	2015-05-18 00:15:00	2015-05-17	62.059375	64.609375	10.626910141766713	75.0625	20	2.3762493467772297
Goat Island	vert	large	2015-05-18 00:16:00	2015-05-17	60.2765625	64.390625	9.615042455798582	73.1875	20	2.1499888537712146
Goat Island	vert	large	2015-05-18 00:17:00	2015-05-17	59.953125	65.53125	12.033620750701367	73.8125	20	2.6907994014020304
Goat Island	vert	large	2015-05-18 00:18:00	2015-05-17	62.7875	64.953125	8.90532139664996	74.46875	20	1.9912904004392677
Goat Island	vert	large	2015-05-18 00:19:00	2015-05-17	62.44375	66.734375	11.030630760165318	74.375	20	2.4665240214429827
Goat Island	vert	large	2015-05-18 00:20:00	2015-05-17	62.440625	63.25	8.869293129024017	72.78125	20	1.9832342348869514
Goat Island	vert	large	2015-05-18 00:21:00	2015-05-17	59.403125	62.625	9.070351068359454	71.9375	20	2.028192156863958
Goat Island	vert	large	2015-05-18 00:22:00	2015-05-17	58.9390625	61.3125	10.051064496476753	76.25	20	2.2474863460356715
Goat Island	vert	large	2015-05-18 00:23:00	2015-05-17	57.6	60.140625	9.902529705704922	71.03125	20	2.214272957116719
Goat Island	vert	large	2015-05-18 00:24:00	2015-05-17	55.09375	56.671875	11.658624264330767	71.125	20	2.606947637917207
Goat Island	vert	large	2015-05-18 00:25:00	2015-05-17	65.315625	65.796875	8.53364989379506	76.75	20	1.9081821258709613
Goat Island	vert	large	2015-05-18 00:26:00	2015-05-17	56.990625	58.234375	9.772321256830976	69.125	20	2.1851574628240242
Goat Island	vert	large	2015-05-18 00:27:00	2015-05-17	52.015625	52.515625	11.135277168312047	68.03125	20	2.4899236696647105
Goat Island	vert	large	2015-05-18 00:28:00	2015-05-17	53.3953125	51.65625	10.118176484632873	73.78125	20	2.262493042797896
Goat Island	vert	large	2015-05-18 00:29:00	2015-05-17	60.8859375	64.09375	9.624275193787664	72.59375	20	2.152053356747418
Goat Island	vert	large	2015-05-18 00:30:00	2015-05-17	55.153125	54.34375	12.452929053962619	77.96875	20	2.784559588364256
Goat Island	vert	large	2015-05-18 00:31:00	2015-05-17	49.340625	52.40625	11.50014704210914	65.4375	20	2.571511053739917
Goat Island	vert	large	2015-05-18 00:32:00	2015-05-17	50.746875	51.125	12.203716859257309	68.75	20	2.7288340475459574
Goat Island	vert	large	2015-05-18 00:33:00	2015-05-17	52.1921875	53.046875	9.611091256663547	65.03125	20	2.149105338785357
Goat Island	vert	large	2015-05-18 00:34:00	2015-05-17	52.025	52.109375	12.993643277580004	74.625	20	2.9054669644052056
Goat Island	vert	large	2015-05-18 00:35:00	2015-05-17	52.328125	55.390625	11.547004641925882	67.8125	20	2.581988731585189
Goat Island	vert	large	2015-05-18 00:36:00	2015-05-17	51.1828125	47.90625	10.714614703106207	73.34375	20	2.3958606828864206
Goat Island	vert	large	2015-05-18 00:37:00	2015-05-17	48.340625	48.203125	11.697363818933736	64.21875	20	2.6156100656682373
Goat Island	vert	large	2015-05-18 00:38:00	2015-05-17	50.3421875	52.65625	10.602910837879367	65.40625	20	2.3708829392867514
Goat Island	vert	large	2015-05-18 00:39:00	2015-05-17	52.165625	49.296875	9.7913160748172	68.5625	20	2.1894048332477674
Goat Island	vert	large	2015-05-18 00:40:00	2015-05-17	47.296875	44.03125	10.6954634266676	63.5625	20	2.391578327289159
Goat Island	vert	large	2015-05-18 00:41:00	2015-05-17	54.7015625	53.890625	9.761077098904433	68.90625	20	2.182643192676675
Goat Island	vert	large	2015-05-18 00:42:00	2015-05-17	52.5359375	56.453125	11.048102784818507	65.59375	20	2.470430884925891
Goat Island	vert	large	2015-05-18 00:43:00	2015-05-17	53.5296875	52.265625	12.050526999525081	71.75	20	2.6945797535634655
Goat Island	vert	large	2015-05-18 00:44:00	2015-05-17	53.4984375	57.78125	12.015420101257549	69.3125	20	2.6867296124629285
Goat Island	vert	large	2015-05-18 00:45:00	2015-05-17	54.034375	57.921875	11.925666237733463	70.4375	20	2.666660038454619
Goat Island	vert	large	2015-05-18 00:46:00	2015-05-17	56.1796875	62.21875	12.057841320691159	71.5625	20	2.6962152854971273
Goat Island	vert	large	2015-05-18 00:47:00	2015-05-17	59.2515625	60.46875	9.499591376902746	76.03125	20	2.1241732077225364
Goat Island	vert	large	2015-05-18 00:48:00	2015-05-17	59.134375	62.46875	9.484904579639608	71.1875	20	2.120889140017323
Goat Island	vert	large	2015-05-18 00:49:00	2015-05-17	54.8171875	51.515625	8.996237306242554	70.8125	20	2.0116198158477943
Goat Island	vert	large	2015-05-18 00:50:00	2015-05-17	55.025	55.9375	11.248380731418518	73.4375	20	2.515214395225061
Goat Island	vert	large	2015-05-18 00:51:00	2015-05-17	51.459375	51.21875	8.933957362847902	66.09375	20	1.9976935971412664
Goat Island	vert	large	2015-05-18 00:52:00	2015-05-17	51.6765625	50.6875	10.55940118725433	66.5625	20	2.3611538856392666
Goat Island	vert	large	2015-05-18 00:53:00	2015-05-17	55.6921875	55.625	11.116358425783751	73.40625	20	2.4856933102305017
Goat Island	vert	large	2015-05-18 00:54:00	2015-05-17	56.4640625	59.125	10.372989832808381	76.25	20	2.3194710396073717
Goat Island	vert	large	2015-05-18 00:55:00	2015-05-17	51.575	51.796875	9.60704815110404	67.4375	20	2.1482012728982305
Goat Island	vert	large	2015-05-18 00:56:00	2015-05-17	54.621875	54.75	10.229439725068808	71.65625	20	2.2873722596990613
Goat Island	vert	large	2015-05-18 00:57:00	2015-05-17	59.8609375	61.5625	9.741084164666939	76.0	20	2.1781726366742027
Goat Island	vert	large	2015-05-18 00:58:00	2015-05-17	56.0421875	51.15625	11.895482141308003	82.0	20	2.6599106693099452
Goat Island	vert	large	2015-05-18 00:59:00	2015-05-17	58.8984375	63.21875	11.166520846189657	73.4375	20	2.4969099684248546
Goat Island	vert	large	2015-05-18 01:00:00	2015-05-17	65.7203125	67.875	8.069327707466925	74.4375	20	1.8043565286618581
Goat Island	vert	large	2015-05-18 01:01:00	2015-05-17	65.10625	67.59375	9.894573788725127	77.25	20	2.2124939599977025
Goat Island	vert	large	2015-05-18 01:02:00	2015-05-17	61.6265625	65.296875	12.643650221885615	79.375	20	2.827206137986653
Goat Island	vert	large	2015-05-18 01:03:00	2015-05-17	62.89375	64.765625	8.49408656530809	78.375	20	1.8993354966796594
Goat Island	vert	large	2015-05-18 01:04:00	2015-05-17	65.65625	66.9375	9.188048229257284	78.75	20	2.054510042116586
Goat Island	vert	large	2015-05-18 01:05:00	2015-05-17	69.5984375	70.96875	7.767794955216242	78.59375	20	1.736931755514345
Goat Island	vert	large	2015-05-18 01:06:00	2015-05-17	65.4546875	67.359375	8.024123751913335	77.46875	20	1.7942486169148872
Goat Island	vert	large	2015-05-18 01:07:00	2015-05-17	59.628125	63.53125	10.577422987472945	73.15625	20	2.365183682675841
Goat Island	vert	large	2015-05-18 01:08:00	2015-05-17	58.75	62.28125	9.766952409784743	73.78125	21	2.1313237488985686
Goat Island	vert	large	2015-05-18 01:09:00	2015-05-17	58.36875	61.609375	10.476382233574116	69.8125	20	2.34259028325428
Goat Island	vert	large	2015-05-18 01:10:00	2015-05-17	53.87797619047619	50.46875	11.379750487956876	76.78125	21	2.4832651428939543
Goat Island	vert	large	2015-05-18 01:11:00	2015-05-17	60.99702380952381	63.125	9.41979871796127	75.28125	21	2.055568602681214
Goat Island	vert	large	2015-05-18 01:12:00	2015-05-17	57.509375	59.25	11.102385445580461	76.40625	20	2.4825688568722204
Goat Island	vert	large	2015-05-18 01:13:00	2015-05-17	63.825	66.5	7.836059214500482	72.40625	20	1.7521961079336683
Goat Island	vert	large	2015-05-18 01:14:00	2015-05-17	58.065625	60.828125	10.278717093209485	70.125	20	2.298391014190545
Goat Island	vert	large	2015-05-18 01:15:00	2015-05-17	63.034375	63.78125	8.042731911197508	76.25	20	1.798409527824443
Goat Island	vert	large	2015-05-18 01:16:00	2015-05-17	56.996875	60.375	8.693857125981177	67.71875	20	1.9440055520364863
Goat Island	vert	large	2015-05-18 01:17:00	2015-05-17	64.11875	66.5625	7.643417683312809	73.1875	20	1.70912015203114
Goat Island	vert	large	2015-05-18 01:18:00	2015-05-17	55.953125	56.71875	9.085137900678344	72.34375	20	2.031498593087651
Goat Island	vert	large	2015-05-18 01:19:00	2015-05-17	58.190625	63.46875	10.0774187584042	71.6875	20	2.253379338152332
Goat Island	vert	large	2015-05-18 01:20:00	2015-05-17	62.025	65.03125	9.593959473968914	73.75	20	2.1452745557172612
Goat Island	vert	large	2015-05-18 01:21:00	2015-05-17	61.2609375	64.703125	9.888337693862493	79.0	20	2.2110995267950035
Goat Island	vert	large	2015-05-18 01:22:00	2015-05-17	64.5875	68.40625	9.342039647193584	74.90625	20	2.0889435699623005
Goat Island	vert	large	2015-05-18 01:23:00	2015-05-17	64.275	65.0625	9.450157075414143	79.9375	20	2.113119361867663
Goat Island	vert	large	2015-05-18 01:24:00	2015-05-17	62.0984375	63.484375	7.4349168653879545	75.75	20	1.6624979518067118
Goat Island	vert	large	2015-05-18 01:25:00	2015-05-17	55.921875	58.984375	12.162615874792854	75.8125	20	2.7196435880254892
Goat Island	vert	large	2015-05-18 01:26:00	2015-05-17	60.8125	65.09375	11.00018222785662	82.21875	20	2.4597155226372482
Goat Island	vert	large	2015-05-18 01:27:00	2015-05-17	57.6828125	52.4375	11.592179524608675	75.21875	20	2.592090142440619
Goat Island	vert	large	2015-05-18 01:28:00	2015-05-17	66.86875	68.4375	9.266535939733274	79.46875	20	2.0720604277188492
Goat Island	vert	large	2015-05-18 01:29:00	2015-05-17	60.946875	63.4375	11.497184384293721	80.65625	20	2.5708485833129826
Goat Island	vert	large	2015-05-18 01:30:00	2015-05-17	61.565625	64.390625	8.953093569109887	76.0	20	2.001972582944592
Goat Island	vert	large	2015-05-18 01:31:00	2015-05-17	61.5796875	64.234375	9.042784105978397	73.34375	20	2.022027996682236
Goat Island	vert	large	2015-05-18 01:32:00	2015-05-17	63.015625	65.078125	8.237689554364072	73.71875	20	1.8420033821098014
Goat Island	vert	large	2015-05-18 01:33:00	2015-05-17	56.03125	52.28125	10.935946318220477	73.65625	21	2.3864191332961413
Goat Island	vert	large	2015-05-18 01:34:00	2015-05-17	64.30098684210526	66.96875	8.455069224236002	77.125	19	1.9397259110045035
Goat Island	vert	large	2015-05-18 01:35:00	2015-05-17	61.845238095238095	63.875	10.042037988960518	78.5	21	2.191352343620652
Goat Island	vert	large	2015-05-18 01:36:00	2015-05-17	68.25	70.0625	6.425768564517154	79.5625	20	1.4368455317941597
Goat Island	vert	large	2015-05-18 01:37:00	2015-05-17	71.4875	70.703125	8.077138893034366	86.5	20	1.8061031628532245
Goat Island	vert	large	2015-05-18 01:38:00	2015-05-17	76.0265625	78.6875	8.878817256121375	90.1875	20	1.9853638944485552
Goat Island	vert	large	2015-05-18 01:39:00	2015-05-17	72.91666666666667	72.6875	10.972227606362955	91.875	21	2.3943363594496367
Goat Island	vert	large	2015-05-18 01:40:00	2015-05-17	73.0296875	74.921875	8.714993855825279	83.3125	20	1.9487318685118324
Goat Island	vert	large	2015-05-18 01:41:00	2015-05-17	70.75	71.453125	9.44003211935604	84.78125	20	2.1108553528661513
Goat Island	vert	large	2015-05-18 01:42:00	2015-05-17	68.109375	68.484375	9.862179906919533	82.875	20	2.2052504678204623
Goat Island	vert	large	2015-05-18 01:43:00	2015-05-17	71.584375	72.734375	7.377049364012617	81.71875	20	1.6495583851303801
Goat Island	vert	large	2015-05-18 01:44:00	2015-05-17	74.05	74.953125	9.549421310656529	87.53125	20	2.1353155196413134
Goat Island	vert	large	2015-05-18 01:45:00	2015-05-17	69.49375	72.34375	9.76613669712042	82.96875	20	2.183774553231653
Goat Island	vert	large	2015-05-18 01:46:00	2015-05-17	68.084375	73.640625	11.340218023436716	83.0	20	2.53574983800728
Goat Island	vert	large	2015-05-18 01:47:00	2015-05-17	65.6765625	67.1875	11.72542255210845	84.59375	20	2.621884189142356
Goat Island	vert	large	2015-05-18 01:48:00	2015-05-17	65.059375	67.84375	9.605306557445212	79.875	20	2.1478118407171984
Goat Island	vert	large	2015-05-18 01:49:00	2015-05-17	69.775	71.53125	6.883118711077811	79.28125	20	1.539112133517072
Goat Island	vert	large	2015-05-18 01:50:00	2015-05-17	59.684375	59.421875	10.766620509124486	77.84375	20	2.4074895346345744
Goat Island	vert	large	2015-05-18 01:51:00	2015-05-17	55.5703125	51.046875	10.77974043112057	73.5	20	2.4104232383788484
Goat Island	vert	large	2015-05-18 01:52:00	2015-05-17	60.60625	65.203125	10.949961885598169	74.0625	20	2.448485912722928
Goat Island	vert	large	2015-05-18 01:53:00	2015-05-17	61.25	64.6875	11.300476126729771	75.875	20	2.5268632797481296
Goat Island	vert	large	2015-05-18 01:54:00	2015-05-17	55.9328125	54.78125	10.325441814452848	76.0	20	2.3088389794835336
Goat Island	vert	large	2015-05-18 01:55:00	2015-05-17	48.79375	44.953125	9.92315975415991	68.90625	20	2.2188859761891657
Goat Island	vert	large	2015-05-18 01:56:00	2015-05-17	53.3484375	52.828125	10.403324500861745	70.6875	20	2.3262540775915928
Goat Island	vert	large	2015-05-18 01:57:00	2015-05-17	60.11875	64.171875	8.572006583933543	69.375	20	1.916758942525116
Goat Island	vert	large	2015-05-18 01:58:00	2015-05-17	58.8265625	58.0625	10.08338219673803	74.34375	20	2.2547128035017394
Goat Island	vert	large	2015-05-18 01:59:00	2015-05-17	66.290625	69.28125	8.558958281155052	80.96875	20	1.9138412533247453
Goat Island	vert	large	2015-05-18 02:00:00	2015-05-17	62.2109375	64.4375	12.432126066448665	82.34375	20	2.779907898942628
Goat Island	vert	large	2015-05-18 02:01:00	2015-05-17	57.896875	60.546875	10.361561425814212	69.65625	20	2.3169155701160222
Goat Island	vert	large	2015-05-18 02:02:00	2015-05-17	56.815625	59.640625	9.855326317563406	75.0625	20	2.2037179586514455
Goat Island	vert	large	2015-05-18 02:03:00	2015-05-17	65.4359375	67.203125	8.029444906452536	77.0	20	1.7954384632417308
Goat Island	vert	large	2015-05-18 02:04:00	2015-05-17	60.35625	62.59375	10.151845704949679	73.03125	20	2.2700217093356754
Goat Island	vert	large	2015-05-18 02:05:00	2015-05-17	62.190625	65.078125	10.988363406139912	76.46875	20	2.4570727537599972
Goat Island	vert	large	2015-05-18 02:06:00	2015-05-17	63.0390625	67.703125	11.228597491413504	77.875	20	2.5107907282784208
Goat Island	vert	large	2015-05-18 02:07:00	2015-05-17	67.503125	71.40625	9.25966278284332	77.34375	20	2.0705235431162534
Goat Island	vert	large	2015-05-18 02:08:00	2015-05-17	59.8234375	63.140625	12.024873459744256	76.40625	20	2.6888434476821237
Goat Island	vert	large	2015-05-18 02:09:00	2015-05-17	58.453125	58.625	11.338905374075438	75.84375	20	2.535456320687036
Goat Island	vert	large	2015-05-18 02:10:00	2015-05-17	59.5265625	54.4375	11.651344631537677	78.90625	20	2.6053198625395484
Goat Island	vert	large	2015-05-18 02:11:00	2015-05-17	56.1828125	57.78125	9.56294758906912	70.5625	20	2.1383400874426277
Goat Island	vert	large	2015-05-18 02:12:00	2015-05-17	56.5015625	57.828125	8.498720848749365	67.34375	20	1.9003717539598286
Goat Island	vert	large	2015-05-18 02:13:00	2015-05-17	59.034375	57.84375	10.586991323298856	76.5	20	2.367323227609669
Goat Island	vert	large	2015-05-18 02:14:00	2015-05-17	64.4765625	70.109375	10.41682613638898	75.875	20	2.3292731350762255
Goat Island	vert	large	2015-05-18 02:15:00	2015-05-17	55.075	52.046875	10.122895127214298	69.65625	20	2.2635481633552548
Goat Island	vert	large	2015-05-18 02:16:00	2015-05-17	66.0484375	69.609375	10.406719085167941	80.25	20	2.3270131297179937
Goat Island	vert	large	2015-05-18 02:17:00	2015-05-17	54.9296875	56.015625	9.684050080740128	71.40625	20	2.1654194278047254
Goat Island	vert	large	2015-05-18 02:18:00	2015-05-17	59.7625	60.5625	9.922890411157534	76.75	20	2.218825749262908
Goat Island	vert	large	2015-05-18 02:19:00	2015-05-17	61.0765625	62.46875	8.890694951625651	75.09375	20	1.988019827904916
Goat Island	vert	large	2015-05-18 02:20:00	2015-05-17	54.1359375	55.03125	10.311619155961816	72.1875	20	2.3057481390819627
Goat Island	vert	large	2015-05-18 02:21:00	2015-05-17	53.6671875	49.875	11.243804374923377	75.15625	20	2.51419109080382
Goat Island	vert	large	2015-05-18 02:22:00	2015-05-17	58.2015625	56.71875	9.6613477378169	71.59375	20	2.1603430296022403
Goat Island	vert	large	2015-05-18 02:23:00	2015-05-17	60.2828125	63.21875	10.970558475707355	78.6875	20	2.453091450281812
Goat Island	vert	large	2015-05-18 02:24:00	2015-05-17	61.478125	66.6875	11.060418793970973	77.96875	20	2.4731848282935336
Goat Island	vert	large	2015-05-18 02:25:00	2015-05-17	56.8765625	53.46875	10.40193216391064	74.875	20	2.3259427415845675
Goat Island	vert	large	2015-05-18 02:26:00	2015-05-17	59.75	60.859375	10.477296687989602	79.4375	20	2.3427947614778155
Goat Island	vert	large	2015-05-18 02:27:00	2015-05-17	60.8046875	62.171875	8.142174882766032	78.125	20	1.8206456522556227
Goat Island	vert	large	2015-05-18 02:28:00	2015-05-17	64.0890625	68.203125	9.433023702061355	75.0625	20	2.1092882231175913
Goat Island	vert	large	2015-05-18 02:29:00	2015-05-17	61.6390625	62.640625	10.154847954845003	78.03125	20	2.270693032820814
Goat Island	vert	large	2015-05-18 02:30:00	2015-05-17	56.0953125	54.515625	8.447852293192554	72.5	20	1.8889971991456034
Goat Island	vert	large	2015-05-18 02:31:00	2015-05-17	59.5234375	63.546875	10.638298928460456	74.21875	20	2.378795956900075
Goat Island	vert	large	2015-05-18 02:32:00	2015-05-17	60.5765625	61.671875	11.053210654326392	78.3125	20	2.4715730392698743
Goat Island	vert	large	2015-05-18 02:33:00	2015-05-17	53.875	51.15625	10.237290539917494	72.3125	20	2.289127755267104
Goat Island	vert	large	2015-05-18 02:34:00	2015-05-17	57.4515625	55.046875	10.701809609912205	73.28125	20	2.3929973770024198
Goat Island	vert	large	2015-05-18 02:35:00	2015-05-17	57.8359375	60.515625	9.894628201664661	72.03125	20	2.212506127100868
Goat Island	vert	large	2015-05-18 02:36:00	2015-05-17	60.275	56.6875	9.520065158653065	75.46875	20	2.1287512844975574
Goat Island	vert	large	2015-05-18 02:37:00	2015-05-17	64.878125	62.0	10.692817140707366	83.90625	20	2.39098659975966
Goat Island	vert	large	2015-05-18 02:38:00	2015-05-17	55.76875	50.125	11.591067128226486	77.125	20	2.5918414030477694
Goat Island	vert	large	2015-05-18 02:39:00	2015-05-17	53.4390625	53.484375	10.961564105724806	70.8125	20	2.451080248012236
Goat Island	vert	large	2015-05-18 02:40:00	2015-05-17	55.990625	56.703125	11.191749321633747	74.90625	20	2.5025512270310215
Goat Island	vert	large	2015-05-18 02:41:00	2015-05-17	68.4046875	71.1875	8.993672820478249	80.15625	20	2.0110463793981626
Goat Island	vert	large	2015-05-18 02:42:00	2015-05-17	64.83125	68.640625	11.119585835126092	86.21875	20	2.4864149808985707
Goat Island	vert	large	2015-05-18 02:43:00	2015-05-17	57.571875	50.90625	11.094503310227902	74.9375	20	2.4808063578266024
Goat Island	vert	large	2015-05-18 02:44:00	2015-05-17	59.1984375	59.28125	10.556777271545505	74.75	20	2.36056716025005
Goat Island	vert	large	2015-05-18 02:45:00	2015-05-17	64.8546875	68.1875	10.165283305613679	77.59375	20	2.2730264481895954
Goat Island	vert	large	2015-05-18 02:46:00	2015-05-17	64.428125	64.546875	9.469165789029757	77.3125	20	2.117369839448597
Goat Island	vert	large	2015-05-18 02:47:00	2015-05-17	61.95	64.1875	10.055098004900692	76.09375	20	2.248388265938046
Goat Island	vert	large	2015-05-18 02:48:00	2015-05-17	66.38125	69.8125	10.862939470850808	82.6875	20	2.4290271092288003
Goat Island	vert	large	2015-05-18 02:49:00	2015-05-17	66.5140625	68.28125	11.525440587501189	84.53125	20	2.577166862428777
Goat Island	vert	large	2015-05-18 02:50:00	2015-05-17	64.171875	68.015625	11.34853368035179	78.875	20	2.5376092754212474
Goat Island	vert	large	2015-05-18 02:51:00	2015-05-17	67.6359375	69.625	8.222337463738562	79.25	20	1.8385705502862635
Goat Island	vert	large	2015-05-18 02:52:00	2015-05-17	61.8109375	60.515625	4.856106639064581	72.125	20	1.0858584550936439
Goat Island	vert	large	2015-05-18 02:53:00	2015-05-17	62.99375	66.453125	10.586577198335437	77.09375	20	2.3672306264527307
Goat Island	vert	large	2015-05-18 02:54:00	2015-05-17	67.9546875	68.359375	8.25073184428405	79.09375	20	1.8449197267941346
Goat Island	vert	large	2015-05-18 02:55:00	2015-05-17	54.2	54.484375	9.173029465360308	69.75	20	2.05115174441542
Goat Island	vert	large	2015-05-18 02:56:00	2015-05-17	58.3203125	60.953125	10.12533947510007	72.875	20	2.2640947361585795
Goat Island	vert	large	2015-05-18 02:57:00	2015-05-17	60.371875	63.578125	8.433289032045938	69.1875	20	1.8857407549558118
Goat Island	vert	large	2015-05-18 02:58:00	2015-05-17	54.6859375	54.046875	10.914908411770366	73.5625	20	2.4406477176902803
Goat Island	vert	large	2015-05-18 02:59:00	2015-05-17	52.628125	51.234375	10.255478818949461	70.46875	20	2.2931947780980253
Goat Island	vert	large	2015-05-18 03:00:00	2015-05-17	56.3296875	56.734375	11.081734481757703	74.71875	20	2.4779511609813625
Goat Island	vert	large	2015-05-18 03:01:00	2015-05-17	61.15	62.921875	9.88437263403303	77.8125	20	2.2102129124636503
Goat Island	vert	large	2015-05-18 03:02:00	2015-05-17	55.3375	59.65625	9.303474962699635	64.9375	20	2.08032024435637
Goat Island	vert	large	2015-05-18 03:03:00	2015-05-17	55.9359375	57.328125	7.886058149502547	68.3125	20	1.7633762096803893
Goat Island	vert	large	2015-05-18 03:04:00	2015-05-17	49.23125	51.34375	10.294239215198802	63.59375	20	2.3018618661828607
Goat Island	vert	large	2015-05-18 03:05:00	2015-05-17	48.9375	53.296875	11.249081651113617	62.34375	20	2.515371125633562
Goat Island	vert	large	2015-05-18 03:06:00	2015-05-17	52.0875	54.078125	11.460671810817338	68.40625	20	2.5626841236803175
Goat Island	vert	large	2015-05-18 03:07:00	2015-05-17	47.6125	51.9375	10.980336229692844	60.5	20	2.4552778225396943
Goat Island	vert	large	2015-05-18 03:08:00	2015-05-17	46.58125	42.515625	10.36967999303232	63.25	20	2.318730936933981
Goat Island	vert	large	2015-05-18 03:09:00	2015-05-17	56.49375	60.296875	9.142616601518867	68.34375	20	2.0443512213214294
Goat Island	vert	large	2015-05-18 03:10:00	2015-05-17	53.4703125	57.0625	9.454984864886367	64.625	20	2.114198888411758
Goat Island	vert	large	2015-05-18 03:11:00	2015-05-17	56.6984375	59.0625	8.38980351021209	66.59375	20	1.8760170966700584
Goat Island	vert	large	2015-05-18 03:12:00	2015-05-17	54.259375	54.6875	8.798497530791385	68.21875	20	1.9674038578713586
Goat Island	vert	large	2015-05-18 03:13:00	2015-05-17	59.29375	62.5	8.533405959506252	67.65625	20	1.9081275805057798
Goat Island	vert	large	2015-05-18 03:14:00	2015-05-17	56.3984375	58.796875	9.771304927154857	71.59375	20	2.184930204599689
Goat Island	vert	large	2015-05-18 03:15:00	2015-05-17	54.4328125	55.59375	11.508963339523392	69.4375	20	2.5734824377727294
Goat Island	vert	large	2015-05-18 03:16:00	2015-05-17	49.634375	48.984375	10.355036377131203	64.25	20	2.3154565248748518
Goat Island	vert	large	2015-05-18 03:17:00	2015-05-17	47.1984375	44.625	13.524387371054392	69.6875	20	3.024144951571729
Goat Island	vert	large	2015-05-18 03:18:00	2015-05-17	40.1546875	39.125	9.6866960351879	61.65625	20	2.166011081205784
Goat Island	vert	large	2015-05-18 03:19:00	2015-05-17	40.3203125	36.875	10.049476058899199	57.1875	20	2.247131160595529
Goat Island	vert	large	2015-05-18 03:20:00	2015-05-17	35.828125	33.765625	7.707174892207841	52.71875	20	1.7233766973456346
Goat Island	vert	large	2015-05-18 03:21:00	2015-05-17	39.7734375	37.140625	10.764042212346514	55.25	20	2.406913009948403
Goat Island	vert	large	2015-05-18 03:22:00	2015-05-17	31.765625	29.640625	8.846789044507974	44.65625	20	1.9782021686120241
Goat Island	vert	large	2015-05-18 03:23:00	2015-05-17	36.6359375	34.25	11.541286884050978	51.21875	20	2.580710202056472
Goat Island	vert	large	2015-05-18 03:24:00	2015-05-17	36.5921875	32.21875	10.955771744560693	56.125	20	2.449785036680917
Goat Island	vert	large	2015-05-18 03:25:00	2015-05-17	28.9234375	25.609375	9.866056466983348	45.375	20	2.2061172930026176
Goat Island	vert	large	2015-05-18 03:26:00	2015-05-17	27.81875	24.6875	10.238839800510911	46.75	20	2.2894741804672782
Goat Island	vert	large	2015-05-18 03:27:00	2015-05-17	30.3140625	27.21875	9.058554466662626	53.78125	20	2.0255543565341982
Goat Island	vert	large	2015-05-18 03:28:00	2015-05-17	29.725	26.890625	8.956466808812973	51.78125	20	2.0027268622726417
Goat Island	vert	large	2015-05-18 03:29:00	2015-05-17	31.4	26.9375	8.439568459907989	46.96875	20	1.887144877711747
Goat Island	vert	large	2015-05-18 03:30:00	2015-05-17	31.1203125	28.40625	9.73860287716763	51.15625	20	2.1776178039221854
Goat Island	vert	large	2015-05-18 03:31:00	2015-05-17	27.421875	25.765625	8.549130577717738	45.6875	20	1.911643712029891
Goat Island	vert	large	2015-05-18 03:32:00	2015-05-17	23.509375	20.859375	8.966672921046374	46.8125	20	2.00500901834663
Goat Island	vert	large	2015-05-18 03:33:00	2015-05-17	25.803125	24.515625	8.938524163807674	49.15625	20	1.9987147648798425
Goat Island	vert	large	2015-05-18 03:34:00	2015-05-17	22.096875	20.265625	6.251503930897454	39.25	20	1.3978787751093853
Goat Island	vert	large	2015-05-18 03:35:00	2015-05-17	21.5140625	17.953125	8.871469339180502	45.90625	20	1.983720850271274
Goat Island	vert	large	2015-05-18 03:36:00	2015-05-17	19.7875	19.96875	5.100930320204242	34.5	20	1.1406026944466452
Goat Island	vert	large	2015-05-18 03:37:00	2015-05-17	19.85	19.140625	6.321414367470554	42.3125	20	1.4135112239607994
Goat Island	vert	large	2015-05-18 03:38:00	2015-05-17	25.2609375	22.6875	8.62642576769159	41.40625	20	1.9289274419414202
Goat Island	vert	large	2015-05-18 03:39:00	2015-05-17	21.4015625	19.84375	6.14334386373781	36.625	20	1.3736934488473949
Goat Island	vert	large	2015-05-18 03:40:00	2015-05-17	22.0546875	19.734375	7.446028909794363	37.3125	20	1.6649826804728844
Goat Island	vert	large	2015-05-18 03:41:00	2015-05-17	21.6171875	19.890625	8.492431294314445	45.21875	20	1.8989653668333621
Goat Island	vert	large	2015-05-18 03:42:00	2015-05-17	23.5828125	22.4375	7.519576117005584	44.9375	20	1.6814283359608397
Goat Island	vert	large	2015-05-18 03:43:00	2015-05-17	16.403125	16.09375	4.089081810057376	23.0	20	0.9143464892846176
Goat Island	vert	large	2015-05-18 03:44:00	2015-05-17	19.3015625	18.5	8.341709383571636	44.78125	20	1.8652629230214046
Goat Island	vert	large	2015-05-18 03:45:00	2015-05-17	16.80625	14.546875	8.19867658206911	37.90625	20	1.8332798163042163
Goat Island	vert	large	2015-05-18 03:46:00	2015-05-17	21.5328125	19.09375	7.285787318776248	40.4375	20	1.629151571438962
Goat Island	vert	large	2015-05-18 03:47:00	2015-05-17	30.55625	27.90625	10.671630453967785	47.15625	20	2.3862491125828904
Goat Island	vert	large	2015-05-18 03:48:00	2015-05-17	20.228125	18.96875	6.157515565881985	36.0	20	1.3768623377825202
Goat Island	vert	large	2015-05-18 03:49:00	2015-05-17	21.30625	18.6875	8.41440308496781	41.59375	20	1.8815177288071963
Goat Island	vert	large	2015-05-18 03:50:00	2015-05-17	20.9921875	17.5625	8.832761067273701	38.09375	20	1.9750654175437588
Goat Island	vert	large	2015-05-18 03:51:00	2015-05-17	20.1	17.296875	8.364422818039948	38.0625	20	1.8703418013687678
Goat Island	vert	large	2015-05-18 03:52:00	2015-05-17	18.209375	17.734375	6.92442684189932	34.0625	20	1.5483489123711067
Goat Island	vert	large	2015-05-18 03:53:00	2015-05-17	15.5234375	14.390625	6.700705381601234	36.15625	20	1.4983232730459028
Goat Island	vert	large	2015-05-18 03:54:00	2015-05-17	12.7234375	12.171875	5.071936005891818	25.03125	20	1.1341193686702877
Goat Island	vert	large	2015-05-18 03:55:00	2015-05-17	14.090625	13.203125	5.029517109223677	28.90625	20	1.1246342150222375
Goat Island	vert	large	2015-05-18 03:56:00	2015-05-17	13.5015625	12.828125	5.071796157411645	28.78125	20	1.134088097599466
Goat Island	vert	large	2015-05-18 03:57:00	2015-05-17	16.2484375	15.140625	7.0086697001844005	35.5625	20	1.567186188145539
Goat Island	vert	large	2015-05-18 03:58:00	2015-05-17	10.5421875	9.78125	6.17092472697729	33.71875	20	1.379860717355555
Goat Island	vert	large	2015-05-18 03:59:00	2015-05-17	9.1484375	8.953125	4.002233584344037	15.34375	20	0.8949266356425903
Goat Island	vert	large	2015-05-18 04:00:00	2015-05-17	11.7171875	9.125	6.700709983923443	29.03125	20	1.498324302156434
Goat Island	vert	large	2015-05-18 04:01:00	2015-05-17	11.2640625	11.515625	3.683169220353116	17.34375	20	0.8235816749344469
Goat Island	vert	large	2015-05-18 04:02:00	2015-05-17	9.9890625	9.25	5.678612154318838	28.3125	20	1.2697762794913448
Goat Island	vert	large	2015-05-18 04:03:00	2015-05-17	11.41875	10.84375	6.301705530940352	34.40625	20	1.4091041941369031
Goat Island	vert	large	2015-05-18 04:04:00	2015-05-17	6.9734375	6.84375	3.1873593073955107	12.46875	20	0.712715208005301
Goat Island	vert	large	2015-05-18 04:05:00	2015-05-17	6.8765625	7.1875	2.359703924440466	10.34375	20	0.5276458381821909
Goat Island	vert	large	2015-05-18 04:06:00	2015-05-17	6.5703125	5.609375	4.066898870983788	18.6875	20	0.9093862333136897
Goat Island	vert	large	2015-05-18 04:07:00	2015-05-17	6.140625	5.75	3.9290387890578344	16.90625	20	0.8785597818566774
Goat Island	vert	large	2015-05-18 04:08:00	2015-05-17	5.5	5.109375	3.002055217066433	12.78125	20	0.6712799537568431
Goat Island	vert	large	2015-05-18 04:09:00	2015-05-17	6.6328125	6.0625	3.239987661277472	12.65625	20	0.724483265687699
Goat Island	vert	large	2015-05-18 04:10:00	2015-05-17	5.703125	5.203125	3.0617027023373775	12.71875	20	0.684617536932118
Goat Island	vert	large	2015-05-18 04:11:00	2015-05-17	5.453125	4.8125	3.775414156873528	14.15625	20	0.8442082697984263
Goat Island	vert	large	2015-05-18 04:12:00	2015-05-17	4.7578125	4.5	2.4798918918433244	9.8125	20	0.554520684701223
Goat Island	vert	large	2015-05-18 04:13:00	2015-05-17	4.9859375	4.375	2.5961461466888003	10.3125	20	0.5805159263520298
Goat Island	vert	large	2015-05-18 04:14:00	2015-05-17	5.88125	6.234375	2.914975230101495	12.0	20	0.6518082767235034
Goat Island	vert	large	2015-05-18 04:15:00	2015-05-17	4.28125	4.234375	2.785912339932733	10.625	20	0.6229489371445092
Goat Island	vert	large	2015-05-18 04:16:00	2015-05-17	4.3671875	4.078125	2.7700909897118713	9.96875	20	0.6194111756855415
Goat Island	vert	large	2015-05-18 04:17:00	2015-05-17	5.5484375	5.625	2.6379005331630383	11.34375	20	0.5898524910035492
Goat Island	vert	large	2015-05-18 04:18:00	2015-05-17	5.45	4.625	4.015369321678105	17.4375	20	0.8978638758039463
Goat Island	vert	large	2015-05-18 04:19:00	2015-05-17	5.08125	4.359375	3.607124711485662	13.3125	20	0.8065776058201256
Goat Island	vert	large	2015-05-18 04:20:00	2015-05-17	3.859375	4.0	2.2287810680598725	10.6875	20	0.498370597514646
Goat Island	vert	large	2015-05-18 04:21:00	2015-05-17	2.1953125	1.3125	2.5164114903273105	9.46875	20	0.562686715173342
Goat Island	vert	large	2015-05-18 04:22:00	2015-05-17	4.378125	3.921875	3.1614469980865607	11.75	20	0.7069210394984197
Goat Island	vert	large	2015-05-18 04:23:00	2015-05-17	2.7109375	2.03125	2.3685394079071624	7.6875	20	0.5296215123467518
Goat Island	vert	large	2015-05-18 04:24:00	2015-05-17	1.584375	1.140625	1.7422614378339314	6.78125	20	0.3895815009573194
Goat Island	vert	large	2015-05-18 04:25:00	2015-05-17	1.1734375	0.484375	1.36172097931016	4.5625	20	0.3044900676125102
Goat Island	vert	large	2015-05-18 04:26:00	2015-05-17	2.3125	1.4375	2.3156095736044153	8.0625	20	0.5177860415928776
Goat Island	vert	large	2015-05-18 04:27:00	2015-05-17	2.5390625	2.03125	2.2920476034068087	9.40625	20	0.5125174248883102
Goat Island	vert	large	2015-05-18 04:28:00	2015-05-17	2.78125	1.65625	3.5079649736818848	12.1875	20	0.7844048143840955
Goat Island	vert	large	2015-05-18 04:29:00	2015-05-17	2.0421875	1.203125	2.563006909906851	10.65625	20	0.5731057677353397
Goat Island	vert	large	2015-05-18 04:30:00	2015-05-17	1.878125	1.546875	1.4965661078387347	5.375	20	0.33464235499496914
Goat Island	vert	large	2015-05-18 04:31:00	2015-05-17	1.8640625	1.328125	2.1330216966519955	7.90625	20	0.47695815111957973
Goat Island	vert	large	2015-05-18 04:32:00	2015-05-17	1.0453125	0.78125	0.7911851822416066	2.71875	20	0.17691438502827916
Goat Island	vert	large	2015-05-18 04:33:00	2015-05-17	1.8453125	1.109375	2.2045266631157263	9.5	20	0.4929471476937542
Goat Island	vert	large	2015-05-18 04:34:00	2015-05-17	1.8484375	1.796875	1.188204214668749	4.03125	20	0.26569053951510757
Goat Island	vert	large	2015-05-18 04:35:00	2015-05-17	1.8625	1.203125	1.6998935725199789	5.75	20	0.3801077582669641
Goat Island	vert	large	2015-05-18 04:36:00	2015-05-17	1.0875	0.65625	1.1889966330570716	4.34375	20	0.26586772965339855
Goat Island	vert	large	2015-05-18 04:37:00	2015-05-17	2.3046875	2.34375	1.8970435306213635	6.0	20	0.42419182907455727
Goat Island	vert	large	2015-05-18 04:38:00	2015-05-17	0.8859375	0.359375	1.3572521991407376	4.0	20	0.3034908179889771
Goat Island	vert	large	2015-05-18 04:39:00	2015-05-17	1.2765625	0.6875	1.3683028814898481	4.40625	20	0.3059618256820139
Goat Island	vert	large	2015-05-18 04:40:00	2015-05-17	0.95625	0.46875	1.2547770561045162	4.0	20	0.28057667940567654
Goat Island	vert	large	2015-05-18 04:41:00	2015-05-17	1.6953125	0.984375	1.517607561164594	4.28125	20	0.3393473669931702
Goat Island	vert	large	2015-05-18 04:42:00	2015-05-17	0.91875	0.625	0.9184131588033556	3.875	20	0.20536342545146125
Goat Island	vert	large	2015-05-18 04:43:00	2015-05-17	1.1703125	0.921875	1.2941811749717718	4.875	20	0.2893877082437431
Goat Island	vert	large	2015-05-18 04:44:00	2015-05-17	1.5453125	1.21875	1.3026129405398374	4.3125	20	0.2912731083417968
Goat Island	vert	large	2015-05-18 04:45:00	2015-05-17	1.403125	1.109375	1.356063533143286	4.0	20	0.3032250241916926
Goat Island	vert	large	2015-05-18 04:46:00	2015-05-17	0.7015625	0.53125	0.8437484770941421	3.75	20	0.1886678950694426
Goat Island	vert	large	2015-05-18 04:47:00	2015-05-17	1.2604166666666667	0.34375	1.5771294301937726	5.15625	21	0.3441578568859779
Goat Island	vert	large	2015-05-18 04:48:00	2015-05-17	1.6008522727272727	0.765625	2.3600116773055166	10.625	22	0.5031561802091419
Goat Island	vert	large	2015-05-18 04:49:00	2015-05-17	1.2797619047619047	0.9375	1.1903943424244716	4.3125	21	0.2597653419527297
Goat Island	vert	large	2015-05-18 04:50:00	2015-05-17	0.6535326086956522	0.3125	0.8258256588255802	2.96875	23	0.1721965533633136
Goat Island	vert	large	2015-05-18 04:51:00	2015-05-17	1.2730978260869565	0.8125	1.1605118549860838	4.40625	23	0.2419834494487122
Goat Island	vert	large	2015-05-18 04:52:00	2015-05-17	2.549107142857143	1.40625	2.872240037813941	9.5625	21	0.6267741613031053
Goat Island	vert	large	2015-05-18 04:53:00	2015-05-17	1.228125	0.84375	1.3113677760563387	4.4375	20	0.2932307490764694
Goat Island	vert	large	2015-05-18 04:54:00	2015-05-17	0.49375	0.3125	0.6459960179932676	2.4375	20	0.14444910094271235
Goat Island	vert	large	2015-05-18 04:55:00	2015-05-17	0.8140625	0.375	0.9719268263385775	2.90625	20	0.21732944528486922
Goat Island	vert	large	2015-05-18 04:56:00	2015-05-17	1.0453125	0.3125	1.6229578197550136	6.28125	20	0.36290440095870613
Goat Island	vert	large	2015-05-18 04:57:00	2015-05-17	1.8328125	1.671875	1.4821884865643598	6.375	20	0.3314274211425442
Goat Island	vert	large	2015-05-18 04:58:00	2015-05-17	1.94375	1.53125	1.7001112579692204	6.3125	20	0.38015643421318573
Goat Island	vert	large	2015-05-18 04:59:00	2015-05-17	1.1609375	0.703125	1.7742468229227057	7.59375	20	0.3967336504918202
Goat Island	vert	large	2015-05-18 05:00:00	2015-05-17	1.5109375	1.125	1.6855579407264691	6.3125	20	0.3769022135478946
Goat Island	vert	large	2015-05-18 05:01:00	2015-05-17	3.221875	1.921875	3.0536071879913806	11.21875	20	0.6828073248930706
Goat Island	vert	large	2015-05-18 05:02:00	2015-05-17	2.625	1.9375	2.5306102992839703	8.3125	20	0.5658616653760045
Goat Island	vert	large	2015-05-18 05:03:00	2015-05-17	3.409375	2.671875	2.6851064157339817	8.125	20	0.6004080472401994
Goat Island	vert	large	2015-05-18 05:04:00	2015-05-17	3.378125	3.5625	2.62045149472075	11.3125	20	0.5859507673936527
Goat Island	vert	large	2015-05-18 05:05:00	2015-05-17	2.1203125	2.234375	1.1103428876365176	4.5625	20	0.2482802175088664
Goat Island	vert	large	2015-05-18 05:06:00	2015-05-17	1.4125	1.234375	1.6482584010339358	7.0	20	0.368561782919699
Goat Island	vert	large	2015-05-18 05:07:00	2015-05-17	3.13125	3.515625	2.647840791147224	8.34375	20	0.5920752002602017
Goat Island	vert	large	2015-05-18 05:08:00	2015-05-17	1.4	1.046875	1.5723897543146497	6.3125	20	0.351597037777175
Goat Island	vert	large	2015-05-18 05:09:00	2015-05-17	2.1140625	1.6875	1.8444683870309564	6.34375	20	0.412435669575061
Goat Island	vert	large	2015-05-18 05:10:00	2015-05-17	2.0671875	1.359375	1.8172373151858696	7.0625	20	0.4063466168004815
Goat Island	vert	large	2015-05-18 05:11:00	2015-05-17	1.6328125	0.71875	2.281799118301805	8.46875	20	0.510225793952192
Goat Island	vert	large	2015-05-18 05:12:00	2015-05-17	2.796875	2.390625	2.4215168453341063	10.6875	20	0.5414676274827905
Goat Island	vert	large	2015-05-18 05:13:00	2015-05-17	1.7171875	0.90625	1.9236686644941168	7.5625	20	0.4301453899995081
Goat Island	vert	large	2015-05-18 05:14:00	2015-05-17	1.703125	1.5	1.4710228774295295	6.15625	20	0.3289307150389769
Goat Island	vert	large	2015-05-18 05:15:00	2015-05-17	0.9515625	0.53125	1.2134658981692632	4.875	20	0.271339223668431
Goat Island	vert	large	2015-05-18 05:16:00	2015-05-17	1.6369047619047619	0.875	2.013394506915173	8.0	21	0.4393587015117652
Goat Island	vert	large	2015-05-18 05:17:00	2015-05-17	0.9095394736842105	0.25	1.1646604186269807	4.1875	19	0.26719142464930445
Goat Island	vert	large	2015-05-18 05:18:00	2015-05-17	0.7604166666666666	0.53125	0.6929706583494957	2.25	21	0.15121859506047364
Goat Island	vert	large	2015-05-18 05:19:00	2015-05-17	1.275	0.65625	1.768540181901446	7.09375	20	0.39545760676714764
Goat Island	vert	large	2015-05-18 05:20:00	2015-05-17	1.330592105263158	0.78125	1.4185157888189526	4.125	19	0.3254298406988788
Goat Island	vert	large	2015-05-18 05:21:00	2015-05-17	0.54375	0.328125	0.7168811516048639	3.0625	20	0.1602994986776808
Goat Island	vert	large	2015-05-18 05:22:00	2015-05-17	2.044642857142857	1.09375	1.8434473117155883	6.75	21	0.4022731831237875
Goat Island	vert	large	2015-05-18 05:23:00	2015-05-17	1.1125	1.203125	0.9770916329651618	3.8125	20	0.2184843311556376
Goat Island	vert	large	2015-05-18 05:24:00	2015-05-17	1.19375	0.671875	1.6605919997018184	6.53125	20	0.3713196594225576
Goat Island	vert	large	2015-05-18 05:25:00	2015-05-17	2.3328125	1.0625	4.431313735994012	20.375	20	0.9908718743311167
Goat Island	vert	large	2015-05-18 05:26:00	2015-05-17	1.2015625	0.71875	1.3519097040342014	5.03125	20	0.3022961997662096
Goat Island	vert	large	2015-05-18 05:27:00	2015-05-17	2.146875	1.8125	2.0674059475520727	6.21875	20	0.46228602358137993
Goat Island	vert	large	2015-05-18 05:28:00	2015-05-17	2.14375	2.109375	1.1420221706069873	3.78125	20	0.25536392052890855
Goat Island	vert	large	2015-05-18 05:29:00	2015-05-17	1.775	1.53125	1.5168529683629786	6.84375	20	0.3391786349131958
Goat Island	vert	large	2015-05-18 05:30:00	2015-05-17	3.1140625	2.875	2.1319129766402534	8.90625	20	0.47671023378815275
Goat Island	vert	large	2015-05-18 05:31:00	2015-05-17	4.746875	4.265625	3.355019744137526	10.96875	20	0.7502052213745459
Goat Island	vert	large	2015-05-18 05:32:00	2015-05-17	2.7125	2.25	1.7336702871289236	6.21875	20	0.3876604612591852
Goat Island	vert	large	2015-05-18 05:33:00	2015-05-17	2.2359375	1.78125	2.1103518693183667	6.875	20	0.47188902362396207
Goat Island	vert	large	2015-05-18 05:34:00	2015-05-17	2.8234375	2.921875	1.704781003212575	6.21875	20	0.3812006209933605
Goat Island	vert	large	2015-05-18 05:35:00	2015-05-17	2.0296875	1.953125	1.36266427516436	4.71875	20	0.30470099497779873
Goat Island	vert	large	2015-05-18 05:36:00	2015-05-17	4.73125	4.3125	2.3075694236006945	9.59375	20	0.515988209397116
Goat Island	vert	large	2015-05-18 05:37:00	2015-05-17	4.371875	3.984375	2.5319078092626643	9.53125	20	0.5661517974273889
Goat Island	vert	large	2015-05-18 05:38:00	2015-05-17	3.5203125	3.546875	2.554409463986529	9.71875	20	0.5711833203842679
Goat Island	vert	large	2015-05-18 05:39:00	2015-05-17	4.1515625	4.046875	2.415242403486384	10.4375	20	0.5400646196335529
Goat Island	vert	large	2015-05-18 05:40:00	2015-05-17	6.478125	6.265625	3.7318103255552866	13.71875	20	0.834458156707724
Goat Island	vert	large	2015-05-18 05:41:00	2015-05-17	4.4421875	4.140625	3.0280567655665607	12.34375	20	0.6770940767534974
Goat Island	vert	large	2015-05-18 05:42:00	2015-05-17	5.4515625	4.375	3.2043779641820542	13.25	20	0.7165206953513459
Goat Island	vert	large	2015-05-18 05:43:00	2015-05-17	4.721875	4.359375	2.642152995316111	10.0625	20	0.5908033704481508
Goat Island	vert	large	2015-05-18 05:44:00	2015-05-17	4.9109375	4.234375	2.8521920492876593	12.03125	20	0.6377695307091636
Goat Island	vert	large	2015-05-18 05:45:00	2015-05-17	4.8921875	3.578125	3.6709104276185607	12.0625	20	0.8208405255467923
Goat Island	vert	large	2015-05-18 05:46:00	2015-05-17	2.646875	1.71875	2.804192775418717	9.25	20	0.6270365667850052
Goat Island	vert	large	2015-05-18 05:47:00	2015-05-17	4.28125	3.4375	2.9546496864665435	11.96875	20	0.6606797548637632
Goat Island	vert	large	2015-05-18 05:48:00	2015-05-17	2.8734375	2.953125	2.052319246280002	7.34375	20	0.45891253462132164
Goat Island	vert	large	2015-05-18 05:49:00	2015-05-17	3.625	3.0	2.430954436776677	7.5625	20	0.5435779370837364
Goat Island	vert	large	2015-05-18 05:50:00	2015-05-17	4.6453125	4.78125	3.0147368817664497	9.4375	20	0.6741156601905528
Goat Island	vert	large	2015-05-18 05:51:00	2015-05-17	2.4328125	1.515625	2.467454169407205	7.71875	20	0.5517395254159793
Goat Island	vert	large	2015-05-18 05:52:00	2015-05-17	2.625	1.40625	2.520536538277014	9.75	20	0.5636091039359403
Goat Island	vert	large	2015-05-18 05:53:00	2015-05-17	5.5671875	5.21875	2.859229396637962	10.8125	20	0.6393431294148192
Goat Island	vert	large	2015-05-18 21:10:00	2015-05-18	4.887228260869565	4.375	2.6308568848133045	10.59375	23	0.5485715818048673
Goat Island	vert	large	2015-05-18 21:11:00	2015-05-18	3.275297619047619	2.59375	2.2151735931116203	8.5625	21	0.4833905079953004
Goat Island	vert	large	2015-05-18 21:12:00	2015-05-18	6.421875	6.265625	2.206508110740397	12.84375	20	0.4933902128520162
Goat Island	vert	large	2015-05-18 21:13:00	2015-05-18	5.3046875	5.125	2.6720000355477365	11.28125	20	0.5974773715366593
Goat Island	vert	large	2015-05-18 21:14:00	2015-05-18	4.33125	3.875	4.0058987139690565	19.5625	20	0.8957461835413796
Goat Island	vert	large	2015-05-18 21:15:00	2015-05-18	5.41875	4.515625	2.4049231646003952	11.1875	20	0.53775716767104
Goat Island	vert	large	2015-05-18 21:16:00	2015-05-18	4.528125	3.484375	2.660491968874811	11.28125	20	0.5949040895996331
Goat Island	vert	large	2015-05-18 21:17:00	2015-05-18	8.1546875	7.765625	2.8167452427110846	14.5625	20	0.6298433838001128
Goat Island	vert	large	2015-05-18 21:18:00	2015-05-18	5.1421875	5.203125	3.1836192029576633	14.875	20	0.7118788952287034
Goat Island	vert	large	2015-05-18 21:19:00	2015-05-18	7.4078125	6.84375	3.8833271493884767	19.78125	20	0.8683383484903114
Goat Island	vert	large	2015-05-18 21:20:00	2015-05-18	7.7125	7.546875	3.6531152216113334	15.0	20	0.816861396516215
Goat Island	vert	large	2015-05-18 21:21:00	2015-05-18	5.1203125	4.6875	2.7578624706595445	10.5	20	0.616676795699026
Goat Island	vert	large	2015-05-18 21:22:00	2015-05-18	3.4359375	2.75	1.8110099081273758	8.34375	20	0.4049541262498461
Goat Island	vert	large	2015-05-18 21:23:00	2015-05-18	1.7953125	1.5	1.4047131587580994	5.78125	20	0.3141034111871564
Goat Island	vert	large	2015-05-18 21:24:00	2015-05-18	2.3203125	1.859375	1.9688642145232522	6.71875	20	0.44025142221407204
Goat Island	vert	large	2015-05-18 21:25:00	2015-05-18	1.8859375	1.625	1.1753741618013658	5.1875	20	0.26282165247846906
Goat Island	vert	large	2015-05-18 21:26:00	2015-05-18	1.5640625	1.3125	1.451111012373024	7.125	20	0.324478286656462
Goat Island	vert	large	2015-05-18 21:27:00	2015-05-18	1.4515625	1.3125	0.9591510324891488	3.90625	20	0.2144726909334846
Goat Island	vert	large	2015-05-18 21:28:00	2015-05-18	1.671875	1.46875	1.1068296875476562	4.34375	20	0.24749464208714117
Goat Island	vert	large	2015-05-18 21:29:00	2015-05-18	2.603125	2.4375	1.367732739022773	5.28125	20	0.3058343379506899
Goat Island	vert	large	2015-05-18 21:30:00	2015-05-18	2.23125	1.90625	1.6291192728781885	7.8125	20	0.3642821437610659
Goat Island	vert	large	2015-05-18 21:31:00	2015-05-18	2.45	1.734375	1.985514980261319	6.28125	20	0.44397464662084624
Goat Island	vert	large	2015-05-18 21:32:00	2015-05-18	2.0203125	1.90625	1.270808504754583	5.0	20	0.2841614203016112
Goat Island	vert	large	2015-05-18 21:33:00	2015-05-18	2.0484375	1.265625	1.5735946568015773	5.625	20	0.35186646216387785
Goat Island	vert	large	2015-05-18 21:34:00	2015-05-18	3.090625	2.015625	2.8072483864612825	11.1875	20	0.6277198221854028
Goat Island	vert	large	2015-05-18 21:35:00	2015-05-18	1.965625	1.96875	1.4808224455118104	5.03125	20	0.3311219650771886
Goat Island	vert	large	2015-05-18 21:36:00	2015-05-18	1.953125	1.546875	1.8082840031876106	7.5625	20	0.4043445953752944
Goat Island	vert	large	2015-05-18 21:37:00	2015-05-18	0.99375	0.890625	0.9243374227264802	3.75	20	0.20668813113633686
Goat Island	vert	large	2015-05-18 21:38:00	2015-05-18	1.459375	0.578125	2.5168245546354218	9.71875	20	0.5627790791605436
Goat Island	vert	large	2015-05-18 21:39:00	2015-05-18	1.228125	0.828125	0.9820605100474904	3.8125	20	0.21959540584843038
Goat Island	vert	large	2015-05-18 21:40:00	2015-05-18	0.6234375	0.53125	0.4675395555669454	1.75	20	0.104545022841773
Goat Island	vert	large	2015-05-18 21:41:00	2015-05-18	0.6390625	0.515625	0.6077787798453177	2.625	20	0.13590346670160094
Goat Island	vert	large	2015-05-18 21:42:00	2015-05-18	0.6625	0.375	0.7525040435282164	2.875	20	0.16826501946725525
Goat Island	vert	large	2015-05-18 21:43:00	2015-05-18	0.9953125	0.5625	1.448586929142637	5.96875	20	0.32391388448806074
Goat Island	vert	large	2015-05-18 21:44:00	2015-05-18	0.678125	0.65625	0.5907646555858548	2.21875	20	0.1320989928594222
Goat Island	vert	large	2015-05-18 21:45:00	2015-05-18	1.2796875	0.84375	1.247756003884679	4.5625	20	0.2790067244019634
Goat Island	vert	large	2015-05-18 21:46:00	2015-05-18	0.4046875	0.328125	0.37259025641800075	1.46875	20	0.0833137141104727
Goat Island	vert	large	2015-05-18 21:47:00	2015-05-18	0.6859375	0.4375	0.7930668812433159	3.40625	20	0.17733514571638073
Goat Island	vert	large	2015-05-18 21:48:00	2015-05-18	0.8375	0.890625	0.5534357401009196	1.84375	20	0.12375199360435624
Goat Island	vert	large	2015-05-18 21:49:00	2015-05-18	0.7796875	0.453125	0.8646280835491306	3.0	20	0.19333671700712235
Goat Island	vert	large	2015-05-18 21:50:00	2015-05-18	1.7578125	1.5	1.0882557019661518	4.375	20	0.24334137264980668
Goat Island	vert	large	2015-05-18 21:51:00	2015-05-18	2.175	1.984375	1.4095684529969483	5.53125	20	0.31518908798403933
Goat Island	vert	large	2015-05-18 21:52:00	2015-05-18	2.921875	2.828125	1.621944876042664	6.125	20	0.36267789985888665
Goat Island	vert	large	2015-05-18 21:53:00	2015-05-18	3.146875	3.078125	1.751852285702494	8.5625	20	0.3917260797369159
Goat Island	vert	large	2015-05-18 21:54:00	2015-05-18	3.0609375	2.6875	2.213391764790135	7.65625	20	0.49492944469089667
Goat Island	vert	large	2015-05-18 21:55:00	2015-05-18	4.0234375	4.078125	2.252325986144511	9.3125	20	0.5036354012508375
Goat Island	vert	large	2015-05-18 21:56:00	2015-05-18	3.9890625	4.03125	1.4141872128052362	6.15625	20	0.3162218740743469
Goat Island	vert	large	2015-05-18 21:57:00	2015-05-18	7.0890625	7.171875	2.3641170974580383	11.4375	20	0.5286326536685668
Goat Island	vert	large	2015-05-18 21:58:00	2015-05-18	6.534375	6.625	2.3447015612192974	10.9375	20	0.5242912077836234
Goat Island	vert	large	2015-05-18 21:59:00	2015-05-18	8.465625	8.515625	2.539306541915684	15.375	20	0.5678062043433388
Goat Island	vert	large	2015-05-18 22:00:00	2015-05-18	9.8296875	9.609375	3.1389896567155335	16.15625	20	0.7018994253084662
Goat Island	vert	large	2015-05-18 22:01:00	2015-05-18	10.0796875	9.703125	2.01197777937629	14.1875	20	0.4498919083904459
Goat Island	vert	large	2015-05-18 22:02:00	2015-05-18	13.26875	12.359375	3.279948049973706	18.625	20	0.7334186802409084
Goat Island	vert	large	2015-05-18 22:03:00	2015-05-18	16.9140625	16.5	4.148914864372275	25.5625	20	0.9277255669595726
Goat Island	vert	large	2015-05-18 22:04:00	2015-05-18	18.003125	17.625	3.813240059750956	25.375	20	0.8526663988128498
Goat Island	vert	large	2015-05-18 22:05:00	2015-05-18	17.7875	16.4375	4.863923398077771	28.90625	20	1.0876063355453667
Goat Island	vert	large	2015-05-18 22:06:00	2015-05-18	18.128125	18.421875	3.9583161645518707	27.9375	20	0.8851064020374226
Goat Island	vert	large	2015-05-18 22:07:00	2015-05-18	21.2265625	20.9375	4.594951228103658	32.5	20	1.027462329933592
Goat Island	vert	large	2015-05-18 22:08:00	2015-05-18	22.5296875	22.328125	4.150829654604734	32.4375	20	0.9281537270718158
Goat Island	vert	large	2015-05-18 22:09:00	2015-05-18	20.84375	20.9375	4.1112085038151625	28.4375	20	0.9192941684205906
Goat Island	vert	large	2015-05-18 22:10:00	2015-05-18	20.4296875	20.296875	3.2575802761799406	25.875	20	0.7284170939700886
Goat Island	vert	large	2015-05-18 22:11:00	2015-05-18	20.7984375	21.296875	3.5993945231647166	28.0625	20	0.8048490831636748
Goat Island	vert	large	2015-05-18 22:12:00	2015-05-18	22.715625	22.59375	4.3856765872883825	31.40625	20	0.9806670976506113
Goat Island	vert	large	2015-05-18 22:13:00	2015-05-18	23.0984375	23.59375	3.0307035420350745	28.28125	20	0.6776859139639818
Goat Island	vert	large	2015-05-18 22:14:00	2015-05-18	25.309375	23.9375	6.3251233540602945	47.125	20	1.414340578575029
Goat Island	vert	large	2015-05-18 22:15:00	2015-05-18	25.9765625	27.1875	3.45870961246939	30.59375	20	0.773390980791351
Goat Island	vert	large	2015-05-18 22:16:00	2015-05-18	27.8671875	27.921875	2.8697548513892905	33.40625	20	0.641696692646626
Goat Island	vert	large	2015-05-18 22:17:00	2015-05-18	27.646875	28.96875	3.460050137965755	32.5	20	0.7736907314048954
Goat Island	vert	large	2015-05-18 22:18:00	2015-05-18	32.7515625	31.9375	6.2249867479646515	46.28125	20	1.391949352748431
Goat Island	vert	large	2015-05-18 22:19:00	2015-05-18	37.5890625	37.328125	3.8937005651799796	44.90625	20	0.8706579147771785
Goat Island	vert	large	2015-05-18 22:20:00	2015-05-18	40.3109375	40.28125	3.535308203153283	47.625	20	0.7905189463663377
Goat Island	vert	large	2015-05-18 22:21:00	2015-05-18	41.209375	41.109375	3.2408318939944385	49.09375	20	0.7246720418620957
Goat Island	vert	large	2015-05-18 22:22:00	2015-05-18	39.38125	39.375	5.656369037712221	47.15625	20	1.2648025674149597
Goat Island	vert	large	2015-05-18 22:23:00	2015-05-18	40.3609375	40.1875	3.5455430202421967	45.75	20	0.7928075210411464
Goat Island	vert	large	2015-05-18 22:24:00	2015-05-18	37.128125	36.3125	4.057776859656426	45.40625	20	0.9073464895717391
Goat Island	vert	large	2015-05-18 22:25:00	2015-05-18	42.1921875	41.578125	3.7574661831610254	51.03125	20	0.8401949808704728
Goat Island	vert	large	2015-05-18 22:26:00	2015-05-18	43.328125	44.34375	5.316460404588059	51.40625	20	1.1887966864344934
Goat Island	vert	large	2015-05-18 22:27:00	2015-05-18	43.6125	44.0	4.42696349166999	50.34375	20	0.989899130128392
Goat Island	vert	large	2015-05-18 22:28:00	2015-05-18	40.2015625	40.5625	5.02607791324081	48.9375	20	1.123865187421674
Goat Island	vert	large	2015-05-18 22:29:00	2015-05-18	44.305059523809526	43.84375	3.397205664131149	50.625	21	0.7413310527244628
Goat Island	vert	large	2015-05-18 22:30:00	2015-05-18	41.125	39.484375	4.053824238166643	51.53125	20	0.9064626565376912
Goat Island	vert	large	2015-05-18 22:31:00	2015-05-18	45.89375	47.484375	5.375166383593701	56.875	20	1.2019237424087226
Goat Island	vert	large	2015-05-18 22:32:00	2015-05-18	43.584375	43.203125	4.150713566189871	51.6875	20	0.9281277689131123
Goat Island	vert	large	2015-05-18 22:33:00	2015-05-18	42.2953125	42.09375	4.581268567762329	52.59375	20	1.024402794069967
Goat Island	vert	large	2015-05-18 22:34:00	2015-05-18	41.3	41.234375	3.1093092924821404	45.71875	20	0.6952626941061841
Goat Island	vert	large	2015-05-18 22:35:00	2015-05-18	39.090625	40.28125	3.9838786455538524	45.375	20	0.8908223465568204
Goat Island	vert	large	2015-05-18 22:36:00	2015-05-18	42.7453125	43.1875	3.8052572894156995	49.96875	20	0.8508813971010095
Goat Island	vert	large	2015-05-18 22:37:00	2015-05-18	42.3140625	42.21875	5.159249277214738	54.25	20	1.1536432096718812
Goat Island	vert	large	2015-05-18 22:38:00	2015-05-18	45.296875	45.125	5.401265956321819	57.0	20	1.2077597842890995
Goat Island	vert	large	2015-05-18 22:39:00	2015-05-18	43.753125	43.0625	5.770967028503883	55.4375	20	1.290427457164465
Goat Island	vert	large	2015-05-18 22:40:00	2015-05-18	44.6640625	44.640625	5.10863556938216	57.3125	20	1.1423256405411852
Goat Island	vert	large	2015-05-18 22:41:00	2015-05-18	44.128125	43.65625	3.7345336208329383	51.65625	20	0.8350671040440875
Goat Island	vert	large	2015-05-18 22:42:00	2015-05-18	44.0390625	43.21875	6.377191597937858	65.53125	20	1.4259833918529559
Goat Island	vert	large	2015-05-18 22:43:00	2015-05-18	44.6140625	44.75	4.806871227646694	53.6875	20	1.0748490824105872
Goat Island	vert	large	2015-05-18 22:44:00	2015-05-18	47.284375	47.71875	3.4228891041164258	52.28125	20	0.7653812716247683
Goat Island	vert	large	2015-05-18 22:45:00	2015-05-18	46.0828125	45.78125	3.974984418932555	53.5	20	0.8888335370235695
Goat Island	vert	large	2015-05-18 22:46:00	2015-05-18	49.621875	50.140625	3.9045970186806054	55.71875	20	0.873094435851285
Goat Island	vert	large	2015-05-18 22:47:00	2015-05-18	47.4828125	47.140625	3.5575692302645354	53.21875	20	0.7954966633533103
Goat Island	vert	large	2015-05-18 22:48:00	2015-05-18	48.9703125	48.265625	4.021407494400404	58.21875	20	0.8992140522706408
Goat Island	vert	large	2015-05-18 22:49:00	2015-05-18	48.715625	48.5625	4.98132718027773	58.71875	20	1.1138586193268354
Goat Island	vert	large	2015-05-18 22:50:00	2015-05-18	53.7671875	53.390625	5.95013782285921	65.0	20	1.3304912647405795
Goat Island	vert	large	2015-05-18 22:51:00	2015-05-18	54.9796875	55.0	4.323038170718993	64.84375	20	0.9666607219054009
Goat Island	vert	large	2015-05-18 22:52:00	2015-05-18	52.9765625	54.171875	5.623545818976226	66.46875	20	1.2574630725815568
Goat Island	vert	large	2015-05-18 22:53:00	2015-05-18	52.5203125	52.96875	2.632630572154169	57.9375	20	0.5886740918980887
Goat Island	vert	large	2015-05-18 22:54:00	2015-05-18	52.978125	53.234375	4.266380728794175	60.65625	20	0.953991732747887
Goat Island	vert	large	2015-05-18 22:55:00	2015-05-18	56.296875	56.40625	3.1618306577918798	61.96875	20	0.7070068284165518
Goat Island	vert	large	2015-05-18 22:56:00	2015-05-18	52.96875	54.40625	5.2882962570786045	60.75	20	1.1824989915985462
Goat Island	vert	large	2015-05-18 22:57:00	2015-05-18	51.2234375	50.84375	4.27374937221944	58.65625	20	0.9556394115079718
Goat Island	vert	large	2015-05-18 22:58:00	2015-05-18	53.0109375	52.5	5.848644999887062	66.6875	20	1.307796779601172
Goat Island	vert	large	2015-05-18 22:59:00	2015-05-18	56.24375	56.734375	4.094090232948746	64.40625	20	0.9154664066891345
Goat Island	vert	large	2015-05-18 23:00:00	2015-05-18	57.6453125	57.0	3.3351428665001905	66.34375	20	0.7457606164167931
Goat Island	vert	large	2015-05-18 23:01:00	2015-05-18	57.3578125	58.8125	5.357256083350756	64.4375	20	1.197918877524657
Goat Island	vert	large	2015-05-18 23:02:00	2015-05-18	56.009375	55.984375	3.9750209470649662	63.75	20	0.8888417049622858
Goat Island	vert	large	2015-05-18 23:03:00	2015-05-18	53.978125	53.65625	3.4942989870908603	60.90625	20	0.7813490068843824
Goat Island	vert	large	2015-05-18 23:04:00	2015-05-18	53.93125	54.09375	5.373284227375088	64.09375	20	1.2015028794838132
Goat Island	vert	large	2015-05-18 23:05:00	2015-05-18	52.5328125	52.1875	3.8477324122504797	60.6875	20	0.8603791233021316
Goat Island	vert	large	2015-05-18 23:06:00	2015-05-18	53.175	53.328125	4.119294299551294	59.5625	20	0.9211022073124074
Goat Island	vert	large	2015-05-18 23:07:00	2015-05-18	49.35	49.09375	4.467267190499779	58.4375	20	0.9989113111612008
Goat Island	vert	large	2015-05-18 23:08:00	2015-05-18	51.30625	51.5	4.199983846303521	59.34375	20	0.9391449384735702
Goat Island	vert	large	2015-05-18 23:09:00	2015-05-18	46.0640625	45.265625	4.60762511387017	54.9375	20	1.0302962969448908
Goat Island	vert	large	2015-05-18 23:10:00	2015-05-18	46.9421875	45.15625	7.374716172894831	68.46875	20	1.6490366677359933
Goat Island	vert	large	2015-05-18 23:11:00	2015-05-18	47.7921875	47.34375	3.8508675943793222	54.8125	20	0.8610801713383252
Goat Island	vert	large	2015-05-18 23:12:00	2015-05-18	46.05	44.9375	4.892936806469634	57.21875	20	1.0940939308876834
Goat Island	vert	large	2015-05-18 23:13:00	2015-05-18	47.4296875	46.53125	4.905698667899432	60.40625	20	1.0969475698553295
Goat Island	vert	large	2015-05-18 23:14:00	2015-05-18	43.3171875	43.34375	4.878206972742595	50.5	20	1.0908002399365906
Goat Island	vert	large	2015-05-18 23:15:00	2015-05-18	46.31875	46.984375	4.48130482422604	57.375	20	1.002050221486717
Goat Island	vert	large	2015-05-18 23:16:00	2015-05-18	46.09375	46.375	4.0875618657800095	51.46875	20	0.9140066194119972
Goat Island	vert	large	2015-05-18 23:17:00	2015-05-18	45.228125	45.03125	3.6193680728423474	51.46875	20	0.8093153046467899
Goat Island	vert	large	2015-05-18 23:18:00	2015-05-18	43.453125	42.875	4.7298796944892905	56.5	20	1.057633252227399
Goat Island	vert	large	2015-05-18 23:19:00	2015-05-18	39.6671875	40.015625	3.488530829426887	45.125	20	0.7800592076202243
Goat Island	vert	large	2015-05-18 23:20:00	2015-05-18	43.671875	42.921875	4.957482673417714	51.78125	20	1.1085268255039398
Goat Island	vert	large	2015-05-18 23:21:00	2015-05-18	41.5890625	41.734375	4.981537407923989	51.78125	20	1.1139056276576138
Goat Island	vert	large	2015-05-18 23:22:00	2015-05-18	44.9328125	44.25	4.690079060237992	54.65625	20	1.0487335598540481
Goat Island	vert	large	2015-05-18 23:23:00	2015-05-18	45.771875	45.890625	4.251222492521539	55.0	20	0.9506022480754253
Goat Island	vert	large	2015-05-18 23:24:00	2015-05-18	41.4515625	39.890625	5.158681394449632	57.3125	20	1.1535162272252781
Goat Island	vert	large	2015-05-18 23:25:00	2015-05-18	38.178125	37.859375	4.189059754681171	46.125	20	0.9367022373275691
Goat Island	vert	large	2015-05-18 23:26:00	2015-05-18	37.296875	37.046875	4.406389975380252	46.4375	20	0.9852987520323868
Goat Island	vert	large	2015-05-18 23:27:00	2015-05-18	38.6421875	38.3125	5.10932570795473	48.0625	20	1.1424799602174014
Goat Island	vert	large	2015-05-18 23:28:00	2015-05-18	35.840625	35.296875	4.194415685656221	46.78125	20	0.9378998599018699
Goat Island	vert	large	2015-05-18 23:29:00	2015-05-18	39.353125	39.625	3.616839442018695	47.5	20	0.8087498856056211
Goat Island	vert	large	2015-05-18 23:30:00	2015-05-18	37.3921875	38.515625	3.4068229690723117	43.03125	20	0.7617887746153352
Goat Island	vert	large	2015-05-18 23:31:00	2015-05-18	35.8875	36.46875	3.4371022497155947	41.65625	20	0.7685594275981527
Goat Island	vert	large	2015-05-18 23:32:00	2015-05-18	36.921875	37.34375	3.4444979606116615	43.28125	20	0.7702131588287068
Goat Island	vert	large	2015-05-18 23:33:00	2015-05-18	39.2765625	39.21875	4.80306314807965	52.9375	20	1.0739975699330235
Goat Island	vert	large	2015-05-18 23:34:00	2015-05-18	40.015625	39.484375	5.442125036946795	48.90625	20	1.2168961524666588
Goat Island	vert	large	2015-05-18 23:35:00	2015-05-18	42.240625	42.796875	4.0551058722144875	49.09375	20	0.9067492386230169
Goat Island	vert	large	2015-05-18 23:36:00	2015-05-18	43.4	41.609375	5.027541334986715	56.09375	20	1.1241924184720336
Goat Island	vert	large	2015-05-18 23:37:00	2015-05-18	48.7890625	48.4375	4.086013367892803	57.625	20	0.9136603647581163
Goat Island	vert	large	2015-05-18 23:38:00	2015-05-18	45.4609375	43.890625	5.597951000774513	57.03125	20	1.2517398972444789
Goat Island	vert	large	2015-05-18 23:39:00	2015-05-18	50.1578125	49.703125	5.635456974229167	60.96875	20	1.2601264878651697
Goat Island	vert	large	2015-05-18 23:40:00	2015-05-18	53.0734375	54.1875	4.8595220192686215	64.5625	20	1.086622157324168
Goat Island	vert	large	2015-05-18 23:41:00	2015-05-18	53.7171875	53.0625	3.149451625069246	60.90625	20	0.7042387925502015
Goat Island	vert	large	2015-05-18 23:42:00	2015-05-18	52.8453125	53.078125	3.7832744553416675	58.25	20	0.8459658859682461
Goat Island	vert	large	2015-05-18 23:43:00	2015-05-18	54.4453125	54.21875	4.812402543015259	63.03125	20	1.0760859221274974
Goat Island	vert	large	2015-05-18 23:44:00	2015-05-18	55.1015625	56.859375	6.086478243915057	64.6875	20	1.3609779096967611
Goat Island	vert	large	2015-05-18 23:45:00	2015-05-18	62.5390625	63.484375	4.548406438606446	68.0	20	1.0170545986021737
Goat Island	vert	large	2015-05-18 23:46:00	2015-05-18	59.1296875	59.640625	6.568037098564913	70.59375	20	1.468657743113163
Goat Island	vert	large	2015-05-18 23:47:00	2015-05-18	50.0125	50.21875	6.107574568129575	63.1875	20	1.365695191198665
Goat Island	vert	large	2015-05-18 23:48:00	2015-05-18	51.721875	52.46875	5.915435978226795	62.875	20	1.3227316963863078
Goat Island	vert	large	2015-05-18 23:49:00	2015-05-18	40.7140625	42.75	7.432469239263536	50.09375	20	1.6619506459669415
Goat Island	vert	large	2015-05-18 23:50:00	2015-05-18	44.4046875	44.828125	3.3584737163070075	50.4375	20	0.7509775530308812
Goat Island	vert	large	2015-05-18 23:51:00	2015-05-18	46.9375	47.265625	5.008062988952494	58.9375	20	1.1198369278898554
Goat Island	vert	large	2015-05-18 23:52:00	2015-05-18	43.990625	43.84375	4.444271843665139	53.28125	20	0.9937693952923569
Goat Island	vert	large	2015-05-18 23:53:00	2015-05-18	41.421875	40.296875	5.640607914757621	55.0	20	1.261278273182138
Goat Island	vert	large	2015-05-18 23:54:00	2015-05-18	39.3625	38.84375	3.762361752137527	46.84375	20	0.8412896633724725
Goat Island	vert	large	2015-05-18 23:55:00	2015-05-18	37.4875	37.359375	3.7244386498610695	44.5	20	0.8328097999116889
Goat Island	vert	large	2015-05-18 23:56:00	2015-05-18	36.98125	36.765625	4.1581774814340555	45.84375	20	0.9297967510995417
Goat Island	vert	large	2015-05-18 23:57:00	2015-05-18	36.8578125	36.0	4.225749249880054	45.4375	20	0.9449062578600546
Goat Island	vert	large	2015-05-18 23:58:00	2015-05-18	34.2984375	32.796875	4.014448552838628	46.8125	20	0.8976579856322828
Goat Island	vert	large	2015-05-18 23:59:00	2015-05-18	40.64375	40.21875	3.9979744048837116	51.0	20	0.8939742541624246
Goat Island	vert	large	2015-05-19 00:00:00	2015-05-18	41.121875	40.953125	3.114734784793926	46.0	20	0.6964758710682397
Goat Island	vert	large	2015-05-19 00:01:00	2015-05-18	39.8359375	40.3125	3.5888034463883933	45.0	20	0.8024808464009969
Goat Island	vert	large	2015-05-19 00:02:00	2015-05-18	38.0953125	39.234375	3.5308857375002796	42.84375	20	0.7895300529835103
Goat Island	vert	large	2015-05-19 00:03:00	2015-05-18	39.9296875	40.671875	4.726905367620637	47.46875	20	1.0569681725208377
Goat Island	vert	large	2015-05-19 00:04:00	2015-05-18	37.359375	38.0	5.111518492516887	44.28125	20	1.1429702817515008
Goat Island	vert	large	2015-05-19 00:05:00	2015-05-18	38.5234375	37.453125	5.75420751201092	51.28125	20	1.2866799153496353
Goat Island	vert	large	2015-05-19 00:06:00	2015-05-18	37.7921875	36.640625	4.982342123805963	48.25	20	1.1140855675990806
Goat Island	vert	large	2015-05-19 00:07:00	2015-05-18	39.4921875	39.203125	4.012929798980546	47.34375	20	0.8973183819455067
Goat Island	vert	large	2015-05-19 00:08:00	2015-05-18	36.95	37.109375	4.682062635881304	46.3125	20	1.0469410328742441
Goat Island	vert	large	2015-05-19 00:09:00	2015-05-18	36.5703125	36.765625	5.495118525657089	46.5	20	1.2287458567787672
Goat Island	vert	large	2015-05-19 00:10:00	2015-05-18	37.6265625	37.6875	4.969318642982499	45.75	20	1.1111734287565875
Goat Island	vert	large	2015-05-19 00:11:00	2015-05-18	35.7421875	35.078125	3.3034862932918467	41.65625	20	0.7386819914539376
Goat Island	vert	large	2015-05-19 00:12:00	2015-05-18	34.8046875	35.03125	3.638202972292597	40.90625	20	0.813526916198803
Goat Island	vert	large	2015-05-19 00:13:00	2015-05-18	32.653125	32.953125	4.3920356766388435	40.71875	20	0.9820890332568739
Goat Island	vert	large	2015-05-19 00:14:00	2015-05-18	36.98125	36.9375	5.450674074079472	50.84375	20	1.2188077752837423
Goat Island	vert	large	2015-05-19 00:15:00	2015-05-18	36.43452380952381	37.8125	3.912568699001305	42.78125	21	0.8537924868994463
Goat Island	vert	large	2015-05-19 00:16:00	2015-05-18	38.009375	38.234375	4.45388353419622	44.84375	20	0.9959186346329757
Goat Island	vert	large	2015-05-19 00:17:00	2015-05-18	41.0640625	41.0	4.263926908005015	47.03125	20	0.9534430417389705
Goat Island	vert	large	2015-05-19 00:18:00	2015-05-18	36.028125	35.328125	3.6308780043175286	43.15625	20	0.8118890035662768
Goat Island	vert	large	2015-05-19 00:19:00	2015-05-18	38.03125	37.46875	4.734826873953872	48.21875	20	1.0587394751853685
Goat Island	vert	large	2015-05-19 00:20:00	2015-05-18	39.2140625	38.578125	3.775574456879481	47.40625	20	0.8442441139694368
Goat Island	vert	large	2015-05-19 00:21:00	2015-05-18	40.2390625	40.40625	5.382035968260647	51.0625	20	1.2034598282379707
Goat Island	vert	large	2015-05-19 00:22:00	2015-05-18	39.3578125	37.671875	5.211782054478887	48.6875	20	1.1653898957728301
Goat Island	vert	large	2015-05-19 00:23:00	2015-05-18	39.0171875	38.34375	3.699543710196071	44.34375	20	0.8272431221730197
Goat Island	vert	large	2015-05-19 00:24:00	2015-05-18	38.5109375	37.25	4.861002540950272	47.375	20	1.0869532120364014
Goat Island	vert	large	2015-05-19 00:25:00	2015-05-18	43.7515625	44.328125	4.397843032067419	50.375	20	0.9833875974076536
Goat Island	vert	large	2015-05-19 00:26:00	2015-05-18	43.8703125	41.03125	8.522815952239998	68.875	20	1.9057595828928238
Goat Island	vert	large	2015-05-19 00:27:00	2015-05-18	45.5171875	45.734375	5.329794556297224	57.90625	20	1.1917782933988923
Goat Island	vert	large	2015-05-19 00:28:00	2015-05-18	44.04375	43.96875	4.699944008625052	52.3125	20	1.0509394293728473
Goat Island	vert	large	2015-05-19 00:29:00	2015-05-18	44.2375	44.484375	2.5436041112956236	50.0	20	0.5687671700704955
Goat Island	vert	large	2015-05-19 00:30:00	2015-05-18	42.628125	43.9375	5.769693285483434	50.6875	20	1.2901426395665059
Goat Island	vert	large	2015-05-19 00:31:00	2015-05-18	35.9796875	35.21875	4.998193289945009	46.1875	20	1.1176299961000355
Goat Island	vert	large	2015-05-19 00:32:00	2015-05-18	31.646875	31.390625	4.238411784765237	38.5	20	0.9477376867371277
Goat Island	vert	large	2015-05-19 00:33:00	2015-05-18	35.234375	35.546875	3.5833946916921344	44.1875	20	0.8012714120835513
Goat Island	vert	large	2015-05-19 00:34:00	2015-05-18	31.8546875	31.515625	4.3358714877620805	40.3125	20	0.9695303388339159
Goat Island	vert	large	2015-05-19 00:35:00	2015-05-18	35.4703125	35.515625	3.865723656359249	41.40625	20	0.8644020877848319
Goat Island	vert	large	2015-05-19 00:36:00	2015-05-18	30.3453125	30.484375	4.332161926004728	37.90625	20	0.96870085560829855
Goat Island	vert	large	2015-05-19 00:37:00	2015-05-18	36.8421875	37.515625	4.364784537452927	44.4375	20	0.975995493288472
Goat Island	vert	large	2015-05-19 00:38:00	2015-05-18	40.15625	40.84375	5.717253363262541	49.65625	20	1.278416716484434
Goat Island	vert	large	2015-05-19 00:39:00	2015-05-18	40.6734375	40.359375	4.788607760993932	49.4375	20	1.0707652471165496
Goat Island	vert	large	2015-05-19 00:40:00	2015-05-18	42.4765625	42.015625	4.929685219262964	48.8125	20	1.1023111257947944
Goat Island	vert	large	2015-05-19 00:41:00	2015-05-18	46.5953125	45.90625	5.307790821094349	57.53125	20	1.1868581086316388
Goat Island	vert	large	2015-05-19 00:42:00	2015-05-18	45.1046875	45.8125	4.780355254687641	51.59375	20	1.0689199306079884
Goat Island	vert	large	2015-05-19 00:43:00	2015-05-18	44.6125	44.6875	3.815658743223356	51.9375	20	0.8532072328788839
Goat Island	vert	large	2015-05-19 00:44:00	2015-05-18	43.3875	43.96875	2.4551989012576647	47.1875	20	0.5489991641494932
Goat Island	vert	large	2015-05-19 00:45:00	2015-05-18	38.746875	39.546875	3.0361361866818406	43.875	20	0.6789006902367587
Goat Island	vert	large	2015-05-19 00:46:00	2015-05-18	37.3171875	37.328125	2.869457525839803	42.53125	20	0.6416302086326159
Goat Island	vert	large	2015-05-19 00:47:00	2015-05-18	32.553125	31.375	4.582823561164357	44.28125	20	1.0247505011651168
Goat Island	vert	large	2015-05-19 00:48:00	2015-05-18	33.190625	33.109375	3.479481975679562	40.3125	20	0.778035822410477
Goat Island	vert	large	2015-05-19 00:49:00	2015-05-18	34.5625	33.359375	4.388688641658354	44.875	20	0.9813406134829294
Goat Island	vert	large	2015-05-19 00:50:00	2015-05-18	29.6171875	30.3125	4.603623195429163	38.40625	20	1.0294014407774408
Goat Island	vert	large	2015-05-19 00:51:00	2015-05-18	30.9125	31.25	3.515935293324111	38.3125	20	0.7861870320363374
Goat Island	vert	large	2015-05-19 00:52:00	2015-05-18	34.2	31.734375	5.904125383666291	44.59375	20	1.3202025705559852
Goat Island	vert	large	2015-05-19 00:53:00	2015-05-18	33.865625	33.25	3.6168536527477495	41.15625	20	0.8087530632212386
Goat Island	vert	large	2015-05-19 00:54:00	2015-05-18	37.5125	37.203125	4.228739391604224	50.34375	20	0.9455748738758147
Goat Island	vert	large	2015-05-19 00:55:00	2015-05-18	43.0984375	42.5625	3.7688843996066903	50.46875	20	0.8427481716859041
Goat Island	vert	large	2015-05-19 00:56:00	2015-05-18	39.7609375	41.046875	3.5228091800315373	44.21875	20	0.7877240798310812
Goat Island	vert	large	2015-05-19 00:57:00	2015-05-18	39.84375	41.71875	4.815873732006642	48.1875	20	1.0768621035822454
Goat Island	vert	large	2015-05-19 00:58:00	2015-05-18	40.159375	41.125	5.229713900736122	51.1875	20	1.1693995784921556
Goat Island	vert	large	2015-05-19 00:59:00	2015-05-18	38.68125	36.828125	4.572409480126137	45.90625	20	1.0224218418526514
Goat Island	vert	large	2015-05-19 01:00:00	2015-05-18	37.125	37.640625	4.406652417234175	43.25	20	0.985357435814938
Goat Island	vert	large	2015-05-19 01:01:00	2015-05-18	40.2671875	38.21875	5.619382017246788	58.03125	20	1.2565320182103712
Goat Island	vert	large	2015-05-19 01:02:00	2015-05-18	42.1609375	42.234375	4.939844494592576	53.96875	20	1.104582808818709
Goat Island	vert	large	2015-05-19 01:03:00	2015-05-18	38.784375	38.84375	5.729223584246776	47.21875	20	1.2810933392670782
Goat Island	vert	large	2015-05-19 01:04:00	2015-05-18	39.95625	39.078125	3.9539573572428344	47.25	20	0.8841317430930398
Goat Island	vert	large	2015-05-19 01:05:00	2015-05-18	38.4828125	38.234375	4.718401161295474	46.71875	20	1.0550665741770628
Goat Island	vert	large	2015-05-19 01:06:00	2015-05-18	44.7359375	43.671875	4.141507477956197	52.78125	20	0.9260692250033769
Goat Island	vert	large	2015-05-19 01:07:00	2015-05-18	40.6515625	40.875	5.4945610349037795	50.6875	20	1.2286211980566444
Goat Island	vert	large	2015-05-19 01:08:00	2015-05-18	37.166666666666664	35.125	4.732712510636299	47.59375	21	1.0327625391645399
Goat Island	vert	large	2015-05-19 01:09:00	2015-05-18	32.7046875	32.5	3.6244111789247193	41.0	20	0.8104429774485825
Goat Island	vert	large	2015-05-19 01:10:00	2015-05-18	32.7421875	32.84375	3.664090993464567	38.3125	20	0.8193156537131508
Goat Island	vert	large	2015-05-19 01:11:00	2015-05-18	33.7734375	34.25	4.076353845071631	41.78125	20	0.9115004297922812
Goat Island	vert	large	2015-05-19 01:12:00	2015-05-18	32.76704545454545	32.25	5.034652310804852	43.46875	22	1.0733914792650239
Goat Island	vert	large	2015-05-19 01:13:00	2015-05-18	35.755208333333336	35.359375	3.4561336203117605	42.84375	24	0.7054803210534791
Goat Island	vert	large	2015-05-19 01:14:00	2015-05-18	32.50994318181818	32.125	4.974763192456775	41.5	22	1.060623076331308
Goat Island	vert	large	2015-05-19 01:15:00	2015-05-18	34.05625	33.578125	7.151487297004066	56.96875	20	1.599121173632732
Goat Island	vert	large	2015-05-19 01:16:00	2015-05-18	36.1296875	36.046875	4.305000093125343	44.78125	20	0.962627285137119
Goat Island	vert	large	2015-05-19 01:17:00	2015-05-18	33.9	32.625	5.527039915747231	45.6875	20	1.2358836965965518
Goat Island	vert	large	2015-05-19 01:18:00	2015-05-18	37.55	37.21875	3.670531319097235	44.8125	20	0.8207557543043389
Goat Island	vert	large	2015-05-19 01:19:00	2015-05-18	42.31875	40.875	5.533183389428967	60.21875	20	1.237257419073586
Goat Island	vert	large	2015-05-19 01:20:00	2015-05-18	40.0734375	40.421875	3.626364803762455	46.28125	20	0.8108798212425534
Goat Island	vert	large	2015-05-19 01:21:00	2015-05-18	39.503125	38.46875	5.116577843855875	56.0625	20	1.1441015871031042
Goat Island	vert	large	2015-05-19 01:22:00	2015-05-18	44.1359375	42.828125	5.024797421207907	52.96875	20	1.1235788606986523
Goat Island	vert	large	2015-05-19 01:23:00	2015-05-18	42.8171875	43.53125	4.704074589395738	50.0625	20	1.051863055311828
Goat Island	vert	large	2015-05-19 01:24:00	2015-05-18	43.984375	43.703125	3.7558958586012334	53.40625	20	0.8398438456242295
Goat Island	vert	large	2015-05-19 01:25:00	2015-05-18	44.9109375	44.484375	4.715903801356779	54.15625	20	1.0545081475183422
Goat Island	vert	large	2015-05-19 01:26:00	2015-05-18	42.7234375	41.765625	5.475022483656671	56.15625	20	1.2242522451796047
Goat Island	vert	large	2015-05-19 01:27:00	2015-05-18	44.65	44.359375	4.772115672678215	56.125	20	1.0670775040600624
Goat Island	vert	large	2015-05-19 01:28:00	2015-05-18	47.4796875	45.609375	6.583724098544575	62.34375	20	1.4721654629449195
Goat Island	vert	large	2015-05-19 01:29:00	2015-05-18	42.8234375	42.9375	4.448354439147458	53.375	20	0.9946822913946668
Goat Island	vert	large	2015-05-19 01:30:00	2015-05-18	41.99375	41.8125	5.992607836677662	52.6875	20	1.339987848530921
Goat Island	vert	large	2015-05-19 01:31:00	2015-05-18	35.9765625	36.71875	3.9261908785701065	44.71875	20	0.877922969712238
Goat Island	vert	large	2015-05-19 01:32:00	2015-05-18	34.578125	35.109375	4.5860681384378426	45.8125	20	1.025476010699293
Goat Island	vert	large	2015-05-19 01:33:00	2015-05-18	34.33125	33.828125	3.928435682036138	43.8125	20	0.8784249230268554
Goat Island	vert	large	2015-05-19 01:34:00	2015-05-18	39.0734375	39.3125	4.3318273401003395	46.3125	20	0.9686260399256459
Goat Island	vert	large	2015-05-19 01:35:00	2015-05-18	40.328125	39.75	3.681885500503212	48.8125	20	0.8232946264496018
Goat Island	vert	large	2015-05-19 01:36:00	2015-05-18	40.9015625	40.625	5.365872327469594	51.46875	20	1.1998455282807023
Goat Island	vert	large	2015-05-19 01:37:00	2015-05-18	41.9234375	41.875	3.627643021841382	49.78125	20	0.8111656394940084
Goat Island	vert	large	2015-05-19 01:38:00	2015-05-18	40.3265625	40.328125	3.8758816245595895	47.09375	20	0.866673478525756
Goat Island	vert	large	2015-05-19 01:39:00	2015-05-18	43.8640625	43.5	3.1039136446833244	51.46875	20	0.6940561905801041
Goat Island	vert	large	2015-05-19 01:40:00	2015-05-18	41.4390625	40.828125	5.09499071707421	54.96875	20	1.139274558810833
Goat Island	vert	large	2015-05-19 01:41:00	2015-05-18	39.559375	39.046875	3.986703073722235	47.59375	20	0.8914539078950272
Goat Island	vert	large	2015-05-19 01:42:00	2015-05-18	37.0234375	37.46875	4.441272893400193	43.46875	20	0.9930988096270007
Goat Island	vert	large	2015-05-19 01:43:00	2015-05-18	43.4671875	43.390625	5.586182537411653	56.0625	20	1.2491083888374717
Goat Island	vert	large	2015-05-19 01:44:00	2015-05-18	44.3578125	44.453125	3.8686742058513715	52.46875	20	0.865061850708368
Goat Island	vert	large	2015-05-19 01:45:00	2015-05-18	42.9515625	41.71875	4.235165128262571	53.0	20	0.9470117122731724
Goat Island	vert	large	2015-05-19 01:46:00	2015-05-18	47.8125	47.34375	5.259253280247061	60.1875	20	1.176004784552118
Goat Island	vert	large	2015-05-19 01:47:00	2015-05-18	46.0265625	46.59375	3.737015280022949	53.59375	20	0.8356220199086725
Goat Island	vert	large	2015-05-19 01:48:00	2015-05-18	48.4953125	48.234375	4.940676807378429	58.03125	20	1.1047689196154802
Goat Island	vert	large	2015-05-19 01:49:00	2015-05-18	41.715625	40.703125	5.5839777915903	52.90625	20	1.2486153926845063
Goat Island	vert	large	2015-05-19 01:50:00	2015-05-18	44.8078125	43.421875	5.776107020733524	55.15625	20	1.2915767943673946
Goat Island	vert	large	2015-05-19 01:51:00	2015-05-18	43.340625	42.890625	4.403314158183345	54.28125	20	0.984610978398522
Goat Island	vert	large	2015-05-19 01:52:00	2015-05-18	45.859375	47.15625	4.4206558087692445	52.375	20	0.9884886893537341
Goat Island	vert	large	2015-05-19 01:53:00	2015-05-18	47.134375	47.125	3.3425600440420387	54.40625	20	0.7474191477352689
Goat Island	vert	large	2015-05-19 01:54:00	2015-05-18	44.434375	44.40625	4.632949027787694	52.21875	20	1.0359588962424846
Goat Island	vert	large	2015-05-19 01:55:00	2015-05-18	45.4234375	45.890625	4.878346049309049	58.25	20	1.0908313384022574
Goat Island	vert	large	2015-05-19 01:56:00	2015-05-18	43.7578125	43.265625	6.545756169314971	56.28125	20	1.4636755758726898
Goat Island	vert	large	2015-05-19 01:57:00	2015-05-18	42.9578125	42.28125	3.242071474620209	50.34375	20	0.7249492205163771
Goat Island	vert	large	2015-05-19 01:58:00	2015-05-18	44.6515625	43.09375	4.677349481301377	52.59375	20	1.045887139471326
Goat Island	vert	large	2015-05-19 01:59:00	2015-05-18	47.0484375	47.046875	3.827334101972938	55.25	20	0.8558179224614602
Goat Island	vert	large	2015-05-19 02:00:00	2015-05-18	44.8015625	44.3125	4.199453615677909	53.59375	20	0.9390263753013081
Goat Island	vert	large	2015-05-19 02:01:00	2015-05-18	39.1828125	38.46875	4.7178107182104965	48.9375	20	1.0549345470895775
Goat Island	vert	large	2015-05-19 02:02:00	2015-05-18	41.9625	42.59375	4.180923252515053	49.0	20	0.9348828601333177
Goat Island	vert	large	2015-05-19 02:03:00	2015-05-18	48.6875	49.046875	4.906674260905403	55.4375	20	1.097165719083302
Goat Island	vert	large	2015-05-19 02:04:00	2015-05-18	44.398809523809526	44.4375	4.386757691411137	53.65625	21	0.9572690083962507
Goat Island	vert	large	2015-05-19 02:05:00	2015-05-18	47.1859375	47.9375	6.092374802654524	58.5625	20	1.362296420314238
Goat Island	vert	large	2015-05-19 02:06:00	2015-05-18	47.7265625	47.421875	4.305102768559868	56.78125	20	0.9626502440622409
Goat Island	vert	large	2015-05-19 02:07:00	2015-05-18	51.78125	50.8125	4.886457521074256	60.5	20	1.0926451186287147
Goat Island	vert	large	2015-05-19 02:08:00	2015-05-18	46.5921875	45.59375	5.288417502749585	58.125	20	1.1825261029547753
Goat Island	vert	large	2015-05-19 02:09:00	2015-05-18	47.0875	48.109375	4.931902640088893	55.28125	20	1.1028069561649443
Goat Island	vert	large	2015-05-19 02:10:00	2015-05-18	43.709375	42.71875	5.1397523155431895	52.09375	20	1.149283556506652
Goat Island	vert	large	2015-05-19 02:11:00	2015-05-18	44.365625	43.921875	4.076936646277835	49.75	20	0.9116307481037252
Goat Island	vert	large	2015-05-19 02:12:00	2015-05-18	45.0640625	45.375	5.162794640422726	56.03125	20	1.1544359769856798
Goat Island	vert	large	2015-05-19 02:13:00	2015-05-18	45.9625	45.703125	4.043548915117433	55.875	20	0.9041650244548106
Goat Island	vert	large	2015-05-19 02:14:00	2015-05-18	42.5421875	42.6875	4.923732418946845	51.625	20	1.1009800391784619
Goat Island	vert	large	2015-05-19 02:15:00	2015-05-18	43.7328125	44.734375	4.653191054106819	50.59375	20	1.040485150927675
Goat Island	vert	large	2015-05-19 02:16:00	2015-05-18	44.7390625	44.859375	4.432253141131761	52.5	20	0.9910819317057585
Goat Island	vert	large	2015-05-19 02:17:00	2015-05-18	44.596875	44.640625	4.527555208693005	52.34375	20	1.0123921218520804
Goat Island	vert	large	2015-05-19 02:18:00	2015-05-18	45.10625	44.84375	4.160920654228998	53.4375	20	0.9304101431838937
Goat Island	vert	large	2015-05-19 02:19:00	2015-05-18	45.1546875	45.21875	5.484010427978564	53.5625	20	1.2262620106277784
Goat Island	vert	large	2015-05-19 02:20:00	2015-05-18	45.496875	46.0625	4.6714076843377175	51.125	20	1.0445585132794015
Goat Island	vert	large	2015-05-19 02:21:00	2015-05-18	43.5953125	43.6875	4.7469310874687904	53.125	20	1.0614460596087214
Goat Island	vert	large	2015-05-19 02:22:00	2015-05-18	45.6125	44.21875	4.964702712783091	56.0	20	1.1101412753860604
Goat Island	vert	large	2015-05-19 02:23:00	2015-05-18	48.946875	48.703125	3.348029725489778	54.40625	20	0.7486422056885104
Goat Island	vert	large	2015-05-19 02:24:00	2015-05-18	46.1828125	46.265625	5.202165728705158	53.625	20	1.1632396199604462
Goat Island	vert	large	2015-05-19 02:25:00	2015-05-18	43.884375	44.609375	3.7847091615472914	52.15625	20	0.8462866960285976
Goat Island	vert	large	2015-05-19 02:26:00	2015-05-18	42.8625	42.53125	2.9738685099502438	47.625	20	0.6649772144394754
Goat Island	vert	large	2015-05-19 02:27:00	2015-05-18	38.16875	38.71875	4.626604451430876	46.3125	20	1.0345402058402562
Goat Island	vert	large	2015-05-19 02:28:00	2015-05-18	43.5890625	42.859375	3.9819994208105465	54.625	20	0.8904021391297172
Goat Island	vert	large	2015-05-19 02:29:00	2015-05-18	41.5140625	40.984375	4.7531312718391785	51.90625	20	1.0628324629812433
Goat Island	vert	large	2015-05-19 02:30:00	2015-05-18	42.11011904761905	41.9375	5.271418539882699	52.59375	21	1.1503178323240981
Goat Island	vert	large	2015-05-19 02:31:00	2015-05-18	40.48809523809524	40.09375	5.006553090373275	50.03125	21	1.0925194527357438
Goat Island	vert	large	2015-05-19 02:32:00	2015-05-18	43.1921875	42.796875	4.194579578608909	51.0625	20	0.9379365074801943
Goat Island	vert	large	2015-05-19 02:33:00	2015-05-18	39.684375	40.078125	4.303849304080806	47.84375	20	0.9623699608839845
Goat Island	vert	large	2015-05-19 02:34:00	2015-05-18	42.171875	41.8125	5.555755261852817	55.9375	20	1.2423046431855043
Goat Island	vert	large	2015-05-19 02:35:00	2015-05-18	43.984375	43.671875	4.204679264083741	51.6875	20	0.9401948658075034
Goat Island	vert	large	2015-05-19 02:36:00	2015-05-18	42.1359375	42.015625	3.991282067861185	49.3125	20	0.8924778021113539
Goat Island	vert	large	2015-05-19 02:37:00	2015-05-18	37.3140625	37.453125	4.935412148093212	45.25	20	1.103591706011468
Goat Island	vert	large	2015-05-19 02:38:00	2015-05-18	36.0046875	36.90625	4.0555770339280945	41.84375	20	0.906854593585019
Goat Island	vert	large	2015-05-19 02:39:00	2015-05-18	39.5921875	39.546875	4.3716796023073625	46.21875	20	0.9775372766608509
Goat Island	vert	large	2015-05-19 02:40:00	2015-05-18	33.5125	35.0	5.2154979230679706	41.0	20	1.166220789248895
Goat Island	vert	large	2015-05-19 02:41:00	2015-05-18	37.0046875	36.875	3.4781134735232473	43.875	20	0.7777298160255895
Goat Island	vert	large	2015-05-19 02:42:00	2015-05-18	37.428125	37.640625	3.780184169054953	46.46875	20	0.8452748769475431
Goat Island	vert	large	2015-05-19 02:43:00	2015-05-18	39.30625	38.484375	4.879327111314687	48.46875	20	1.0910507105357323
Goat Island	vert	large	2015-05-19 02:44:00	2015-05-18	43.9984375	43.84375	3.2417258509316738	49.5625	20	0.7248719367101573
Goat Island	vert	large	2015-05-19 02:45:00	2015-05-18	43.090625	42.484375	5.931765755957717	54.3125	20	1.3263831456926882
Goat Island	vert	large	2015-05-19 02:46:00	2015-05-18	40.86875	41.078125	4.576139939230559	51.0	20	1.0232559978671285
Goat Island	vert	large	2015-05-19 02:47:00	2015-05-18	39.2703125	39.359375	4.333998128988101	49.03125	20	0.9691114430774296
Goat Island	vert	large	2015-05-19 02:48:00	2015-05-18	43.4625	42.984375	3.4276263700839302	52.90625	20	0.7664405564978519
Goat Island	vert	large	2015-05-19 02:49:00	2015-05-18	39.0734375	38.453125	3.5801196750018742	46.28125	20	0.8005390960888645
Goat Island	vert	large	2015-05-19 02:50:00	2015-05-18	39.484375	38.671875	5.334084441181813	50.53125	20	1.192737540820651
Goat Island	vert	large	2015-05-19 02:51:00	2015-05-18	38.3640625	37.84375	4.094738919827008	48.1875	20	0.91561145748472506
Goat Island	vert	large	2015-05-19 02:52:00	2015-05-18	36.0140625	35.90625	5.37114950628955	47.1875	20	1.2010255413377866
Goat Island	vert	large	2015-05-19 02:53:00	2015-05-18	34.6546875	34.34375	4.478641690726606	43.125	20	1.0014547267329281
Goat Island	vert	large	2015-05-19 02:54:00	2015-05-18	32.496875	31.765625	4.70961777523567	41.5625	20	1.0531025493468282
Goat Island	vert	large	2015-05-19 02:55:00	2015-05-18	30.2859375	29.984375	3.262095958924302	36.125	20	0.7294268313282101
Goat Island	vert	large	2015-05-19 02:56:00	2015-05-18	31.48125	30.25	6.063300272736656	52.46875	20	1.3557951577832177
Goat Island	vert	large	2015-05-19 02:57:00	2015-05-18	30.5171875	29.171875	4.974704465484806	41.78125	20	1.1123777352795783
Goat Island	vert	large	2015-05-19 02:58:00	2015-05-18	34.5375	33.65625	4.517960320822474	41.9375	20	1.010246639700581
Goat Island	vert	large	2015-05-19 02:59:00	2015-05-18	32.184375	32.34375	3.093507433340282	35.9375	20	0.6917292909849769
Goat Island	vert	large	2015-05-19 03:00:00	2015-05-18	32.046875	31.546875	3.4854977392234208	40.09375	20	0.7793809880325403
Goat Island	vert	large	2015-05-19 03:01:00	2015-05-18	32.0875	31.90625	4.53860677744428	39.75	20	1.014863327750667
Goat Island	vert	large	2015-05-19 03:02:00	2015-05-18	31.790625	30.890625	5.383638445436711	45.34375	20	1.2038181530277778
Goat Island	vert	large	2015-05-19 03:03:00	2015-05-18	29.790625	29.890625	3.7851844472022895	37.625	20	0.8463929731319283
Goat Island	vert	large	2015-05-19 03:04:00	2015-05-18	29.6	29.96875	3.623647093272046	36.6875	20	0.8102721227025815
Goat Island	vert	large	2015-05-19 03:05:00	2015-05-18	33.4890625	33.171875	4.539724097426691	42.0	20	1.015113168093996
Goat Island	vert	large	2015-05-19 03:06:00	2015-05-18	33.09375	34.0	4.478521475360274	38.59375	20	1.001427845759822
Goat Island	vert	large	2015-05-19 03:07:00	2015-05-18	30.65	31.421875	3.3966108785856406	38.34375	20	0.7595052817632777
Goat Island	vert	large	2015-05-19 03:08:00	2015-05-18	31.221875	30.203125	2.858305721121297	36.90625	20	0.6391365892903776
Goat Island	vert	large	2015-05-19 03:09:00	2015-05-18	32.10625	32.5	4.667109158219555	44.40625	20	1.0435973336190745
Goat Island	vert	large	2015-05-19 03:10:00	2015-05-18	30.3	30.296875	2.9316921869369863	35.375	20	0.6555463019096122
Goat Island	vert	large	2015-05-19 03:11:00	2015-05-18	29.7109375	30.34375	4.798144547412243	38.40625	20	1.072897737388374
Goat Island	vert	large	2015-05-19 03:12:00	2015-05-18	30.5	30.265625	3.71139669942817	37.625	20	0.8298935311389743
Goat Island	vert	large	2015-05-19 03:13:00	2015-05-18	28.678125	29.96875	6.2955094754849705	38.75	20	1.407718714017844
Goat Island	vert	large	2015-05-19 03:14:00	2015-05-18	23.9625	22.78125	4.769864109009926	32.59375	20	1.066574039118266
Goat Island	vert	large	2015-05-19 03:15:00	2015-05-18	26.7078125	26.828125	3.196650227473943	34.3125	20	0.7147927208921901
Goat Island	vert	large	2015-05-19 03:16:00	2015-05-18	26.809375	27.21875	2.6966242755624354	31.5625	20	0.602983518993373
Goat Island	vert	large	2015-05-19 03:17:00	2015-05-18	29.2828125	29.09375	4.829233074174816	38.875	20	1.079849343304517
Goat Island	vert	large	2015-05-19 03:18:00	2015-05-18	31.3984375	30.9375	4.565696822987789	41.5	20	1.0209208460855521
Goat Island	vert	large	2015-05-19 03:19:00	2015-05-18	30.7609375	31.375	3.3686934712325782	38.65625	20	0.7532627597035777
Goat Island	vert	large	2015-05-19 03:20:00	2015-05-18	30.2953125	30.015625	4.575925127109761	37.84375	20	1.023207964416679
Goat Island	vert	large	2015-05-19 03:21:00	2015-05-18	27.571875	27.015625	3.097296611456853	34.25	20	0.6925765769697277
Goat Island	vert	large	2015-05-19 03:22:00	2015-05-18	27.1421875	27.34375	3.984840659063421	33.34375	20	0.8910374593170872
Goat Island	vert	large	2015-05-19 03:23:00	2015-05-18	26.4875	25.71875	4.349483862301486	34.5625	20	0.9725741583144458
Goat Island	vert	large	2015-05-19 03:24:00	2015-05-18	24.6625	25.75	4.269265062939004	32.75	20	0.9546366894696531
Goat Island	vert	large	2015-05-19 03:25:00	2015-05-18	24.21875	24.59375	3.6134969485760497	30.9375	20	0.8080024813504109
Goat Island	vert	large	2015-05-19 03:26:00	2015-05-18	26.609375	25.640625	4.897662615513112	36.65625	20	1.0951506539146734
Goat Island	vert	large	2015-05-19 03:27:00	2015-05-18	21.00625	20.921875	3.4035947521469274	29.1875	20	0.7610669233662077
Goat Island	vert	large	2015-05-19 03:28:00	2015-05-18	19.934375	20.125	3.148658797074516	25.6875	20	0.7040615108211333
Goat Island	vert	large	2015-05-19 03:29:00	2015-05-18	20.0375	19.6875	3.520434940607855	27.96875	20	0.7871931837564599
Goat Island	vert	large	2015-05-19 03:30:00	2015-05-18	19.60625	19.640625	4.364948509824721	28.3125	20	0.9760321586254485
Goat Island	vert	large	2015-05-19 03:31:00	2015-05-18	18.3734375	17.671875	3.276578363005297	23.34375	20	0.7326651953284826
Goat Island	vert	large	2015-05-19 03:32:00	2015-05-18	21.621875	21.921875	3.566363037114982	29.53125	20	0.7974630183431706
Goat Island	vert	large	2015-05-19 03:33:00	2015-05-18	21.6734375	21.65625	2.979326295793935	30.3125	20	0.6661976124547884
Goat Island	vert	large	2015-05-19 03:34:00	2015-05-18	17.2609375	18.140625	3.5319889626204057	22.34375	20	0.789776741619819
Goat Island	vert	large	2015-05-19 03:35:00	2015-05-18	19.29375	18.0625	5.1288536538520555	32.625	20	1.146846541666137
Goat Island	vert	large	2015-05-19 03:36:00	2015-05-18	18.7859375	19.28125	2.6757368597451214	22.28125	20	0.5983129508291912
Goat Island	vert	large	2015-05-19 03:37:00	2015-05-18	18.45625	19.09375	3.1088298748547616	23.21875	20	0.6951554930657411
Goat Island	vert	large	2015-05-19 03:38:00	2015-05-18	15.446875	15.765625	3.070898460055898	21.375	20	0.6866737708684411
Goat Island	vert	large	2015-05-19 03:39:00	2015-05-18	16.221875	15.203125	3.5433885455688343	22.65625	20	0.7923257658586025
Goat Island	vert	large	2015-05-19 03:40:00	2015-05-18	16.209375	17.28125	4.036494446640941	22.78125	20	0.9025875973489542
Goat Island	vert	large	2015-05-19 03:41:00	2015-05-18	18.403125	17.46875	3.845720504750429	28.46875	20	0.8599292471086761
Goat Island	vert	large	2015-05-19 03:42:00	2015-05-18	15.7390625	15.015625	3.360383110672564	23.65625	20	0.7514045065906052
Goat Island	vert	large	2015-05-19 03:43:00	2015-05-18	15.48125	16.6875	3.413604144680362	20.5625	20	0.7633050915780316
Goat Island	vert	large	2015-05-19 03:44:00	2015-05-18	13.5515625	13.765625	2.8260505986304874	17.3125	20	0.6319241246391744
Goat Island	vert	large	2015-05-19 03:45:00	2015-05-18	13.628125	13.765625	3.1667101292608324	21.03125	20	0.7080979114064366
Goat Island	vert	large	2015-05-19 03:46:00	2015-05-18	15.4359375	15.453125	3.183893648088065	20.21875	20	0.7119402630254706
Goat Island	vert	large	2015-05-19 03:47:00	2015-05-18	16.13125	15.625	3.509877978085938	22.46875	20	0.7848325751729675
Goat Island	vert	large	2015-05-19 03:48:00	2015-05-18	16.3109375	17.34375	3.8659097935767157	23.3125	20	0.8644437093319716
Goat Island	vert	large	2015-05-19 03:49:00	2015-05-18	15.44375	14.546875	3.6180684636826226	23.71875	20	0.8090247032042572
Goat Island	vert	large	2015-05-19 03:50:00	2015-05-18	14.378125	13.921875	3.847257171896691	22.09375	20	0.8602728563284594
Goat Island	vert	large	2015-05-19 03:51:00	2015-05-18	11.9	12.078125	4.273320307134538	20.46875	20	0.9555434696383107
Goat Island	vert	large	2015-05-19 03:52:00	2015-05-18	12.103125	11.921875	2.7087611419876256	18.59375	20	0.605697404829429
Goat Island	vert	large	2015-05-19 03:53:00	2015-05-18	12.9421875	13.015625	3.38178951272668	19.53125	20	0.7561911236052746
Goat Island	vert	large	2015-05-19 03:54:00	2015-05-18	10.1734375	10.484375	1.5773464077263135	12.96875	20	0.35270537917411365
Goat Island	vert	large	2015-05-19 03:55:00	2015-05-18	11.559375	11.28125	4.735596453082481	19.25	20	1.058911558309932
Goat Island	vert	large	2015-05-19 03:56:00	2015-05-18	10.3640625	10.6875	2.7819849524203795	14.09375	20	0.6220707465993486
Goat Island	vert	large	2015-05-19 03:57:00	2015-05-18	11.1171875	11.5	3.223335629146459	19.46875	20	0.7207597581068534
Goat Island	vert	large	2015-05-19 03:58:00	2015-05-18	11.7484375	11.875	2.9006378856924684	16.34375	20	0.6486023490519623
Goat Island	vert	large	2015-05-19 03:59:00	2015-05-18	7.4109375	7.328125	1.784558763235548	12.21875	20	0.39903947044376376
Goat Island	vert	large	2015-05-19 04:00:00	2015-05-18	8.85	9.59375	2.7784784386801578	12.53125	20	0.6212866662906313
Goat Island	vert	large	2015-05-19 04:01:00	2015-05-18	7.71875	7.78125	2.4529914269702355	12.125	20	0.5485055578929657
Goat Island	vert	large	2015-05-19 04:02:00	2015-05-18	7.871875	6.953125	2.7850986086435827	13.84375	20	0.6227669812967134
Goat Island	vert	large	2015-05-19 04:03:00	2015-05-18	7.023809523809524	6.90625	1.5773638251540962	10.9375	21	0.34420900605970167
Goat Island	vert	large	2015-05-19 04:04:00	2015-05-18	7.3703125	7.359375	2.512658638452139	11.71875	20	0.561847551983105
Goat Island	vert	large	2015-05-19 04:05:00	2015-05-18	6.8734375	6.578125	2.17691222938381	9.96875	20	0.4867723725952814
Goat Island	vert	large	2015-05-19 04:06:00	2015-05-18	7.145833333333333	6.71875	2.9367906945053703	15.9375	21	0.6408602694196568
Goat Island	vert	large	2015-05-19 04:07:00	2015-05-18	7.91875	6.546875	3.2792114594903197	14.59375	20	0.7332539736016652
Goat Island	vert	large	2015-05-19 04:08:00	2015-05-18	6.3546875	5.75	2.74976215702927	11.4375	20	0.6148655105073899
Goat Island	vert	large	2015-05-19 04:09:00	2015-05-18	5.4796875	5.015625	2.5358100372918835	13.09375	20	0.5670243621410928
Goat Island	vert	large	2015-05-19 04:10:00	2015-05-18	3.85	3.765625	1.498031877691175	6.90625	20	0.33497011109791175
Goat Island	vert	large	2015-05-19 04:11:00	2015-05-18	3.5671875	3.34375	1.5605999961110606	7.25	20	0.3489607676990239
Goat Island	vert	large	2015-05-19 04:12:00	2015-05-18	4.225	3.46875	2.141806603387848	9.375	20	0.4789225159833159
Goat Island	vert	large	2015-05-19 04:13:00	2015-05-18	3.8171875	2.796875	2.3114612487430524	9.96875	20	0.5168584479546016
Goat Island	vert	large	2015-05-19 04:14:00	2015-05-18	2.6515625	2.9375	1.1350644019376401	4.40625	20	0.2538081161572707
Goat Island	vert	large	2015-05-19 04:15:00	2015-05-18	2.340625	2.0625	1.1818990141316064	5.15625	20	0.26428065381382565
Goat Island	vert	large	2015-05-19 04:16:00	2015-05-18	2.784375	2.1875	2.2105668219581385	7.65625	20	0.4942977682704072
Goat Island	vert	large	2015-05-19 04:17:00	2015-05-18	2.203125	2.296875	0.9982251931223788	3.78125	20	0.22320993886744944
Goat Island	vert	large	2015-05-19 04:18:00	2015-05-18	2.2640625	1.46875	1.7672282543930198	7.21875	20	0.39516425085810836
Goat Island	vert	large	2015-05-19 04:19:00	2015-05-18	1.6875	1.515625	1.0360484455752768	3.71875	20	0.231667475228931
Goat Island	vert	large	2015-05-19 04:20:00	2015-05-18	2.125	1.9375	1.244684421534441	4.9375	20	0.2783198977086013
Goat Island	vert	large	2015-05-19 04:21:00	2015-05-18	1.91875	1.78125	1.3442433304945007	4.84375	20	0.30058194652864195
Goat Island	vert	large	2015-05-19 04:22:00	2015-05-18	1.2546875	0.65625	1.4946545034568848	6.125	20	0.33421490726057884
Goat Island	vert	large	2015-05-19 04:23:00	2015-05-18	1.2984375	0.734375	1.2544933630202444	4.59375	20	0.28051324370355873
Goat Island	vert	large	2015-05-19 04:24:00	2015-05-18	1.3453125	0.90625	0.9990473978370596	3.125	20	0.22339378943079416
Goat Island	vert	large	2015-05-19 04:25:00	2015-05-18	1.6578125	1.09375	1.3204051956716085	4.125	20	0.2952515775365628
Goat Island	vert	large	2015-05-19 04:26:00	2015-05-18	1.0109375	0.515625	1.181088778680502	5.0	20	0.2640994796591807
Goat Island	vert	large	2015-05-19 04:27:00	2015-05-18	1.175	0.75	1.2238380633332	4.78125	20	0.2736585103064728
Goat Island	vert	large	2015-05-19 04:28:00	2015-05-18	0.6171875	0.46875	0.5036743078499815	1.75	20	0.11262499908727144
Goat Island	vert	large	2015-05-19 04:29:00	2015-05-18	0.771875	0.5	0.7942730353003702	3.21875	20	0.17760484996267178
Goat Island	vert	large	2015-05-19 04:30:00	2015-05-18	1.2875	0.859375	1.2890926531561075	5.84375	20	0.28824988017526154
Goat Island	vert	large	2015-05-19 04:31:00	2015-05-18	0.5515625	0.46875	0.442554797937647	1.8125	20	0.09895826119572625
Goat Island	vert	large	2015-05-19 04:32:00	2015-05-18	1.7859375	1.515625	1.0016061833605325	3.875	20	0.22396595126782695
Goat Island	vert	large	2015-05-19 04:33:00	2015-05-18	0.9671875	0.890625	0.7002756594210824	2.4375	20	0.15658639774540312
Goat Island	vert	large	2015-05-19 04:34:00	2015-05-18	1.4328125	1.21875	1.1205721983920582	3.625	20	0.25056756093010224
Goat Island	vert	large	2015-05-19 04:35:00	2015-05-18	2.865625	2.65625	2.476951732446239	7.8125	20	0.5538632450735661
Goat Island	vert	large	2015-05-19 04:36:00	2015-05-18	1.0203125	0.875	0.8409905534664088	3.1875	20	0.18805120459860614
Goat Island	vert	large	2015-05-19 04:37:00	2015-05-18	0.7453125	0.65625	0.4741763764884718	2.09375	20	0.10602906111527559
Goat Island	vert	large	2015-05-19 04:38:00	2015-05-18	0.8328125	0.65625	0.608184565968995	2.125	20	0.13599420323728778
Goat Island	vert	large	2015-05-19 04:39:00	2015-05-18	0.83125	0.4375	0.7936450925286043	2.5625	20	0.17746443769030695
Goat Island	vert	large	2015-05-19 04:40:00	2015-05-18	0.8640625	0.5625	0.7081436391377922	2.71875	20	0.1583457314946184
Goat Island	vert	large	2015-05-19 04:41:00	2015-05-18	0.415625	0.390625	0.1999948601313228	0.75	20	0.04472021024042003
Goat Island	vert	large	2015-05-19 04:42:00	2015-05-18	0.6234375	0.515625	0.38212461692730826	1.4375	20	0.0854456619325528
Goat Island	vert	large	2015-05-19 04:43:00	2015-05-18	0.6515625	0.4375	0.6402156908078549	2.3125	20	0.14315658049083507
Goat Island	vert	large	2015-05-19 04:44:00	2015-05-18	0.64375	0.328125	0.8810528428205118	3.0625	20	0.19700940483161017
Goat Island	vert	large	2015-05-19 04:45:00	2015-05-18	0.709375	0.5625	0.44357854359978377	1.46875	20	0.09918717768494707
Goat Island	vert	large	2015-05-19 04:46:00	2015-05-18	1.009375	0.78125	0.6524482612074552	2.6875	20	0.14589186638614088
Goat Island	vert	large	2015-05-19 04:47:00	2015-05-18	0.9953125	1.03125	0.5232343232934632	2.1875	20	0.11699875150452853
Goat Island	vert	large	2015-05-19 04:48:00	2015-05-18	0.665625	0.484375	0.5301459115187064	1.96875	20	0.11854422961494161
Goat Island	vert	large	2015-05-19 04:49:00	2015-05-18	1.3578125	1.40625	0.9229949708871087	3.4375	20	0.20638794977940142
Goat Island	vert	large	2015-05-19 04:50:00	2015-05-18	0.6390625	0.484375	0.5644588516714598	1.84375	20	0.1262168362838855
Goat Island	vert	large	2015-05-19 04:51:00	2015-05-18	0.44375	0.15625	0.6456776835640454	2.09375	20	0.14437791920038043
Goat Island	vert	large	2015-05-19 04:52:00	2015-05-18	0.6796875	0.484375	0.7258215484747358	3.5625	20	0.1622986321923668
Goat Island	vert	large	2015-05-19 04:53:00	2015-05-18	0.6	0.515625	0.4189684230030757	1.53125	20	0.09368418742607637
Goat Island	vert	large	2015-05-19 04:54:00	2015-05-18	0.89375	0.75	0.9126869851678268	3.46875	20	0.2040830141014603
Goat Island	vert	large	2015-05-19 04:55:00	2015-05-18	1.0734375	0.640625	1.228611210170483	4.3125	20	0.27472581838594806
Goat Island	vert	large	2015-05-19 04:56:00	2015-05-18	1.5140625	0.90625	1.7346150260652409	6.25	20	0.3878717113074448
Goat Island	vert	large	2015-05-19 04:57:00	2015-05-18	0.94375	0.671875	0.9895942981848672	3.40625	20	0.22128001208875597
Goat Island	vert	large	2015-05-19 04:58:00	2015-05-18	1.3943452380952381	0.9375	1.2333055569185563	4.28125	21	0.269129336647093
Goat Island	vert	large	2015-05-19 04:59:00	2015-05-18	0.6698369565217391	0.4375	0.8078333030421267	3.84375	23	0.1684448878396204
Goat Island	vert	large	2015-05-19 05:00:00	2015-05-18	0.7940340909090909	0.40625	0.8545472669902836	3.0	22	0.18219008948205756
Goat Island	vert	large	2015-05-19 05:01:00	2015-05-18	1.3	1.234375	1.0594189072565354	3.3125	20	0.23689326932741583
Goat Island	vert	large	2015-05-19 05:02:00	2015-05-18	0.803125	0.65625	0.6494478297389494	2.53125	20	0.14522094951360004
Goat Island	vert	large	2015-05-19 05:03:00	2015-05-18	1.296875	1.0	1.0929038080053668	3.34375	20	0.2443807207568379
Goat Island	vert	large	2015-05-19 05:04:00	2015-05-18	2.434375	1.859375	2.3468488286087164	8.21875	20	0.5247713513684843
Goat Island	vert	large	2015-05-19 05:05:00	2015-05-18	3.009375	2.9375	1.8562965172268198	6.9375	20	0.41508051989152783
Goat Island	vert	large	2015-05-19 05:06:00	2015-05-18	1.8921875	1.640625	1.1754266355215117	4.59375	20	0.2628333859589969
Goat Island	vert	large	2015-05-19 05:07:00	2015-05-18	2.5875	2.203125	1.5720301469420794	7.28125	20	0.3515166271241473
Goat Island	vert	large	2015-05-19 05:08:00	2015-05-18	0.7375	0.46875	0.6145006263111878	2.5	20	0.1374065172648012
Goat Island	vert	large	2015-05-19 05:09:00	2015-05-18	0.825	0.640625	0.6911089486812977	2.03125	20	0.1545366589109795
Goat Island	vert	large	2015-05-19 05:10:00	2015-05-18	1.4671875	1.296875	0.8181405299881008	3.34375	20	0.18294178402010985
Goat Island	vert	large	2015-05-19 05:11:00	2015-05-18	1.8203125	1.5	1.1070328314766031	4.59375	20	0.24754006645057533
Goat Island	vert	large	2015-05-19 05:12:00	2015-05-18	2.0390625	1.8125	1.5394976258400352	5.8125	20	0.34424213425778555
Goat Island	vert	large	2015-05-19 05:13:00	2015-05-18	0.965625	0.703125	0.6809572041000737	2.5625	20	0.1522666598135963
Goat Island	vert	large	2015-05-19 05:14:00	2015-05-18	0.5828125	0.328125	0.560419672838086	1.9375	20	0.12531364843941528
Goat Island	vert	large	2015-05-19 05:15:00	2015-05-18	0.684375	0.4375	0.6686946607698504	2.78125	20	0.14952467176725473
Goat Island	vert	large	2015-05-19 05:16:00	2015-05-18	1.24375	1.03125	0.8220341425871236	2.75	20	0.1838124222650563
Goat Island	vert	large	2015-05-19 05:17:00	2015-05-18	1.9640625	1.234375	1.9689529709490807	6.21875	20	0.4402712687542313
Goat Island	vert	large	2015-05-19 05:18:00	2015-05-18	1.5671875	1.171875	1.2397306367954333	4.65625	20	0.2772121977663691
Goat Island	vert	large	2015-05-19 05:19:00	2015-05-18	2.3859375	2.140625	1.791486485610483	6.5	20	0.4005885562597239
Goat Island	vert	large	2015-05-19 05:20:00	2015-05-18	1.9859375	2.21875	1.4158290343261044	4.46875	20	0.31658899652710526
Goat Island	vert	large	2015-05-19 05:21:00	2015-05-18	0.5921875	0.453125	0.6546797473162375	2.8125	20	0.14639084184914924
Goat Island	vert	large	2015-05-19 05:22:00	2015-05-18	0.525	0.375	0.4962441170273059	1.8125	20	0.11096355791074168
Goat Island	vert	large	2015-05-19 05:23:00	2015-05-18	1.1515625	0.65625	1.3372230944912629	5.9375	20	0.2990121740365088
Goat Island	vert	large	2015-05-19 05:24:00	2015-05-18	1.45625	1.515625	1.0827406442133678	3.78125	20	0.24210816824630046
Goat Island	vert	large	2015-05-19 05:25:00	2015-05-18	1.55625	1.6875	0.9380261681345906	3.1875	20	0.20974902766225917
Goat Island	vert	large	2015-05-19 05:26:00	2015-05-18	0.5296875	0.421875	0.5126358733558507	1.90625	20	0.11462886605286554
Goat Island	vert	large	2015-05-19 05:27:00	2015-05-18	1.0171875	0.890625	0.6239691334038804	2.03125	20	0.1395237398152711
Goat Island	vert	large	2015-05-19 05:28:00	2015-05-18	0.8859375	0.8125	0.6902066189259638	2.21875	20	0.15433489184387478
Goat Island	vert	large	2015-05-19 05:29:00	2015-05-18	1.7265625	1.3125	1.4063002549499763	4.90625	20	0.3144582966843432
Goat Island	vert	large	2015-05-19 05:30:00	2015-05-18	0.6078125	0.625	0.4925926434037828	1.5	20	0.11014706358671716
Goat Island	vert	large	2015-05-19 05:31:00	2015-05-18	1.6625	1.359375	1.2651467176202384	5.71875	20	0.2828954062109584
Goat Island	vert	large	2015-05-19 05:32:00	2015-05-18	0.9671875	0.859375	0.584763626756685	1.875	20	0.13075712201972625
Goat Island	vert	large	2015-05-19 05:33:00	2015-05-18	1.0015625	1.03125	0.775702342511373	2.5625	20	0.1734523168161255
Goat Island	vert	large	2015-05-19 05:34:00	2015-05-18	1.021875	0.59375	1.2138311669971587	4.09375	20	0.27142090026135457
Goat Island	vert	large	2015-05-19 05:35:00	2015-05-18	0.525	0.265625	0.597813312480533	2.09375	20	0.13367512045607952
Goat Island	vert	large	2015-05-19 05:36:00	2015-05-18	1.775	1.375	1.4853866012803396	5.1875	20	0.3321425413330215
Goat Island	vert	large	2015-05-19 05:37:00	2015-05-18	2.234375	2.390625	1.4128500090336256	4.40625	20	0.3159228662210379
Goat Island	vert	large	2015-05-19 05:38:00	2015-05-18	2.0125	1.96875	1.5176253416543817	5.40625	20	0.33935134283155405
Goat Island	vert	large	2015-05-19 05:39:00	2015-05-18	1.60625	1.453125	0.9565713684272266	3.65625	20	0.21389586051332746
Goat Island	vert	large	2015-05-19 05:40:00	2015-05-18	1.7078125	1.34375	1.1776458784231807	4.84375	20	0.2633296237576685
Goat Island	vert	large	2015-05-19 05:41:00	2015-05-18	2.0921875	1.96875	1.135661967506524	5.09375	20	0.2539417358805745
Goat Island	vert	large	2015-05-19 05:42:00	2015-05-18	2.0171875	1.421875	1.6875144675305749	5.71875	20	0.37733970624127267
Goat Island	vert	large	2015-05-19 05:43:00	2015-05-18	1.290625	1.265625	1.1131549299294847	5.09375	20	0.2489090092811343
Goat Island	vert	large	2015-05-19 05:44:00	2015-05-18	1.6515625	1.296875	1.3487047194364907	4.375	20	0.3015795434234775
Goat Island	vert	large	2015-05-19 05:45:00	2015-05-18	1.0484375	0.9375	0.8761432263762585	3.4375	20	0.19591158122033006
Goat Island	vert	large	2015-05-19 05:46:00	2015-05-18	0.8046875	0.5	1.0611870273765922	4.71875	20	0.23728863300549904
Goat Island	vert	large	2015-05-19 05:47:00	2015-05-18	0.8171875	0.390625	0.8925792271889429	2.71875	20	0.19958678272987046
Goat Island	vert	large	2015-05-19 05:48:00	2015-05-18	1.0296875	0.8125	0.9693851377188857	2.8125	20	0.21676110643174237
Goat Island	vert	large	2015-05-19 05:49:00	2015-05-18	1.85	1.8125	1.2959324015833866	5.28125	20	0.28977929441850087
Goat Island	vert	large	2015-05-19 05:50:00	2015-05-18	3.525	2.75	4.25235277368213	19.96875	20	0.9508549866263021
Goat Island	vert	large	2015-05-19 05:51:00	2015-05-18	2.59375	2.4375	1.448080342257148	6.03125	20	0.3238006082168144
Goat Island	vert	large	2015-05-19 05:52:00	2015-05-18	1.584375	1.078125	1.6010411137838763	5.15625	20	0.3580036765192723
Goat Island	vert	large	2015-05-21 21:06:00	2015-05-21	0.0	0.0	0.0	0.0	7	0.0
Goat Island	vert	large	2015-05-21 21:07:00	2015-05-21	1.0265625	0.0	2.35919853819018	9.375	20	0.5275328303811376
Goat Island	vert	large	2015-05-21 21:08:00	2015-05-21	0.31875	0.0	0.7302498220688444	3.125	20	0.1632888242703062
Goat Island	vert	large	2015-05-21 21:09:00	2015-05-21	0.0625	0.0	0.24522579552215482	1.09375	20	0.05483415486240017
Goat Island	vert	large	2015-05-21 21:10:00	2015-05-21	3.6666666666666665	0.78125	6.482577382786074	19.3125	15	1.6737942829354218
Goat Island	vert	large	2015-05-21 21:11:00	2015-05-21	0.47368421052631576	0.09375	0.7244837090900265	2.125	19	0.16620796179815497
Goat Island	vert	large	2015-05-21 21:12:00	2015-05-21	4.240625	1.359375	5.198368647508056	15.4375	20	1.1623905667931655
Goat Island	vert	large	2015-05-21 21:13:00	2015-05-21	1.6265625	0.0	3.85296519176004	13.8125	20	0.8615492083715962
Goat Island	vert	large	2015-05-21 21:14:00	2015-05-21	1.615625	0.515625	2.8021024912930166	10.875	20	0.6265691650452697
Goat Island	vert	large	2015-05-21 21:15:00	2015-05-21	0.275	0.09375	0.34866403864193574	1.15625	20	0.07796364917129817
Goat Island	vert	large	2015-05-21 21:16:00	2015-05-21	1.7015625	0.34375	2.5887311740083976	8.3125	20	0.5788578880555614
Goat Island	vert	large	2015-05-21 21:17:00	2015-05-21	1.0875	0.0	2.248894099563745	7.375	20	0.5028680080822714
Goat Island	vert	large	2015-05-21 21:18:00	2015-05-21	0.446875	0.0	1.7671300932436658	7.9375	20	0.39514230135783784
Goat Island	vert	large	2015-05-21 21:19:00	2015-05-21	0.89375	0.0	1.8034711596485846	7.0	20	0.4032684108434611
Goat Island	vert	large	2015-05-21 21:20:00	2015-05-21	1.7984375	0.578125	4.539918828884701	20.90625	20	1.0151567113717428
Goat Island	vert	large	2015-05-21 21:21:00	2015-05-21	1.6625	0.703125	2.297663107720309	9.09375	20	0.5137730898256033
Goat Island	vert	large	2015-05-21 21:22:00	2015-05-21	1.121875	0.53125	1.445447851059172	4.3125	20	0.32321196528992996
Goat Island	vert	large	2015-05-21 21:23:00	2015-05-21	0.69375	0.03125	2.1595155478291397	9.78125	20	0.48288235634136545
Goat Island	vert	large	2015-05-21 21:24:00	2015-05-21	0.321875	0.0	0.6440437500462871	2.3125	20	0.14401256055873812
Goat Island	vert	large	2015-05-21 21:25:00	2015-05-21	1.1640625	0.15625	4.284254792163701	19.34375	20	0.9579884948207268
Goat Island	vert	large	2015-05-21 21:26:00	2015-05-21	1.696875	0.484375	3.068453866084591	12.4375	20	0.6861271430387181
Goat Island	vert	large	2015-05-21 21:27:00	2015-05-21	0.86875	0.140625	1.8301264066926313	6.8125	20	0.4092287052782149
Goat Island	vert	large	2015-05-21 21:28:00	2015-05-21	0.3328125	0.140625	0.4996169379674266	1.6875	20	0.11171774360054615
Goat Island	vert	large	2015-05-21 21:29:00	2015-05-21	1.025	0.375	2.7973936412686946	12.59375	20	0.6255162341702462
Goat Island	vert	large	2015-05-21 21:30:00	2015-05-21	0.9546875	0.96875	0.9157832852227764	4.28125	20	0.20477536784162065
Goat Island	vert	large	2015-05-21 21:31:00	2015-05-21	0.484375	0.296875	0.5256085914893024	1.6875	20	0.11752965401279974
Goat Island	vert	large	2015-05-21 21:32:00	2015-05-21	1.01875	0.0	2.437107761963154	9.0	20	0.5449538624241989
Goat Island	vert	large	2015-05-21 21:33:00	2015-05-21	0.3375	0.15625	0.4360407996361904	1.53125	20	0.09750168689498873
Goat Island	vert	large	2015-05-21 21:34:00	2015-05-21	0.471875	0.0	0.8255468183828858	2.6875	20	0.18459788045128056
Goat Island	vert	large	2015-05-21 21:35:00	2015-05-21	0.890625	0.28125	1.4466421248878383	5.78125	20	0.32347901303639465
Goat Island	vert	large	2015-05-21 21:36:00	2015-05-21	0.85	0.84375	0.732568817496637	2.53125	20	0.16380736741191176
Goat Island	vert	large	2015-05-21 21:37:00	2015-05-21	2.24375	1.1875	2.8560696850834417	12.28125	20	0.6386365964322992
Goat Island	vert	large	2015-05-21 21:38:00	2015-05-21	2.20625	2.0	1.861585787638282	5.8125	20	0.4162632367106686
Goat Island	vert	large	2015-05-21 21:39:00	2015-05-21	2.3890625	1.578125	3.0470453731043428	12.15625	20	0.6813400584787519
Goat Island	vert	large	2015-05-21 21:40:00	2015-05-21	5.403125	2.5625	5.84420206526137	20.875	20	1.3068033092169085
Goat Island	vert	large	2015-05-21 21:41:00	2015-05-21	9.15	7.734375	6.298011316761238	22.75	20	1.408278142734109
Goat Island	vert	large	2015-05-21 21:42:00	2015-05-21	5.5453125	4.84375	2.832920657753231	10.75	20	0.6334603165599642
Goat Island	vert	large	2015-05-21 21:43:00	2015-05-21	7.8390625	6.671875	3.7520865220453636	16.5625	20	0.8389920520754196
Goat Island	vert	large	2015-05-21 21:44:00	2015-05-21	12.878125	13.609375	4.79565897281621	20.375	20	1.0723419460123862
Goat Island	vert	large	2015-05-21 21:45:00	2015-05-21	16.1765625	15.4375	5.420252771875103	27.71875	20	1.212005365314439
Goat Island	vert	large	2015-05-21 21:46:00	2015-05-21	15.4875	15.1875	5.534556140977484	27.46875	20	1.2375643756514563
Goat Island	vert	large	2015-05-21 21:47:00	2015-05-21	17.5671875	17.171875	7.011564365237036	29.09375	20	1.5678334549285176
Goat Island	vert	large	2015-05-21 21:48:00	2015-05-21	23.0546875	22.46875	4.597713280931219	32.4375	20	1.0280799437215793
Goat Island	vert	large	2015-05-21 21:49:00	2015-05-21	27.125	27.1875	6.287093870947471	36.71875	20	1.4058369276360834
Goat Island	vert	large	2015-05-21 21:50:00	2015-05-21	31.34375	31.65625	5.460562480064138	44.3125	20	1.2210188900808252
Goat Island	vert	large	2015-05-21 21:51:00	2015-05-21	34.1640625	34.671875	4.11861391387273	40.0625	20	0.9209500684495888
Goat Island	vert	large	2015-05-21 21:52:00	2015-05-21	34.2	35.296875	5.869804533641465	42.46875	20	1.3125281951858765
Goat Island	vert	large	2015-05-21 21:53:00	2015-05-21	33.8234375	35.125	4.602332376285878	40.03125	20	1.0291128048423364
Goat Island	vert	large	2015-05-21 21:54:00	2015-05-21	38.4125	38.140625	3.165812442494443	44.625	20	0.7078971825432219
Goat Island	vert	large	2015-05-21 21:55:00	2015-05-21	40.359375	39.671875	4.333929641199592	50.25	20	0.969096128742356
Goat Island	vert	large	2015-05-21 21:56:00	2015-05-21	41.2375	42.40625	6.2193111688091065	52.5625	20	1.3906802546680832
Goat Island	vert	large	2015-05-21 21:57:00	2015-05-21	42.3890625	40.546875	7.209858495068712	56.15625	20	1.6121733703127972
Goat Island	vert	large	2015-05-21 21:58:00	2015-05-21	44.2640625	46.34375	6.228362834474389	51.21875	20	1.3927042686418003
Goat Island	vert	large	2015-05-21 21:59:00	2015-05-21	4.4203125	0.0	13.741846696762979	50.15625	20	3.0727703350342956
Goat Island	vert	large	2015-05-21 22:00:00	2015-05-21	0.0	0.0	0.0	0.0	20	0.0
Goat Island	vert	large	2015-05-21 22:01:00	2015-05-21	0.0	0.0	0.0	0.0	20	0.0
Goat Island	vert	large	2015-05-21 22:02:00	2015-05-21	0.0	0.0	0.0	0.0	20	0.0
Goat Island	vert	large	2015-05-21 22:03:00	2015-05-21	14.64375	0.0	26.2020814981468	64.96875	20	5.858963538184577
Goat Island	vert	large	2015-05-21 22:04:00	2015-05-21	0.0	0.0	0.0	0.0	20	0.0
Goat Island	vert	large	2015-05-21 22:05:00	2015-05-21	55.0609375	56.296875	14.560253225565779	71.5625	20	3.255771598197566
Goat Island	vert	large	2015-05-21 22:06:00	2015-05-21	59.86875	58.546875	4.295729213263356	69.65625	20	0.9605542533788555
Goat Island	vert	large	2015-05-21 22:07:00	2015-05-21	62.55	62.046875	4.871101680210275	71.1875	20	1.0892114482263617
Goat Island	vert	large	2015-05-21 22:08:00	2015-05-21	25.196875	0.0	28.977633410540236	67.875	20	6.479595813303703
Goat Island	vert	large	2015-05-21 22:09:00	2015-05-21	20.0234375	0.0	27.411778861908573	59.1875	20	6.129460091941938
Goat Island	vert	large	2015-05-21 22:10:00	2015-05-21	56.7046875	56.703125	6.654288188471421	69.4375	20	1.487944073129603
Goat Island	vert	large	2015-05-21 22:11:00	2015-05-21	53.5671875	53.265625	6.21412628130191	66.125	20	1.389520878575905
Goat Island	vert	large	2015-05-21 22:12:00	2015-05-21	56.48125	58.0	5.83741300791712	66.3125	20	1.3052852298444197
Goat Island	vert	large	2015-05-21 22:13:00	2015-05-21	50.4984375	49.421875	5.2588572195636365	61.78125	20	1.1759162226909827
Goat Island	vert	large	2015-05-21 22:14:00	2015-05-21	54.9515625	56.453125	5.531063918591617	63.0	20	1.2367834909867217
Goat Island	vert	large	2015-05-21 22:15:00	2015-05-21	55.146875	55.09375	5.768830899814789	62.8125	20	1.2899498042687148
Goat Island	vert	large	2015-05-21 22:16:00	2015-05-21	55.4875	56.125	3.831788995742685	60.125	20	0.8568140669916295
Goat Island	vert	large	2015-05-21 22:17:00	2015-05-21	56.9828125	56.84375	3.961853921158463	64.28125	20	0.8858974684634415
Goat Island	vert	large	2015-05-21 22:18:00	2015-05-21	58.9046875	59.3125	5.314845409121684	66.71875	20	1.1884355624698766
Goat Island	vert	large	2015-05-21 22:19:00	2015-05-21	55.9859375	54.53125	6.392467322269462	69.96875	20	1.429399147654057
Goat Island	vert	large	2015-05-21 22:20:00	2015-05-21	51.2203125	53.59375	7.706394430018471	66.21875	20	1.7232021806947047
Goat Island	vert	large	2015-05-21 22:21:00	2015-05-21	52.2265625	51.15625	5.054197169234044	61.40625	20	1.130152844209433
Goat Island	vert	large	2015-05-21 22:22:00	2015-05-21	55.715625	56.4375	4.590665362493191	61.5	20	1.0265039812488488
Goat Island	vert	large	2015-05-21 22:23:00	2015-05-21	58.5671875	58.984375	6.426770528051415	68.21875	20	1.4370695776515183
Goat Island	vert	large	2015-05-21 22:24:00	2015-05-21	54.2828125	53.015625	6.51776320147437	70.15625	20	1.4574161579743348
Goat Island	vert	large	2015-05-21 22:25:00	2015-05-21	60.925	60.78125	5.629442690000494	72.75	20	1.258781653028038
Goat Island	vert	large	2015-05-21 22:26:00	2015-05-21	53.8578125	54.0	5.980784703551054	65.09375	20	1.3373441155931083
Goat Island	vert	large	2015-05-21 22:27:00	2015-05-21	45.7703125	45.34375	6.336833270687609	58.0625	20	1.4169589955339819
Goat Island	vert	large	2015-05-21 22:28:00	2015-05-21	49.50625	50.921875	5.907355960223615	57.0	20	1.3209249494348547
Goat Island	vert	large	2015-05-21 22:29:00	2015-05-21	49.1453125	49.734375	6.2806753386641425	61.28125	20	1.4044017001859534
Goat Island	vert	large	2015-05-21 22:30:00	2015-05-21	51.165625	50.703125	5.766237620783773	62.84375	20	1.289369929448917
Goat Island	vert	large	2015-05-21 22:31:00	2015-05-21	54.865625	54.28125	5.2216998439079605	66.8125	20	1.1676075809078241
Goat Island	vert	large	2015-05-21 22:32:00	2015-05-21	50.4171875	51.53125	4.970878133713425	58.4375	20	1.1115221414850507
Goat Island	vert	large	2015-05-21 22:33:00	2015-05-21	53.3671875	52.3125	6.9761243655522165	64.5625	20	1.5599088300867348
Goat Island	vert	large	2015-05-21 22:34:00	2015-05-21	55.35	53.5625	6.990945153892773	67.03125	20	1.5632228591076969
Goat Island	vert	large	2015-05-21 22:35:00	2015-05-21	52.3671875	53.265625	3.9693116961613	57.46875	20	0.8875650776501658
Goat Island	vert	large	2015-05-21 22:36:00	2015-05-21	55.90625	56.515625	4.262763824988617	63.4375	20	0.9531829684701563
Goat Island	vert	large	2015-05-21 22:37:00	2015-05-21	55.028125	55.625	6.0226912957646235	65.84375	20	1.3467147144825988
Goat Island	vert	large	2015-05-21 22:38:00	2015-05-21	53.5078125	53.765625	4.965908395907646	60.75	20	1.1104108743286434
Goat Island	vert	large	2015-05-21 22:39:00	2015-05-21	55.2984375	56.140625	3.8274952489528418	62.78125	20	0.8558539560216034
Goat Island	vert	large	2015-05-21 22:40:00	2015-05-21	52.1265625	52.015625	6.052576616330112	67.40625	20	1.3533972753139794
Goat Island	vert	large	2015-05-21 22:41:00	2015-05-21	53.54375	54.765625	7.419326259045216	67.21875	20	1.6590117862474316
Goat Island	vert	large	2015-05-21 22:42:00	2015-05-21	54.959375	54.6875	4.548702777412132	68.03125	20	1.017120861973562
Goat Island	vert	large	2015-05-21 22:43:00	2015-05-21	52.3140625	53.640625	6.326298063116229	60.53125	20	1.4146032515053142
Goat Island	vert	large	2015-05-21 22:44:00	2015-05-21	53.2109375	53.15625	5.280922745622233	61.84375	20	1.180850224313614
Goat Island	vert	large	2015-05-21 22:45:00	2015-05-21	48.7421875	47.390625	6.722270918017977	62.40625	20	1.5031454735858112
Goat Island	vert	large	2015-05-21 22:46:00	2015-05-21	53.65625	52.671875	5.417973863860334	62.875	20	1.21149578599089
Goat Island	vert	large	2015-05-21 22:47:00	2015-05-21	54.775	54.671875	5.066068430460179	68.3125	20	1.1328073389174627
Goat Island	vert	large	2015-05-21 22:48:00	2015-05-21	53.284375	52.921875	3.7835383462789376	63.15625	20	0.8460248937756842
Goat Island	vert	large	2015-05-21 22:49:00	2015-05-21	53.65625	54.0	4.198373059732092	61.25	20	0.9387847556464743
Goat Island	vert	large	2015-05-21 22:50:00	2015-05-21	49.4015625	49.25	4.9892593829111656	62.0	20	1.1156323137568018
Goat Island	vert	large	2015-05-21 22:51:00	2015-05-21	53.590625	54.046875	7.712130925017109	70.8125	20	1.7244848999716589
Goat Island	vert	large	2015-05-21 22:52:00	2015-05-21	60.7890625	61.6875	6.737301308892842	71.4375	20	1.5065063711582702
Goat Island	vert	large	2015-05-21 22:53:00	2015-05-21	50.14375	50.15625	4.091978071724442	57.34375	20	0.9149941130814361
Goat Island	vert	large	2015-05-21 22:54:00	2015-05-21	51.115625	50.6875	6.126309775371777	68.4375	20	1.369884510895276
Goat Island	vert	large	2015-05-21 22:55:00	2015-05-21	53.9	54.78125	5.645135743787697	63.65625	20	1.2622907265323127
Goat Island	vert	large	2015-05-21 22:56:00	2015-05-21	53.703125	54.78125	7.1251118123728965	66.15625	20	1.5932234359752524
Goat Island	vert	large	2015-05-21 22:57:00	2015-05-21	58.596875	57.859375	5.468011228295271	68.25	20	1.2226844808200348
Goat Island	vert	large	2015-05-21 22:58:00	2015-05-21	55.9515625	55.640625	5.5703713803450405	63.5625	20	1.2455729066370846
Goat Island	vert	large	2015-05-21 22:59:00	2015-05-21	57.3484375	58.3125	6.840367878243389	68.125	20	1.529552756685822
Goat Island	vert	large	2015-05-21 23:00:00	2015-05-21	56.1296875	55.546875	4.333500011291317	65.96875	20	0.9690000605743491
Goat Island	vert	large	2015-05-21 23:01:00	2015-05-21	60.0296875	60.046875	4.631679420659053	67.90625	20	1.0356750034580484
Goat Island	vert	large	2015-05-21 23:02:00	2015-05-21	58.2109375	56.96875	5.919700423538407	68.375	20	1.3236852553466174
Goat Island	vert	large	2015-05-21 23:03:00	2015-05-21	57.8890625	59.0625	5.288077327493051	65.375	20	1.1824500374549878
Goat Island	vert	large	2015-05-21 23:04:00	2015-05-21	57.7078125	57.71875	6.104896814117314	67.3125	20	1.365096427198821
Goat Island	vert	large	2015-05-21 23:05:00	2015-05-21	62.0734375	63.28125	5.246241948738539	70.8125	20	1.173095362379034
Goat Island	vert	large	2015-05-21 23:06:00	2015-05-21	56.6046875	56.515625	5.235444215227259	66.71875	20	1.170680915765619
Goat Island	vert	large	2015-05-21 23:07:00	2015-05-21	57.453125	58.34375	4.7154593789582435	67.5	20	1.0544087716489574
Goat Island	vert	large	2015-05-21 23:08:00	2015-05-21	59.4671875	60.125	4.682678166921907	67.8125	20	1.047078669799149
Goat Island	vert	large	2015-05-21 23:09:00	2015-05-21	57.95625	57.53125	6.5075266392483035	71.75	20	1.4551271930749956
Goat Island	vert	large	2015-05-21 23:10:00	2015-05-21	56.5	57.265625	5.358249220029558	63.71875	20	1.1981409496371318
Goat Island	vert	large	2015-05-21 23:11:00	2015-05-21	53.2890625	53.28125	6.809918292497599	68.78125	20	1.5227440223243927
Goat Island	vert	large	2015-05-21 23:12:00	2015-05-21	50.89375	52.015625	5.251472224654319	60.6875	20	1.1742648876279103
Goat Island	vert	large	2015-05-21 23:13:00	2015-05-21	51.0078125	50.703125	4.706342338071573	58.53125	20	1.0523701393313332
Goat Island	vert	large	2015-05-21 23:14:00	2015-05-21	53.9046875	54.84375	7.245429274665348	68.25	20	1.6201272384318712
Goat Island	vert	large	2015-05-21 23:15:00	2015-05-21	58.3140625	59.578125	4.819186176842764	66.25	20	1.0776027887647741
Goat Island	vert	large	2015-05-21 23:16:00	2015-05-21	55.5234375	54.765625	6.751597908758049	73.5625	20	1.509703188072842
Goat Island	vert	large	2015-05-21 23:17:00	2015-05-21	53.3265625	54.1875	5.139846065605953	61.46875	20	1.1493045196579754
Goat Island	vert	large	2015-05-21 23:18:00	2015-05-21	51.6375	52.6875	5.955352316790775	62.40625	20	1.3316572610305035
Goat Island	vert	large	2015-05-21 23:19:00	2015-05-21	51.78125	51.25	4.8688964194928195	60.1875	21	1.0624803044393005
Goat Island	vert	large	2015-05-21 23:20:00	2015-05-21	53.06875	52.0625	5.094356397550446	68.59375	20	1.1391327206533741
Goat Island	vert	large	2015-05-21 23:21:00	2015-05-21	57.7125	58.21875	5.262893393847152	67.15625	20	1.1768187386976805
Goat Island	vert	large	2015-05-21 23:22:00	2015-05-21	56.68125	55.765625	6.563428818981897	69.40625	20	1.4676273004724683
Goat Island	vert	large	2015-05-21 23:23:00	2015-05-21	51.3046875	49.46875	7.366722014303224	66.84375	20	1.6472491195326187
Goat Island	vert	large	2015-05-21 23:24:00	2015-05-21	44.46875	44.4375	5.695618482773911	54.96875	20	1.273579010138668
Goat Island	vert	large	2015-05-21 23:25:00	2015-05-21	45.6890625	44.84375	7.250691004671918	58.65625	20	1.6213037970292652
Goat Island	vert	large	2015-05-21 23:26:00	2015-05-21	46.21875	45.140625	6.131474826877428	55.375	20	1.3710394515226683
Goat Island	vert	large	2015-05-21 23:27:00	2015-05-21	46.8	47.0625	4.690683129746051	55.8125	20	1.0488686339023636
Goat Island	vert	large	2015-05-21 23:28:00	2015-05-21	47.5578125	48.484375	5.2582590405319065	56.1875	20	1.1757824657932163
Goat Island	vert	large	2015-05-21 23:29:00	2015-05-21	48.2375	46.671875	5.8411627047550265	59.0	20	1.3061236875468774
Goat Island	vert	large	2015-05-21 23:30:00	2015-05-21	45.384375	45.859375	5.5830591015070805	53.3125	20	1.248409967336873
Goat Island	vert	large	2015-05-21 23:31:00	2015-05-21	52.9875	52.90625	4.969173062095205	62.15625	20	1.111140875880566
Goat Island	vert	large	2015-05-21 23:32:00	2015-05-21	52.75625	53.265625	6.212482791461923	61.78125	20	1.389153383075651
Goat Island	vert	large	2015-05-21 23:33:00	2015-05-21	50.0046875	50.765625	7.191955676984108	66.3125	20	1.6081701784901985
Goat Island	vert	large	2015-05-21 23:34:00	2015-05-21	44.0640625	45.71875	6.415341551023055	52.8125	20	1.4345139806966487
Goat Island	vert	large	2015-05-21 23:35:00	2015-05-21	47.715625	47.34375	6.6979666310106065	62.46875	20	1.4977108697964967
Goat Island	vert	large	2015-05-21 23:36:00	2015-05-21	44.8734375	45.25	4.802316153687417	51.96875	20	1.073830536909039
Goat Island	vert	large	2015-05-21 23:37:00	2015-05-21	45.821875	45.359375	4.550510336836727	53.90625	20	1.0175250445482384
Goat Island	vert	large	2015-05-21 23:38:00	2015-05-21	53.7703125	54.59375	5.785789247482395	66.625	20	1.2937418060857988
Goat Island	vert	large	2015-05-21 23:39:00	2015-05-21	49.4953125	50.15625	6.06264645611215	58.375	20	1.3556489599414963
Goat Island	vert	large	2015-05-21 23:40:00	2015-05-21	51.90625	52.84375	4.9389883666117615	59.65625	20	1.104391372782455
Goat Island	vert	large	2015-05-21 23:41:00	2015-05-21	46.5078125	45.265625	5.943425670145632	57.8125	20	1.3289903817662874
Goat Island	vert	large	2015-05-21 23:42:00	2015-05-21	45.678125	45.203125	6.056699103439534	62.3125	20	1.3543190914552827
Goat Island	vert	large	2015-05-21 23:43:00	2015-05-21	50.1765625	50.09375	6.531020008227033	62.0625	20	1.4603804700806882
Goat Island	vert	large	2015-05-21 23:44:00	2015-05-21	49.8609375	50.40625	6.203556676614401	62.21875	20	1.3871574431182478
Goat Island	vert	large	2015-05-21 23:45:00	2015-05-21	46.7	45.921875	7.034749859952751	58.625	20	1.5730178891561477
Goat Island	vert	large	2015-05-21 23:46:00	2015-05-21	46.534375	47.53125	5.023862670781161	54.0	20	1.123369844149032
Goat Island	vert	large	2015-05-21 23:47:00	2015-05-21	46.0703125	46.375	6.883359712624944	60.5	20	1.5391660231012791
Goat Island	vert	large	2015-05-21 23:48:00	2015-05-21	42.5328125	42.90625	6.714273103010424	56.28125	20	1.5013571077829755
Goat Island	vert	large	2015-05-21 23:49:00	2015-05-21	44.23125	45.25	6.877701323365319	56.90625	20	1.5379007687985113
Goat Island	vert	large	2015-05-21 23:50:00	2015-05-21	44.9578125	44.75	4.658112650664741	51.4375	20	1.041585653373809
Goat Island	vert	large	2015-05-21 23:51:00	2015-05-21	49.19375	48.640625	5.499547678768922	63.6875	20	1.2297362455228484
Goat Island	vert	large	2015-05-21 23:52:00	2015-05-21	50.684375	50.6875	8.204030495136617	68.03125	20	1.8344769876606732
Goat Island	vert	large	2015-05-21 23:53:00	2015-05-21	49.6359375	50.921875	6.483462602264866	60.5625	20	1.4497463108241921
Goat Island	vert	large	2015-05-21 23:54:00	2015-05-21	48.415625	48.5	6.073021424873593	59.4375	20	1.3579688734829984
Goat Island	vert	large	2015-05-21 23:55:00	2015-05-21	49.7609375	51.171875	5.920381095416671	59.125	20	1.3238374582056345
Goat Island	vert	large	2015-05-21 23:56:00	2015-05-21	41.9234375	40.65625	7.488289068287244	56.5625	20	1.6744323391858842
Goat Island	vert	large	2015-05-21 23:57:00	2015-05-21	45.4078125	45.421875	5.047161165913364	54.6875	20	1.1285795460379375
Goat Island	vert	large	2015-05-21 23:58:00	2015-05-21	46.540625	47.65625	6.053184819895704	57.03125	20	1.3535332737656616
Goat Island	vert	large	2015-05-21 23:59:00	2015-05-21	44.1953125	44.328125	4.8231349830755414	53.15625	20	1.0784857686814209
Goat Island	vert	large	2015-05-22 00:00:00	2015-05-21	44.7078125	45.421875	5.596072134515775	54.3125	20	1.2513197699769618
Goat Island	vert	large	2015-05-22 00:01:00	2015-05-21	42.9921875	43.46875	5.281730504067648	50.21875	20	1.181030844592949
Goat Island	vert	large	2015-05-22 00:02:00	2015-05-21	46.8625	45.65625	5.499657958861959	54.84375	20	1.229760904901308
Goat Island	vert	large	2015-05-22 00:03:00	2015-05-21	47.4640625	48.03125	5.867219748579815	56.5	20	1.3119502196753692
Goat Island	vert	large	2015-05-22 00:04:00	2015-05-21	45.43125	46.546875	6.225895953807097	60.78125	20	1.3921526573553558
Goat Island	vert	large	2015-05-22 00:05:00	2015-05-21	48.0328125	48.75	6.105622501494551	59.5	20	1.3652586958294126
Goat Island	vert	large	2015-05-22 00:06:00	2015-05-21	47.3328125	48.140625	4.891842899473061	55.0625	20	1.0938493258471433
Goat Island	vert	large	2015-05-22 00:07:00	2015-05-21	45.765625	47.265625	7.116356281621493	57.0	20	1.5912656397813294
Goat Island	vert	large	2015-05-22 00:08:00	2015-05-21	51.0953125	50.4375	8.010654622403889	64.53125	20	1.7912368279968005
Goat Island	vert	large	2015-05-22 00:09:00	2015-05-21	54.815625	55.734375	6.052257523839217	64.5	20	1.3533259240639044
Goat Island	vert	large	2015-05-22 00:10:00	2015-05-21	48.0171875	47.5625	7.499434429059072	65.5	20	1.676924517617841
Goat Island	vert	large	2015-05-22 00:11:00	2015-05-21	53.0796875	51.140625	6.134018225005852	64.34375	20	1.3716081726335685
Goat Island	vert	large	2015-05-22 00:12:00	2015-05-21	56.203125	55.875	6.943198672982072	66.84375	20	1.5525464214074243
Goat Island	vert	large	2015-05-22 00:13:00	2015-05-21	50.9828125	51.875	6.283622350830916	62.03125	20	1.4050606721394958
Goat Island	vert	large	2015-05-22 00:14:00	2015-05-21	52.2796875	51.796875	4.76918385235867	59.25	20	1.0664219291068306
Goat Island	vert	large	2015-05-22 00:15:00	2015-05-21	52.9296875	52.203125	6.017910109390464	67.3125	20	1.3456456087080273
Goat Island	vert	large	2015-05-22 00:16:00	2015-05-21	52.865625	54.53125	5.896535452737882	64.15625	20	1.3185054104059402
Goat Island	vert	large	2015-05-22 00:17:00	2015-05-21	51.8671875	51.421875	6.098027977117188	62.71875	20	1.3635605085529563
Goat Island	vert	large	2015-05-22 00:18:00	2015-05-21	49.3234375	50.296875	6.02055206632981	60.5625	20	1.346236368239028
Goat Island	vert	large	2015-05-22 00:19:00	2015-05-21	49.671875	48.984375	5.82238212717685	57.3125	20	1.301924222734726
Goat Island	vert	large	2015-05-22 00:20:00	2015-05-21	49.0265625	47.125	5.906639633137997	60.5	20	1.3207647738290982
Goat Island	vert	large	2015-05-22 00:21:00	2015-05-21	48.959375	48.828125	6.325685649075605	58.03125	20	1.4144663115627931
Goat Island	vert	large	2015-05-22 00:22:00	2015-05-21	49.3078125	48.8125	5.202916563708712	58.25	20	1.1634075117712295
Goat Island	vert	large	2015-05-22 00:23:00	2015-05-21	47.3140625	46.78125	5.20464702331825	57.21875	20	1.163794454303154
Goat Island	vert	large	2015-05-22 00:24:00	2015-05-21	49.034375	49.40625	5.683666109482413	56.5	20	1.2709063782214436
Goat Island	vert	large	2015-05-22 00:25:00	2015-05-21	47.103125	46.84375	5.739891178422425	59.90625	20	1.2834786858403917
Goat Island	vert	large	2015-05-22 00:26:00	2015-05-21	50.109375	50.265625	5.258564247404319	58.625	20	1.1758507121246078
Goat Island	vert	large	2015-05-22 00:27:00	2015-05-21	54.1625	54.0	5.208962023459387	63.21875	20	1.1647593176670044
Goat Island	vert	large	2015-05-22 00:28:00	2015-05-21	47.46875	46.546875	6.089079688045511	62.0	20	1.3615596102882976
Goat Island	vert	large	2015-05-22 00:29:00	2015-05-21	49.384375	48.15625	5.365803599930426	60.0625	20	1.1998301603357517
Goat Island	vert	large	2015-05-22 00:30:00	2015-05-21	54.4578125	53.953125	6.076677966703496	66.34375	20	1.358786501092422
Goat Island	vert	large	2015-05-22 00:31:00	2015-05-21	55.36875	54.90625	5.544430289654844	63.34375	20	1.239772302417708
Goat Island	vert	large	2015-05-22 00:32:00	2015-05-21	60.9328125	60.296875	5.269809851180466	69.46875	20	1.1783653055737573
Goat Island	vert	large	2015-05-22 00:33:00	2015-05-21	58.94375	58.71875	3.7303432182998644	64.625	20	0.8341301015523834
Goat Island	vert	large	2015-05-22 00:34:00	2015-05-21	62.865625	64.671875	5.7272962457152685	72.78125	20	1.2806623732698679
Goat Island	vert	large	2015-05-22 00:35:00	2015-05-21	61.8703125	62.234375	6.699979709255901	76.5625	20	1.498161007776547
Goat Island	vert	large	2015-05-22 00:36:00	2015-05-21	59.3890625	58.6875	5.743081462367407	75.21875	20	1.284192055017242
Goat Island	vert	large	2015-05-22 00:37:00	2015-05-21	53.85	51.296875	6.779370798315477	66.53125	20	1.5159133949710422
Goat Island	vert	large	2015-05-22 00:38:00	2015-05-21	51.4984375	50.96875	6.982101434379702	65.5	20	1.56124534330718
Goat Island	vert	large	2015-05-22 00:39:00	2015-05-21	50.459375	49.40625	6.77349635552345	64.0625	20	1.5145998296297518
Goat Island	vert	large	2015-05-22 00:40:00	2015-05-21	48.79375	48.84375	5.10091822874233	58.53125	20	1.140599990713567
Goat Island	vert	large	2015-05-22 00:41:00	2015-05-21	44.996875	44.84375	7.071357830183676	57.96875	20	1.5812036801516114
Goat Island	vert	large	2015-05-22 00:42:00	2015-05-21	51.434375	50.984375	7.137295341106756	64.375	20	1.5959477558207256
Goat Island	vert	large	2015-05-22 00:43:00	2015-05-21	52.4765625	51.265625	6.01594539474875	63.40625	20	1.345206285158501
Goat Island	vert	large	2015-05-22 00:44:00	2015-05-21	47.596875	45.984375	5.529720276129421	58.40625	20	1.2364830433984293
Goat Island	vert	large	2015-05-22 00:45:00	2015-05-21	47.3796875	47.609375	7.103725705143357	60.40625	20	1.5884413570213172
Goat Island	vert	large	2015-05-22 00:46:00	2015-05-21	49.50625	49.15625	6.101000241547973	62.34375	20	1.3642251270843904
Goat Island	vert	large	2015-05-22 00:47:00	2015-05-21	49.0421875	48.1875	7.48308313485324	61.96875	20	1.673268257081407
Goat Island	vert	large	2015-05-22 00:48:00	2015-05-21	46.3609375	46.546875	4.838706786694011	53.90625	20	1.0819677298237385
Goat Island	vert	large	2015-05-22 00:49:00	2015-05-21	49.796875	50.421875	4.566345486488477	58.8125	20	1.0210658916537583
Goat Island	vert	large	2015-05-22 00:50:00	2015-05-21	44.5953125	45.78125	4.631512961761751	50.4375	20	1.035637782117066
Goat Island	vert	large	2015-05-22 00:51:00	2015-05-21	47.7125	46.0625	6.531384567991691	60.96875	20	1.4604619881222518
Goat Island	vert	large	2015-05-22 00:52:00	2015-05-21	49.6234375	52.453125	6.7999905896195525	60.4375	20	1.5205241204748194
Goat Island	vert	large	2015-05-22 00:53:00	2015-05-21	48.98125	50.265625	7.0750092988594275	59.4375	20	1.5820201733692805
Goat Island	vert	large	2015-05-22 00:54:00	2015-05-21	45.759375	44.640625	5.979621196581374	56.625	20	1.3370839475254586
Goat Island	vert	large	2015-05-22 00:55:00	2015-05-21	51.2453125	51.421875	5.86506434314046	60.28125	20	1.3114682563672222
Goat Island	vert	large	2015-05-22 00:56:00	2015-05-21	46.2671875	45.140625	6.470688234603858	60.65625	20	1.4468898753782333
Goat Island	vert	large	2015-05-22 00:57:00	2015-05-21	50.4796875	48.9375	7.578707587481262	66.28125	20	1.6946505347201537
Goat Island	vert	large	2015-05-22 00:58:00	2015-05-21	49.95625	49.96875	5.392998857558898	58.53125	20	1.20591120480804
Goat Island	vert	large	2015-05-22 00:59:00	2015-05-21	47.1234375	48.390625	5.993172813642005	54.71875	20	1.34011418122072
Goat Island	vert	large	2015-05-22 01:00:00	2015-05-21	50.646875	49.203125	5.1539727826288475	66.1875	20	1.152463349614185
Goat Island	vert	large	2015-05-22 01:01:00	2015-05-21	50.9015625	50.15625	5.113838485754918	63.75	20	1.1434890480102586
Goat Island	vert	large	2015-05-22 01:02:00	2015-05-21	54.66875	54.25	6.9354282112703185	67.75	20	1.5508088933470205
Goat Island	vert	large	2015-05-22 01:03:00	2015-05-21	52.059375	51.5625	5.291423943701136	60.90625	20	1.1831983635885759
Goat Island	vert	large	2015-05-22 01:04:00	2015-05-21	49.653125	49.890625	5.111291236913881	57.25	20	1.142919465853842
Goat Island	vert	large	2015-05-22 01:05:00	2015-05-21	51.1515625	50.625	5.5203279673945715	61.375	20	1.2343828593187505
Goat Island	vert	large	2015-05-22 01:06:00	2015-05-21	44.8984375	44.6875	6.330638308568456	58.875	20	1.4155737598923355
Goat Island	vert	large	2015-05-22 01:07:00	2015-05-21	43.0625	42.671875	6.684932487947882	58.59375	20	1.4947963468048258
Goat Island	vert	large	2015-05-22 01:08:00	2015-05-21	43.4984375	42.421875	5.233875172522368	55.09375	20	1.1703300671508454
Goat Island	vert	large	2015-05-22 01:09:00	2015-05-21	46.5453125	46.75	6.998916702771617	57.65625	20	1.5650053516256026
Goat Island	vert	large	2015-05-22 01:10:00	2015-05-21	49.2734375	50.046875	4.947222221580909	62.5625	20	1.106232518725244
Goat Island	vert	large	2015-05-22 01:11:00	2015-05-21	58.65625	57.21875	5.848911490610881	72.0625	21	1.27633712565816
Goat Island	vert	large	2015-05-22 01:12:00	2015-05-21	56.930059523809526	57.15625	7.872053669828144	71.03125	21	1.717822943654399
Goat Island	vert	large	2015-05-22 01:13:00	2015-05-21	48.91220238095238	48.4375	6.970204578067924	62.3125	21	1.521023337539238
Goat Island	vert	large	2015-05-22 01:14:00	2015-05-21	43.775	43.65625	6.1886096825241435	60.40625	20	1.3838151936337377
Goat Island	vert	large	2015-05-22 01:15:00	2015-05-21	48.425	45.453125	9.398410463659324	65.5625	20	2.1015484677187564
Goat Island	vert	large	2015-05-22 01:16:00	2015-05-21	40.955357142857146	40.84375	6.25308963811662	59.0625	21	1.364536028286354
Goat Island	vert	large	2015-05-22 01:17:00	2015-05-21	42.990625	42.59375	5.484466139218734	57.09375	20	1.2263639107588913
Goat Island	vert	large	2015-05-22 01:18:00	2015-05-21	44.675	43.328125	6.868024272038923	59.46875	20	1.535736914339754
Goat Island	vert	large	2015-05-22 01:19:00	2015-05-21	45.875	47.546875	3.8286032864479442	50.125	20	0.8561017207376702
Goat Island	vert	large	2015-05-22 01:20:00	2015-05-21	49.371875	49.171875	6.354382456071267	59.375	20	1.4208831126807424
Goat Island	vert	large	2015-05-22 01:21:00	2015-05-21	49.00625	50.40625	5.501780886915761	59.6875	20	1.2302356060452726
Goat Island	vert	large	2015-05-22 01:22:00	2015-05-21	43.2421875	42.84375	6.650513148916741	54.25	20	1.4870999486234016
Goat Island	vert	large	2015-05-22 01:23:00	2015-05-21	46.0890625	45.8125	5.706511701714911	60.9375	20	1.2760148079432543
Goat Island	vert	large	2015-05-22 01:24:00	2015-05-21	43.8921875	47.125	7.184284714182811	54.53125	20	1.6064548990625411
Goat Island	vert	large	2015-05-22 01:25:00	2015-05-21	41.9671875	41.578125	6.341667202484878	50.625	20	1.418039895543711
Goat Island	vert	large	2015-05-22 01:26:00	2015-05-21	41.3265625	40.875	5.7897073185700805	55.5625	20	1.294617913415073
Goat Island	vert	large	2015-05-22 01:27:00	2015-05-21	38.096875	36.6875	8.416108971122927	56.15625	20	1.8818991765476678
Goat Island	vert	large	2015-05-22 01:28:00	2015-05-21	38.3671875	38.3125	4.51929428866927	45.4375	20	1.0105449239791044
Goat Island	vert	large	2015-05-22 01:29:00	2015-05-21	39.9734375	40.078125	5.91640361392475	53.1875	20	1.3229480663061162
Goat Island	vert	large	2015-05-22 01:30:00	2015-05-21	41.9671875	41.4375	5.135354140708644	50.3125	20	1.1483000947159547
Goat Island	vert	large	2015-05-22 01:31:00	2015-05-21	42.1453125	42.953125	5.148726319169037	50.9375	20	1.1512902047204245
Goat Island	vert	large	2015-05-22 01:32:00	2015-05-21	39.5171875	38.125	7.1512707841421435	51.75	20	1.5990727598850056
Goat Island	vert	large	2015-05-22 01:33:00	2015-05-21	41.3671875	41.390625	4.41059154111993	50.0625	20	0.9862382506929722
Goat Island	vert	large	2015-05-22 01:34:00	2015-05-21	34.15625	34.515625	6.152763339388759	45.90625	20	1.3757997076341875
Goat Island	vert	large	2015-05-22 01:35:00	2015-05-21	42.0875	41.75	6.322349337968901	56.09375	20	1.4137202897199255
Goat Island	vert	large	2015-05-22 01:36:00	2015-05-21	40.4125	39.953125	4.901880597093109	54.34375	20	1.096093823268745
Goat Island	vert	large	2015-05-22 01:37:00	2015-05-21	42.8640625	43.4375	5.8525280170168426	50.46875	20	1.3086650486271705
Goat Island	vert	large	2015-05-22 01:38:00	2015-05-21	43.9296875	45.234375	5.370588717285123	53.125	20	1.2009001451042935
Goat Island	vert	large	2015-05-22 01:39:00	2015-05-21	39.9359375	39.546875	7.213414915917261	52.0625	20	1.6129686101901926
Goat Island	vert	large	2015-05-22 01:40:00	2015-05-21	36.278125	36.90625	6.3425296985488115	55.59375	20	1.4182327555266392
Goat Island	vert	large	2015-05-22 01:41:00	2015-05-21	39.7125	37.71875	5.992376255776123	50.125	20	1.3399360654671078
Goat Island	vert	large	2015-05-22 01:42:00	2015-05-21	37.6515625	38.15625	7.2568045639551855	48.90625	20	1.6226708304434514
Goat Island	vert	large	2015-05-22 01:43:00	2015-05-21	40.1078125	41.453125	7.939678491715468	50.75	20	1.7753660826968787
Goat Island	vert	large	2015-05-22 01:44:00	2015-05-21	41.5328125	40.40625	5.819256074648677	58.53125	20	1.3012252161393032
Goat Island	vert	large	2015-05-22 01:45:00	2015-05-21	42.9640625	44.875	6.180104856074237	51.9375	20	1.3819134566258549
Goat Island	vert	large	2015-05-22 01:46:00	2015-05-21	46.1546875	46.421875	5.673144431670913	56.5625	20	1.2685536595390572
Goat Island	vert	large	2015-05-22 01:47:00	2015-05-21	40.878125	41.921875	6.084780848721972	54.375	20	1.3605983605931193
Goat Island	vert	large	2015-05-22 01:48:00	2015-05-21	37.015625	35.921875	5.1008990838690185	47.96875	20	1.1405957097897526
Goat Island	vert	large	2015-05-22 01:49:00	2015-05-21	31.496875	32.140625	4.623320507648953	38.375	20	1.0338058936871894
Goat Island	vert	large	2015-05-22 01:50:00	2015-05-21	34.521875	32.8125	5.938998252795714	47.125	20	1.3280003811503696
Goat Island	vert	large	2015-05-22 01:51:00	2015-05-21	40.9734375	40.0	4.790279732296572	48.75	20	1.071139111265463
Goat Island	vert	large	2015-05-22 01:52:00	2015-05-21	40.4921875	40.171875	5.581178675429803	48.8125	20	1.2479894912833274
Goat Island	vert	large	2015-05-22 01:53:00	2015-05-21	40.2296875	41.21875	6.06828158763329	49.34375	20	1.3569090136558384
Goat Island	vert	large	2015-05-22 01:54:00	2015-05-21	40.4234375	40.328125	6.658048736143483	52.40625	20	1.4887849571523388
Goat Island	vert	large	2015-05-22 01:55:00	2015-05-21	36.94375	36.3125	7.547210239639266	49.71875	20	1.6876075136315876
Goat Island	vert	large	2015-05-22 01:56:00	2015-05-21	38.1125	38.734375	6.9110924616270255	51.4375	20	1.5453672542984385
Goat Island	vert	large	2015-05-22 01:57:00	2015-05-21	38.4109375	40.234375	5.917671834982577	46.0	20	1.323231649155696
Goat Island	vert	large	2015-05-22 01:58:00	2015-05-21	36.9140625	36.640625	6.443970903036235	47.8125	20	1.4409156984219726
Goat Island	vert	large	2015-05-22 01:59:00	2015-05-21	40.5359375	40.96875	6.398107590219138	48.84375	20	1.430660349908736
Goat Island	vert	large	2015-05-22 02:00:00	2015-05-21	37.428125	36.734375	5.840315272616079	47.09375	20	1.3059341959599768
Goat Island	vert	large	2015-05-22 02:01:00	2015-05-21	31.56875	31.859375	7.152198778586977	47.625	20	1.599280265751145
Goat Island	vert	large	2015-05-22 02:02:00	2015-05-21	36.528125	38.328125	6.99928699963714	49.96875	20	1.565088152521919
Goat Island	vert	large	2015-05-22 02:03:00	2015-05-21	42.115625	40.65625	5.186292067670718	52.46875	20	1.1596901614479664
Goat Island	vert	large	2015-05-22 02:04:00	2015-05-21	44.865625	44.859375	4.1620161821715556	51.84375	20	0.9306551106789746
Goat Island	vert	large	2015-05-22 02:05:00	2015-05-21	41.35	39.734375	6.437951887563229	59.5	20	1.4395698056464463
Goat Island	vert	large	2015-05-22 02:06:00	2015-05-21	44.1171875	43.015625	5.5045853624351695	55.375	20	1.2308627058355355
Goat Island	vert	large	2015-05-22 02:07:00	2015-05-21	41.7703125	41.4375	4.691415853418235	53.46875	20	1.049032475896336
Goat Island	vert	large	2015-05-22 02:08:00	2015-05-21	37.9453125	38.015625	7.0952958479707	51.0	20	1.5865563836534498
Goat Island	vert	large	2015-05-22 02:09:00	2015-05-21	38.309375	37.671875	8.354925494368418	55.375	20	1.8682181352353817
Goat Island	vert	large	2015-05-22 02:10:00	2015-05-21	38.234375	38.03125	7.658176449364774	55.21875	20	1.712420312446761
Goat Island	vert	large	2015-05-22 02:11:00	2015-05-21	38.2046875	39.0	5.876841073159767	47.0	20	1.3141016132548053
Goat Island	vert	large	2015-05-22 02:12:00	2015-05-21	36.95625	36.0625	6.900628070194617	47.78125	20	1.5430273452398355
Goat Island	vert	large	2015-05-22 02:13:00	2015-05-21	40.9796875	40.640625	6.921369308485193	57.75	20	1.5476652271153604
Goat Island	vert	large	2015-05-22 02:14:00	2015-05-21	40.7609375	38.859375	7.278106497569756	55.96875	20	1.6274340876048883
Goat Island	vert	large	2015-05-22 02:15:00	2015-05-21	45.20625	46.734375	4.914936368517801	52.8125	20	1.099013182509176
Goat Island	vert	large	2015-05-22 02:16:00	2015-05-21	45.378125	46.96875	5.553260547985821	54.25	20	1.2417468082064027
Goat Island	vert	large	2015-05-22 02:17:00	2015-05-21	42.9421875	42.625	7.25864584155509	55.28125	20	1.6230825526313348
Goat Island	vert	large	2015-05-22 02:18:00	2015-05-21	50.2203125	49.96875	5.205318507921919	58.4375	20	1.1639446028251188
Goat Island	vert	large	2015-05-22 02:19:00	2015-05-21	44.9140625	44.71875	4.918526952325927	53.0	20	1.099816061456564
Goat Island	vert	large	2015-05-22 02:20:00	2015-05-21	44.1078125	44.1875	6.258887390025461	58.5625	20	1.399529766761317
Goat Island	vert	large	2015-05-22 02:21:00	2015-05-21	41.1234375	40.140625	7.836918910245058	54.53125	20	1.752388341746152
Goat Island	vert	large	2015-05-22 02:22:00	2015-05-21	40.7203125	41.640625	6.942125021559833	51.53125	20	1.5523063456509978
Goat Island	vert	large	2015-05-22 02:23:00	2015-05-21	35.2375	35.046875	5.311903991334735	45.90625	20	1.187777841457692
Goat Island	vert	large	2015-05-22 02:24:00	2015-05-21	37.1796875	37.53125	5.1462260519846	45.75	20	1.1507311279817931
Goat Island	vert	large	2015-05-22 02:25:00	2015-05-21	39.2578125	38.578125	7.760815054386244	50.1875	20	1.7353710022411368
Goat Island	vert	large	2015-05-22 02:26:00	2015-05-21	37.9703125	37.15625	6.655137779266463	49.125	20	1.48813404740668
Goat Island	vert	large	2015-05-22 02:27:00	2015-05-21	43.053125	43.484375	5.61687186864858	57.0	20	1.2559707319204494
Goat Island	vert	large	2015-05-22 02:28:00	2015-05-21	40.7453125	42.015625	5.785380592308672	50.6875	20	1.2936504280110188
Goat Island	vert	large	2015-05-22 02:29:00	2015-05-21	40.6875	39.75	6.278937941852235	50.9375	20	1.4040132064484219
Goat Island	vert	large	2015-05-22 02:30:00	2015-05-21	37.8765625	37.09375	5.390063376540669	47.9375	20	1.2052548112976982
Goat Island	vert	large	2015-05-22 02:31:00	2015-05-21	35.521875	35.21875	4.942266395259418	46.84375	20	1.1051243622712903
Goat Island	vert	large	2015-05-22 02:32:00	2015-05-21	34.359375	34.484375	6.788976619210307	45.375	20	1.518061321821095
Goat Island	vert	large	2015-05-22 02:33:00	2015-05-21	34.70625	33.984375	4.772555088458217	47.1875	20	1.0671757604155094
Goat Island	vert	large	2015-05-22 02:34:00	2015-05-21	35.60625	35.359375	5.8721945289241155	44.8125	20	1.3130626143776676
Goat Island	vert	large	2015-05-22 02:35:00	2015-05-21	37.259375	37.125	5.533178744901191	50.34375	20	1.237256380525603
Goat Island	vert	large	2015-05-22 02:36:00	2015-05-21	40.8484375	39.53125	6.475641312416275	54.34375	20	1.4479974172468741
Goat Island	vert	large	2015-05-22 02:37:00	2015-05-21	36.0640625	34.875	6.428723218204599	52.71875	20	1.4375062124436697
Goat Island	vert	large	2015-05-22 02:38:00	2015-05-21	37.6796875	36.4375	7.999125382648751	52.53125	20	1.7886588116146624
Goat Island	vert	large	2015-05-22 02:39:00	2015-05-21	39.6203125	39.390625	5.494617160694519	50.59375	20	1.228633748164983
Goat Island	vert	large	2015-05-22 02:40:00	2015-05-21	40.6234375	40.546875	6.500470274928596	49.75	20	1.4535493420457088
Goat Island	vert	large	2015-05-22 02:41:00	2015-05-21	37.4328125	37.328125	6.348453783400105	47.625	20	1.419557421169836
Goat Island	vert	large	2015-05-22 02:42:00	2015-05-21	33.6765625	33.75	6.640701624944916	45.15625	20	1.4849060251670145
Goat Island	vert	large	2015-05-22 02:43:00	2015-05-21	35.0890625	35.3125	7.405249037122872	49.84375	20	1.6558640237321605
Goat Island	vert	large	2015-05-22 02:44:00	2015-05-21	39.3125	38.09375	6.301563611308579	50.0	20	1.4090724599425044
Goat Island	vert	large	2015-05-22 02:45:00	2015-05-21	36.44375	37.5625	8.419105192171084	48.71875	20	1.8825691519415975
Goat Island	vert	large	2015-05-22 02:46:00	2015-05-21	35.5734375	34.140625	7.4496616277250265	49.0625	20	1.6657949808964891
Goat Island	vert	large	2015-05-22 02:47:00	2015-05-21	30.159375	28.0625	6.841529620585012	43.90625	20	1.5298125301706431
Goat Island	vert	large	2015-05-22 02:48:00	2015-05-21	34.3234375	33.640625	8.441344610198366	47.21875	20	1.887542036990501
Goat Island	vert	large	2015-05-22 02:49:00	2015-05-21	38.7859375	38.25	6.398469079271084	52.625	20	1.4307411813180635
Goat Island	vert	large	2015-05-22 02:50:00	2015-05-21	39.8046875	40.375	5.152294884624229	51.84375	20	1.1520881602144213
Goat Island	vert	large	2015-05-22 02:51:00	2015-05-21	40.0296875	40.421875	5.020214841200445	49.46875	20	1.1225541646577506
Goat Island	vert	large	2015-05-22 02:52:00	2015-05-21	34.6296875	34.09375	6.307672031716928	46.46875	20	1.410438344269326
Goat Island	vert	large	2015-05-22 02:53:00	2015-05-21	37.6328125	37.5	5.799317207924136	49.53125	20	1.2967667500002649
Goat Island	vert	large	2015-05-22 02:54:00	2015-05-21	37.41875	37.90625	5.289398299901417	48.375	20	1.1827454158651387
Goat Island	vert	large	2015-05-22 02:55:00	2015-05-21	33.4875	32.234375	5.2941187422062	41.96875	20	1.1838009388528747
Goat Island	vert	large	2015-05-22 02:56:00	2015-05-21	42.9265625	43.5	5.730330299492595	53.5	20	1.281340808319217
Goat Island	vert	large	2015-05-22 02:57:00	2015-05-21	39.08125	36.453125	8.426804868753793	55.90625	20	1.8842908519659674
Goat Island	vert	large	2015-05-22 02:58:00	2015-05-21	35.0828125	36.359375	6.136873184239739	44.125	20	1.3722465609255645
Goat Island	vert	large	2015-05-22 02:59:00	2015-05-21	30.2796875	31.109375	5.782200979750726	41.875	20	1.292939445028851
Goat Island	vert	large	2015-05-22 03:00:00	2015-05-21	27.8859375	27.875	5.87363746623027	41.65625	20	1.3133852649680509
Goat Island	vert	large	2015-05-22 03:01:00	2015-05-21	33.015625	32.390625	6.7906192854264225	51.71875	20	1.5184286331534527
Goat Island	vert	large	2015-05-22 03:02:00	2015-05-21	32.3140625	33.109375	6.5747338583693375	40.96875	20	1.4701551841283313
Goat Island	vert	large	2015-05-22 03:03:00	2015-05-21	29.1453125	30.203125	6.4643846111206456	38.71875	20	1.4454803423169307
Goat Island	vert	large	2015-05-22 03:04:00	2015-05-21	34.5078125	35.390625	5.371449973235077	42.6875	20	1.2010927277893058
Goat Island	vert	large	2015-05-22 03:05:00	2015-05-21	29.85	29.03125	8.217850035777383	45.3125	20	1.8375671308897306
Goat Island	vert	large	2015-05-22 03:06:00	2015-05-21	31.0953125	33.15625	5.966768882778469	38.28125	20	1.3342100827923131
Goat Island	vert	large	2015-05-22 03:07:00	2015-05-21	31.830357142857142	32.28125	5.299161300722165	40.28125	21	1.156371799063808
Goat Island	vert	large	2015-05-22 03:08:00	2015-05-21	32.526785714285715	32.15625	5.594206386010952	47.46875	21	1.2207559151000256
Goat Island	vert	large	2015-05-22 03:09:00	2015-05-21	30.200892857142858	29.78125	6.7022731934636495	42.34375	21	1.462555916062885
Goat Island	vert	large	2015-05-22 03:10:00	2015-05-21	29.288352272727273	27.75	6.436480876177552	42.40625	22	1.3722623336102413
Goat Island	vert	large	2015-05-22 03:11:00	2015-05-21	24.6953125	23.578125	6.789600235729622	37.40625	20	1.518200766714003
Goat Island	vert	large	2015-05-22 03:12:00	2015-05-21	28.4078125	29.0625	4.5856083306727715	35.03125	20	1.025373194557365
Goat Island	vert	large	2015-05-22 03:13:00	2015-05-21	31.3296875	30.8125	5.222461402867501	39.3125	20	1.1677778706680648
Goat Island	vert	large	2015-05-22 03:14:00	2015-05-21	36.4140625	34.984375	6.550198958345805	50.375	20	1.4646690137009533
Goat Island	vert	large	2015-05-22 03:15:00	2015-05-21	37.8953125	39.21875	7.786953462225252	49.9375	20	1.7412157279163003
Goat Island	vert	large	2015-05-22 03:16:00	2015-05-21	28.478125	29.328125	5.153982755125552	39.75	20	1.1524655795322387
Goat Island	vert	large	2015-05-22 03:17:00	2015-05-21	26.290625	25.8125	5.8541509606769395	35.0	20	1.3090279498619335
Goat Island	vert	large	2015-05-22 03:18:00	2015-05-21	21.6078125	20.9375	7.1046966243589615	34.90625	20	1.5886584611579926
Goat Island	vert	large	2015-05-22 03:19:00	2015-05-21	25.453125	25.75	5.758293682582403	36.75	20	1.287593610866185
Goat Island	vert	large	2015-05-22 03:20:00	2015-05-21	21.828125	20.6875	6.305929846862605	31.65625	20	1.4100487798929622
Goat Island	vert	large	2015-05-22 03:21:00	2015-05-21	27.146875	27.359375	6.932364594071173	39.6875	20	1.5501238477155879
Goat Island	vert	large	2015-05-22 03:22:00	2015-05-21	24.725	24.796875	6.467614475722788	38.25	20	1.4462025619977816
Goat Island	vert	large	2015-05-22 03:23:00	2015-05-21	23.878125	24.234375	5.940337791376673	33.09375	20	1.3282999110829203
Goat Island	vert	large	2015-05-22 03:24:00	2015-05-21	30.7734375	30.203125	5.12734496857869	45.875	20	1.1465091893833474
Goat Island	vert	large	2015-05-22 03:25:00	2015-05-21	25.64375	26.25	6.034486621320387	40.96875	20	1.3493522294585418
Goat Island	vert	large	2015-05-22 03:26:00	2015-05-21	23.9671875	23.0625	6.341894133186555	34.5	20	1.4180906387912242
Goat Island	vert	large	2015-05-22 03:27:00	2015-05-21	25.775	25.96875	7.418440860627764	36.5	20	1.6588138051425723
Goat Island	vert	large	2015-05-22 03:28:00	2015-05-21	21.025	21.90625	6.470212617510299	33.53125	20	1.4467835241629874
Goat Island	vert	large	2015-05-22 03:29:00	2015-05-21	23.1890625	23.34375	5.579001202745009	35.53125	20	1.2475025935890927
Goat Island	vert	large	2015-05-22 03:30:00	2015-05-21	21.3984375	20.96875	6.186477146649759	30.96875	20	1.3833383441157796
Goat Island	vert	large	2015-05-22 03:31:00	2015-05-21	21.228125	21.8125	5.222418345145334	31.4375	20	1.1677682426686924
Goat Island	vert	large	2015-05-22 03:32:00	2015-05-21	22.0796875	20.9375	5.8318374834513484	32.90625	20	1.304038504672852
Goat Island	vert	large	2015-05-22 03:33:00	2015-05-21	22.20625	21.015625	7.267846116357489	35.21875	20	1.625139796618319
Goat Island	vert	large	2015-05-22 03:34:00	2015-05-21	19.346875	19.671875	6.518933551939709	32.5	20	1.4576778562941344
Goat Island	vert	large	2015-05-22 03:35:00	2015-05-21	20.6	19.171875	6.434438145123554	35.5625	20	1.4387841089513924
Goat Island	vert	large	2015-05-22 03:36:00	2015-05-21	23.2703125	22.921875	6.32101330404921	36.03125	20	1.4134215434534578
Goat Island	vert	large	2015-05-22 03:37:00	2015-05-21	23.00625	23.59375	5.984883644386255	33.78125	20	1.3382606666274344
Goat Island	vert	large	2015-05-22 03:38:00	2015-05-21	18.721875	17.953125	5.391144854796125	28.3125	20	1.2054966371872369
Goat Island	vert	large	2015-05-22 03:39:00	2015-05-21	18.221875	17.6875	5.7046165587387945	28.4375	20	1.2755910410910867
Goat Island	vert	large	2015-05-22 03:40:00	2015-05-21	19.478125	20.59375	6.355354630825303	29.03125	20	1.4211004975643458
Goat Island	vert	large	2015-05-22 03:41:00	2015-05-21	20.596875	21.765625	5.100812427227957	28.375	20	1.1405763327757412
Goat Island	vert	large	2015-05-22 03:42:00	2015-05-21	16.4921875	17.34375	6.591024123199571	29.1875	20	1.473797798081519
Goat Island	vert	large	2015-05-22 03:43:00	2015-05-21	19.796875	19.453125	4.512631895943815	27.0625	20	1.0090551676764128
Goat Island	vert	large	2015-05-22 03:44:00	2015-05-21	17.1640625	15.4375	6.3561534093861605	27.78125	20	1.4212791098804505
Goat Island	vert	large	2015-05-22 03:45:00	2015-05-21	16.709375	16.09375	3.8302689350921013	24.25	20	0.8564741710971668
Goat Island	vert	large	2015-05-22 03:46:00	2015-05-21	12.3765625	12.390625	4.540643337703399	19.96875	20	1.0153187164686333
Goat Island	vert	large	2015-05-22 03:47:00	2015-05-21	13.1046875	12.84375	5.513051528010003	23.40625	20	1.2327557980089452
Goat Island	vert	large	2015-05-22 03:48:00	2015-05-21	16.6515625	18.0	4.984250225298501	27.09375	20	1.114512232063609
Goat Island	vert	large	2015-05-22 03:49:00	2015-05-21	13.84375	13.40625	6.438346265274876	26.59375	20	1.4396579911836516
Goat Island	vert	large	2015-05-22 03:50:00	2015-05-21	13.515625	11.265625	5.230378236486395	23.21875	20	1.169548128481905
Goat Island	vert	large	2015-05-22 03:51:00	2015-05-21	16.9109375	16.328125	6.4126073638672905	29.9375	20	1.433902597862299
Goat Island	vert	large	2015-05-22 03:52:00	2015-05-21	11.7109375	12.28125	5.262827716308605	24.15625	20	1.176804052753602
Goat Island	vert	large	2015-05-22 03:53:00	2015-05-21	13.2578125	15.671875	6.519650797818348	21.09375	20	1.4578382373482563
Goat Island	vert	large	2015-05-22 03:54:00	2015-05-21	11.1546875	10.875	4.9201213459007445	21.53125	20	1.100172578698182
Goat Island	vert	large	2015-05-22 03:55:00	2015-05-21	16.4171875	17.609375	6.753602801602209	24.84375	20	1.5101514957415565
Goat Island	vert	large	2015-05-22 03:56:00	2015-05-21	16.4484375	15.046875	4.950331791694557	25.03125	20	1.1069278397407358
Goat Island	vert	large	2015-05-22 03:57:00	2015-05-21	11.76875	10.046875	6.366822670771712	26.9375	20	1.423664829253231
Goat Island	vert	large	2015-05-22 03:58:00	2015-05-21	11.5109375	11.125	5.488889373852252	23.6875	20	1.2273529760909891
Goat Island	vert	large	2015-05-22 03:59:00	2015-05-21	12.3609375	12.453125	5.957260012324524	28.21875	20	1.3320838347198871
Goat Island	vert	large	2015-05-22 04:00:00	2015-05-21	12.3234375	11.484375	5.16925965435841	21.25	20	1.1558815980492472
Goat Island	vert	large	2015-05-22 04:01:00	2015-05-21	11.56875	11.453125	3.715944596387445	19.4375	20	0.8309104718145346
Goat Island	vert	large	2015-05-22 04:02:00	2015-05-21	9.2484375	9.234375	5.747286214216671	22.15625	20	1.2851322661135893
Goat Island	vert	large	2015-05-22 04:03:00	2015-05-21	11.221875	10.421875	5.760662132709819	22.65625	20	1.288123212414807
Goat Island	vert	large	2015-05-22 04:04:00	2015-05-21	13.1203125	13.84375	5.683298721204155	23.4375	20	1.2708242277050115
Goat Island	vert	large	2015-05-22 04:05:00	2015-05-21	9.5390625	10.234375	4.93676996393484	17.3125	20	1.1038953228637487
Goat Island	vert	large	2015-05-22 04:06:00	2015-05-21	10.5671875	10.515625	5.834954813604748	19.71875	20	1.304735560885983
Goat Island	vert	large	2015-05-22 04:07:00	2015-05-21	10.19375	9.875	4.815549273201509	19.3125	20	1.0767895523878281
Goat Island	vert	large	2015-05-22 04:08:00	2015-05-21	6.5421875	5.1875	3.7498804120186007	14.25	20	0.838498750876851
Goat Island	vert	large	2015-05-22 04:09:00	2015-05-21	9.978125	7.0625	6.683572229482564	22.46875	20	1.4944921837652838
Goat Island	vert	large	2015-05-22 04:10:00	2015-05-21	7.721875	6.0625	4.7446830092802434	19.90625	20	1.060943374043889
Goat Island	vert	large	2015-05-22 04:11:00	2015-05-21	8.3921875	8.90625	5.206829031662851	17.84375	20	1.1642823662017538
Goat Island	vert	large	2015-05-22 04:12:00	2015-05-21	8.4984375	6.734375	5.468185826162164	18.34375	20	1.2227235220899446
Goat Island	vert	large	2015-05-22 04:13:00	2015-05-21	7.3921875	6.203125	5.235426544023118	19.6875	20	1.1706769643642485
Goat Island	vert	large	2015-05-22 04:14:00	2015-05-21	7.33125	5.15625	5.486520938315914	19.65625	20	1.2268233778050315
Goat Island	vert	large	2015-05-22 04:15:00	2015-05-21	7.109375	6.28125	5.192773358045421	17.875	20	1.1611394220339415
Goat Island	vert	large	2015-05-22 04:16:00	2015-05-21	5.6234375	3.75	4.409584579487201	14.6875	20	0.9860130872268206
Goat Island	vert	large	2015-05-22 04:17:00	2015-05-21	6.7890625	4.390625	6.137422577963279	20.15625	20	1.3723694090967893
Goat Island	vert	large	2015-05-22 04:18:00	2015-05-21	4.7640625	3.375	4.8288392632967785	22.53125	20	1.07976128451516
Goat Island	vert	large	2015-05-22 04:19:00	2015-05-21	8.1703125	6.125	5.905510039626129	20.4375	20	1.32051218904115
Goat Island	vert	large	2015-05-22 04:20:00	2015-05-21	8.959375	8.1875	4.75802321880189	18.09375	20	1.0639263355763382
Goat Island	vert	large	2015-05-22 04:21:00	2015-05-21	4.725	3.9375	4.005080038953159	16.71875	20	0.895563122242677
Goat Island	vert	large	2015-05-22 04:22:00	2015-05-21	4.6765625	4.8125	3.763999021088685	13.5625	20	0.8416557678396964
Goat Island	vert	large	2015-05-22 04:23:00	2015-05-21	5.1359375	4.046875	4.048003932150257	14.0	20	0.9051611965474421
Goat Island	vert	large	2015-05-22 04:24:00	2015-05-21	4.71875	3.140625	3.9939046897807455	12.9375	20	0.8930642382004956
Goat Island	vert	large	2015-05-22 04:25:00	2015-05-21	4.6703125	2.96875	4.463248534357099	13.96875	20	0.9980127123298779
Goat Island	vert	large	2015-05-22 04:26:00	2015-05-21	5.028125	2.796875	5.4117556389211385	19.78125	20	1.2101053486245472
Goat Island	vert	large	2015-05-22 04:27:00	2015-05-21	4.5609375	2.546875	5.6348002619967525	24.75	20	1.2599796425458363
Goat Island	vert	large	2015-05-22 04:28:00	2015-05-21	3.190625	3.0	3.0198408457322103	10.65625	20	0.6752569412287678
Goat Island	vert	large	2015-05-22 04:29:00	2015-05-21	5.8578125	5.34375	4.215983193592132	17.21875	20	0.9427225012868663
Goat Island	vert	large	2015-05-22 04:30:00	2015-05-21	4.10625	2.125	4.20907638480913	12.6875	20	0.9411780918922277
Goat Island	vert	large	2015-05-22 04:31:00	2015-05-21	3.8234375	4.0	2.83509337063707	8.65625	20	0.6339461499303495
Goat Island	vert	large	2015-05-22 04:32:00	2015-05-21	4.7984375	4.28125	5.053837160537552	15.28125	20	1.1300723438176483
Goat Island	vert	large	2015-05-22 04:33:00	2015-05-21	5.040625	2.796875	5.221227350857469	16.21875	20	1.1675019282498444
Goat Island	vert	large	2015-05-22 04:34:00	2015-05-21	3.0640625	2.140625	2.947778681833554	11.8125	20	0.6591433515204551
Goat Island	vert	large	2015-05-22 04:35:00	2015-05-21	1.20625	0.4375	1.7462777613360487	6.625	20	0.39047957819435586
Goat Island	vert	large	2015-05-22 04:36:00	2015-05-21	3.340625	1.390625	4.5127959062478515	14.34375	20	1.0090918414952963
Goat Island	vert	large	2015-05-22 04:37:00	2015-05-21	2.225	1.359375	2.953825017979587	11.375	20	0.6604953533841894
Goat Island	vert	large	2015-05-22 04:38:00	2015-05-21	1.953125	1.6875	1.56521146313912	4.96875	20	0.3499919230740979
Goat Island	vert	large	2015-05-22 04:39:00	2015-05-21	3.4125	1.484375	4.34962802780458	16.40625	20	0.9726063947009386
Goat Island	vert	large	2015-05-22 04:40:00	2015-05-21	2.034375	0.828125	2.670133993409911	9.8125	20	0.5970601118297536
Goat Island	vert	large	2015-05-22 04:41:00	2015-05-21	0.76875	0.25	1.4970640126242891	6.78125	20	0.3347536898896514
Goat Island	vert	large	2015-05-22 04:42:00	2015-05-21	2.075	0.9375	2.3678997050462027	7.9375	20	0.529478470438501
Goat Island	vert	large	2015-05-22 04:43:00	2015-05-21	2.01875	0.890625	2.8253616734015337	12.125	20	0.6317700762748388
Goat Island	vert	large	2015-05-22 04:44:00	2015-05-21	2.58125	0.90625	4.3294076453032835	18.84375	20	0.968084979720544
Goat Island	vert	large	2015-05-22 04:45:00	2015-05-21	5.0703125	3.8125	4.3663080362703095	13.875	20	0.9763361579804029
Goat Island	vert	large	2015-05-22 04:46:00	2015-05-21	1.990625	0.765625	2.961913874396436	9.6875	20	0.6623040766650204
Goat Island	vert	large	2015-05-22 04:47:00	2015-05-21	2.175	1.203125	2.6765267101718146	11.625	20	0.5984895667538055
Goat Island	vert	large	2015-05-22 04:48:00	2015-05-21	1.896875	0.828125	3.395937431135063	13.125	20	0.7593546943354011
Goat Island	vert	large	2015-05-22 04:49:00	2015-05-21	2.1515625	0.640625	4.149960305671768	17.46875	20	0.9279593347407878
Goat Island	vert	large	2015-05-22 04:50:00	2015-05-21	3.328125	2.265625	3.8134368456364784	13.65625	20	0.8527104014745538
Goat Island	vert	large	2015-05-22 04:51:00	2015-05-21	0.7296875	0.484375	0.8423340336099638	3.21875	20	0.18835161589134716
Goat Island	vert	large	2015-05-22 04:52:00	2015-05-21	1.68125	0.59375	2.46737761654587	9.75	20	0.5517224076757975
Goat Island	vert	large	2015-05-22 04:53:00	2015-05-21	1.0640625	0.65625	1.1671329493875378	3.3125	20	0.2609788613610356
Goat Island	vert	large	2015-05-22 04:54:00	2015-05-21	1.35	1.25	0.9714044702063307	3.09375	20	0.21721264290285244
Goat Island	vert	large	2015-05-22 04:55:00	2015-05-21	1.496875	0.859375	1.8228746862334024	6.78125	20	0.4076071712881488
Goat Island	vert	large	2015-05-22 04:56:00	2015-05-21	1.271875	0.828125	2.102534595904116	9.875	20	0.47014102814866543
Goat Island	vert	large	2015-05-22 04:57:00	2015-05-21	1.0984375	0.40625	1.55257621618791	4.875	20	0.34716659596455757
Goat Island	vert	large	2015-05-22 04:58:00	2015-05-21	1.40625	0.578125	2.3302792708735915	10.03125	20	0.5210662856231996
Goat Island	vert	large	2015-05-22 04:59:00	2015-05-21	1.8046875	0.4375	3.3718137219445294	12.65625	20	0.7539604689734541
Goat Island	vert	large	2015-05-22 05:00:00	2015-05-21	0.83125	0.609375	0.7181705330029102	2.90625	20	0.16058781312317633
Goat Island	vert	large	2015-05-22 05:01:00	2015-05-21	1.740625	0.765625	2.9232946698842532	13.0	20	0.6536685600123997
Goat Island	vert	large	2015-05-22 05:02:00	2015-05-21	4.509375	2.25	4.2563214886955585	16.34375	20	0.9517424182816371
Goat Island	vert	large	2015-05-22 05:03:00	2015-05-21	1.4234375	1.1875	1.1360239754784411	4.34375	20	0.25402268332393485
Goat Island	vert	large	2015-05-22 05:04:00	2015-05-21	1.5734375	0.671875	2.302237072642893	7.78125	20	0.514795859474963
Goat Island	vert	large	2015-05-22 05:05:00	2015-05-21	1.1828125	1.140625	0.9429270004220899	4.1875	20	0.21084488707637658
Goat Island	vert	large	2015-05-22 05:06:00	2015-05-21	1.8234375	1.40625	1.3967432676610898	5.46875	20	0.31232128936053805
Goat Island	vert	large	2015-05-22 05:07:00	2015-05-21	1.0703125	0.5625	1.6512889639910648	6.59375	20	0.3692394373979223
Goat Island	vert	large	2015-05-22 05:08:00	2015-05-21	0.3921875	0.1875	0.39832541638153884	1.21875	20	0.08906827081950291
Goat Island	vert	large	2015-05-22 05:09:00	2015-05-21	1.0828125	0.296875	2.206549456902468	7.71875	20	0.4933994581349161
Goat Island	vert	large	2015-05-22 05:10:00	2015-05-21	1.8234375	1.140625	2.307811636986262	10.4375	20	0.516042369956635
Goat Island	vert	large	2015-05-22 05:11:00	2015-05-21	2.3859375	0.546875	4.13661238044124	15.125	20	0.9249746479233834
Goat Island	vert	large	2015-05-22 05:12:00	2015-05-21	0.49375	0.328125	0.49872370000569294	1.625	20	0.11151800952029416
Goat Island	vert	large	2015-05-22 05:13:00	2015-05-21	0.746875	0.234375	1.0861294676026136	3.84375	20	0.24286593219250996
Goat Island	vert	large	2015-05-22 05:14:00	2015-05-21	0.3453125	0.25	0.40902078890513494	1.40625	20	0.09145982882024735
Goat Island	vert	large	2015-05-22 05:15:00	2015-05-21	0.659375	0.359375	1.0088985249035858	4.625	20	0.22559656840836823
Goat Island	vert	large	2015-05-22 05:16:00	2015-05-21	0.5109375	0.484375	0.46916374284324674	1.78125	20	0.10490820215757302
Goat Island	vert	large	2015-05-22 05:17:00	2015-05-21	1.221875	0.203125	3.8211977468321026	17.34375	20	0.8544457917385613
Goat Island	vert	large	2015-05-22 05:18:00	2015-05-21	0.31875	0.0	0.8240948982464275	3.6875	20	0.18427322123897838
Goat Island	vert	large	2015-05-22 05:19:00	2015-05-21	0.7515625	0.4375	0.9247752105063725	3.5625	20	0.20678602345989264
Goat Island	vert	large	2015-05-22 05:20:00	2015-05-21	0.459375	0.109375	0.9904509123971874	4.03125	20	0.22147155684968
Goat Island	vert	large	2015-05-22 05:21:00	2015-05-21	1.3234375	0.65625	2.2517417189621183	7.875	20	0.5035047551371523
Goat Island	vert	large	2015-05-22 05:22:00	2015-05-21	0.4359375	0.21875	0.5491353662744926	1.90625	20	0.12279040078390108
Goat Island	vert	large	2015-05-22 05:23:00	2015-05-21	1.728125	0.25	3.5998603659871673	12.71875	20	0.8049532487854577
Goat Island	vert	large	2015-05-22 05:24:00	2015-05-21	3.6484375	0.765625	6.1014153458735985	17.4375	20	1.3643179472333757
Goat Island	vert	large	2015-05-22 05:25:00	2015-05-21	1.15	0.765625	1.6076566899978169	6.09375	20	0.3594829643317424
Goat Island	vert	large	2015-05-22 05:26:00	2015-05-21	0.715625	0.75	0.682465116228237	2.28125	20	0.1526038392158633
Goat Island	vert	large	2015-05-22 05:27:00	2015-05-21	1.6921875	0.96875	2.1133648912696823	8.03125	20	0.4725627558140461
Goat Island	vert	large	2015-05-22 05:28:00	2015-05-21	2.5703125	1.15625	3.2322369299830194	14.0625	20	0.7227501494827259
Goat Island	vert	large	2015-05-22 05:29:00	2015-05-21	2.7515625	1.234375	3.6885936575109843	13.9375	20	0.8247946159569138
Goat Island	vert	large	2015-05-22 05:30:00	2015-05-21	2.05	0.734375	3.7040829179647	13.46875	20	0.8282581198864846
Goat Island	vert	large	2015-05-22 05:31:00	2015-05-21	2.1859375	1.453125	1.8758900025878944	6.40625	20	0.4194617564098788
Goat Island	vert	large	2015-05-22 05:32:00	2015-05-21	3.6078125	1.671875	4.396978101697712	14.4375	20	0.9831941930974067
Goat Island	vert	large	2015-05-22 05:33:00	2015-05-21	3.2515625	1.328125	5.132701159871482	18.15625	20	1.147706870166465
Goat Island	vert	large	2015-05-22 05:34:00	2015-05-21	2.2796875	1.65625	2.362533829993095	9.5	20	0.5282786243007492
Goat Island	vert	large	2015-05-22 05:35:00	2015-05-21	3.6734375	1.203125	5.339063570980131	16.375	20	1.1938509080904347
Goat Island	vert	large	2015-05-22 05:36:00	2015-05-21	4.73125	2.6875	4.2287150826226165	13.375	20	0.945569438222281
Goat Island	vert	large	2015-05-22 05:37:00	2015-05-21	2.5421875	1.46875	2.8241948921155062	10.03125	20	0.6315091760477957
Goat Island	vert	large	2015-05-22 05:38:00	2015-05-21	3.7734375	2.59375	3.992281242462068	15.5	20	0.8927012243442504
Goat Island	vert	large	2015-05-22 05:39:00	2015-05-21	3.4703125	1.90625	4.549712557342583	16.75	20	1.0173466556302426
Goat Island	vert	large	2015-05-22 05:40:00	2015-05-21	3.2546875	1.296875	4.36294479852394	14.46875	20	0.9755841151578654
Goat Island	vert	large	2015-05-22 05:41:00	2015-05-21	4.84375	2.5625	6.226493624974019	21.90625	20	1.3922863006910988
Goat Island	vert	large	2015-05-22 05:42:00	2015-05-21	3.621875	1.75	5.75156318139732	22.8125	20	1.286088625048936
Goat Island	vert	large	2015-05-22 05:43:00	2015-05-21	3.7515625	2.140625	4.246884439980214	13.84375	20	0.9496322300381883
Goat Island	vert	large	2015-05-22 05:44:00	2015-05-21	3.36875	3.140625	2.227099283172006	8.6875	20	0.4979945389813658
Goat Island	vert	large	2015-05-22 05:45:00	2015-05-21	3.9390625	3.203125	2.9890575348336896	12.34375	20	0.6683735836546075
Goat Island	vert	large	2015-05-22 05:46:00	2015-05-21	1.9578125	1.09375	2.661233231974812	11.96875	20	0.5950698410677147
Goat Island	vert	large	2015-05-22 05:47:00	2015-05-21	1.7953125	0.046875	3.7193301045765237	15.40625	20	0.8316674944594509
Goat Island	vert	large	2015-05-22 05:48:00	2015-05-21	3.6671875	2.546875	3.427111620357317	14.15625	20	0.7663254549598413
Goat Island	vert	large	2015-05-22 05:49:00	2015-05-21	3.8984375	1.625	4.649073582640869	13.3125	20	1.039564456318347
Goat Island	vert	large	2015-05-22 21:08:00	2015-05-22	3.9714285714285715	3.9714285714285715	NA	3.9714285714285715	1	NA
Goat Island	vert	large	2015-05-22 21:09:00	2015-05-22	5.241071428571429	3.7714285714285714	3.7371307521283494	14.657142857142857	16	0.9342826880320874
Goat Island	vert	large	2015-05-22 21:10:00	2015-05-22	7.792857142857143	5.328571428571428	5.488460374177039	16.0	4	2.7442301870885193
Goat Island	vert	large	2015-05-22 21:11:00	2015-05-22	12.05	12.471428571428572	1.419662698274047	13.228571428571428	4	0.7098313491370235
Goat Island	vert	large	2015-05-22 21:12:00	2015-05-22	9.39	8.557142857142857	5.281199250259852	19.857142857142858	20	1.1809120526301953
Goat Island	vert	large	2015-05-22 21:13:00	2015-05-22	4.14	2.257142857142857	4.2451402682226025	15.771428571428572	20	0.9492422213767429
Goat Island	vert	large	2015-05-22 21:14:00	2015-05-22	17.904285714285713	19.771428571428572	6.754534777795347	27.257142857142856	20	1.5103598919536831
Goat Island	vert	large	2015-05-22 21:15:00	2015-05-22	8.712857142857143	7.671428571428571	7.00225205448836	20.142857142857142	20	1.5657511589423534
Goat Island	vert	large	2015-05-22 21:16:00	2015-05-22	4.142857142857142	1.7571428571428571	4.067634427881016	12.6	20	0.9095507088360417
Goat Island	vert	large	2015-05-22 21:17:00	2015-05-22	2.064285714285714	1.0857142857142859	2.689868407851482	8.085714285714285	20	0.6014728610485043
Goat Island	vert	large	2015-05-22 21:18:00	2015-05-22	1.7128571428571429	1.2142857142857142	1.483760282432788	4.571428571428571	20	0.3317788853834001
Goat Island	vert	large	2015-05-22 21:19:00	2015-05-22	2.954285714285714	2.5428571428571427	2.32751994341686	8.542857142857143	20	0.5204492812466562
Goat Island	vert	large	2015-05-22 21:20:00	2015-05-22	3.778231292517007	2.057142857142857	4.042952091382819	14.142857142857142	21	0.8822444757067519
Goat Island	vert	large	2015-05-22 21:21:00	2015-05-22	2.34	1.842857142857143	1.7967604216726742	5.942857142857143	20	0.4017678442141286
Goat Island	vert	large	2015-05-22 21:22:00	2015-05-22	1.0242857142857142	0.7142857142857143	1.1543138163779332	4.742857142857143	20	0.25811241607882685
Goat Island	vert	large	2015-05-22 21:23:00	2015-05-22	0.8428571428571429	0.7857142857142858	0.7976603812280516	3.2857142857142856	20	0.17836228353843206
Goat Island	vert	large	2015-05-22 21:24:00	2015-05-22	2.61	2.1714285714285713	2.1325219433532028	6.714285714285714	20	0.4768464028847717
Goat Island	vert	large	2015-05-22 21:25:00	2015-05-22	0.9357142857142857	0.5285714285714286	0.8960049773530617	3.2285714285714286	20	0.20035280375396056
Goat Island	vert	large	2015-05-22 21:26:00	2015-05-22	0.7314285714285714	0.5	0.7036135058598268	2.3142857142857145	20	0.15733276289895193
Goat Island	vert	large	2015-05-22 21:27:00	2015-05-22	0.2742857142857143	0.0	0.6626056043347437	2.5142857142857142	20	0.1481631173564816
Goat Island	vert	large	2015-05-22 21:28:00	2015-05-22	1.62	1.1857142857142857	1.305630210682254	6.171428571428572	20	0.29194779045628916
Goat Island	vert	large	2015-05-22 21:29:00	2015-05-22	0.5285714285714286	0.27142857142857146	0.7722079048644372	3.1142857142857143	20	0.1726709368039572
Goat Island	vert	large	2015-05-22 21:30:00	2015-05-22	2.0814285714285714	2.085714285714286	1.6502390543879644	5.428571428571429	20	0.3690046704736461
Goat Island	vert	large	2015-05-22 21:31:00	2015-05-22	1.18	0.6571428571428571	1.209809529531141	3.857142857142857	20	0.27052163478586705
Goat Island	vert	large	2015-05-22 21:32:00	2015-05-22	0.42448979591836733	0.4	0.27274653169918744	0.9428571428571428	21	0.05951817271658091
Goat Island	vert	large	2015-05-22 21:33:00	2015-05-22	0.32789115646258504	0.34285714285714286	0.21201059804450237	0.7142857142857143	21	0.046264505412942324
Goat Island	vert	large	2015-05-22 21:34:00	2015-05-22	0.6385714285714286	0.5142857142857142	0.5981191429221838	2.142857142857143	20	0.13374350622179151
Goat Island	vert	large	2015-05-22 21:35:00	2015-05-22	0.5128571428571429	0.15714285714285714	0.63479319940830925	2.057142857142857	20	0.14194407455315586
Goat Island	vert	large	2015-05-22 21:36:00	2015-05-22	2.0985714285714288	1.8714285714285714	1.091770800181473	5.514285714285714	20	0.2441273725055113
Goat Island	vert	large	2015-05-22 21:37:00	2015-05-22	0.7342857142857143	0.6142857142857143	0.8163790530901577	3.2	20	0.18254790581165023
Goat Island	vert	large	2015-05-22 21:38:00	2015-05-22	0.2757142857142857	0.2	0.29317697554605643	1.1142857142857143	20	0.06555636467587757
Goat Island	vert	large	2015-05-22 21:39:00	2015-05-22	0.9585714285714286	0.6142857142857143	1.058847436950594	4.171428571428572	20	0.23676548468229508
Goat Island	vert	large	2015-05-22 21:40:00	2015-05-22	0.5528571428571428	0.37142857142857144	0.5391065529213985	2.2	20	0.12054788994478349
Goat Island	vert	large	2015-05-22 21:41:00	2015-05-22	0.8071428571428572	0.5571428571428572	0.8950454386631725	2.942857142857143	20	0.20013824438019723
Goat Island	vert	large	2015-05-22 21:42:00	2015-05-22	1.41	1.1428571428571428	1.1643938784573904	5.8	20	0.26036638648153526
Goat Island	vert	large	2015-05-22 21:43:00	2015-05-22	0.9228571428571428	0.8714285714285714	0.6594663076730769	2.3714285714285714	20	0.1474611492827791
Goat Island	vert	large	2015-05-22 21:44:00	2015-05-22	0.7114285714285714	0.4285714285714286	0.7672624904967715	2.6857142857142855	20	0.17156510853365675
Goat Island	vert	large	2015-05-22 21:45:00	2015-05-22	0.9442857142857143	0.7142857142857143	1.1200151525751123	5.285714285714286	20	0.250443001698775
Goat Island	vert	large	2015-05-22 21:46:00	2015-05-22	1.3685714285714285	1.2142857142857142	1.4125081865298919	6.428571428571429	20	0.3158464323855791
Goat Island	vert	large	2015-05-22 21:47:00	2015-05-22	1.0871428571428572	0.8	1.060347712663542	4.9714285714285715	20	0.23710095653020946
Goat Island	vert	large	2015-05-22 21:48:00	2015-05-22	2.077142857142857	1.4857142857142858	1.5288447510538534	6.771428571428571	20	0.3418600790400159
Goat Island	vert	large	2015-05-22 21:49:00	2015-05-22	2.02	2.2285714285714286	1.0262337679637765	3.8285714285714287	20	0.22947284659727502
Goat Island	vert	large	2015-05-22 21:50:00	2015-05-22	1.7957142857142856	1.8142857142857143	0.6621434451822745	3.7142857142857144	20	0.14805977542834714
Goat Island	vert	large	2015-05-22 21:51:00	2015-05-22	4.034285714285714	3.7	2.2745328010259755	10.228571428571428	20	0.5086009960147084
Goat Island	vert	large	2015-05-22 21:52:00	2015-05-22	4.601428571428571	3.428571428571429	4.1748927319523155	20.885714285714286	20	0.9335343947415186
Goat Island	vert	large	2015-05-22 21:53:00	2015-05-22	6.335714285714285	5.871428571428572	2.7983557394036755	16.085714285714285	20	0.6257313658533306
Goat Island	vert	large	2015-05-22 21:54:00	2015-05-22	10.071428571428571	9.32857142857143	5.086174685589439	22.542857142857144	20	1.1373032342416605
Goat Island	vert	large	2015-05-22 21:55:00	2015-05-22	13.198571428571428	12.814285714285713	3.9967922153758964	22.485714285714284	20	0.8937099085522484
Goat Island	vert	large	2015-05-22 21:56:00	2015-05-22	11.792857142857143	11.628571428571428	2.997956697636284	18.085714285714285	20	0.6703634969515514
Goat Island	vert	large	2015-05-22 21:57:00	2015-05-22	20.854285714285716	18.84285714285714	5.426179924350884	30.942857142857143	20	1.2133307168993244
Goat Island	vert	large	2015-05-22 21:58:00	2015-05-22	19.872857142857143	19.12857142857143	4.98180987649493	28.142857142857142	20	1.1139665534822496
Goat Island	vert	large	2015-05-22 21:59:00	2015-05-22	22.62	22.17142857142857	5.803670085916791	31.142857142857142	20	1.297740083109199
Goat Island	vert	large	2015-05-22 22:00:00	2015-05-22	29.92142857142857	28.557142857142857	6.6109363220938535	42.51428571428571	20	1.4782503011124302
Goat Island	vert	large	2015-05-22 22:01:00	2015-05-22	37.70428571428571	38.4	6.614259081776226	51.91428571428571	20	1.4789932927646983
Goat Island	vert	large	2015-05-22 22:02:00	2015-05-22	38.54	37.400000000000006	6.822600340250974	52.77142857142857	20	1.5255798144114372
Goat Island	vert	large	2015-05-22 22:03:00	2015-05-22	44.58857142857143	43.41428571428571	5.937956336695176	53.94285714285714	20	1.3277674016276042
Goat Island	vert	large	2015-05-22 22:04:00	2015-05-22	47.11714285714286	47.542857142857144	5.369803785616917	54.8	20	1.2007246290475133
Goat Island	vert	large	2015-05-22 22:05:00	2015-05-22	51.83	53.3	7.889709541470127	63.4	20	1.76419268574559
Goat Island	vert	large	2015-05-22 22:06:00	2015-05-22	55.15857142857143	56.371428571428574	6.6211812251536	65.42857142857143	20	1.480541131078879
Goat Island	vert	large	2015-05-22 22:07:00	2015-05-22	44.09142857142857	43.05714285714286	7.151354945114974	60.77142857142857	20	1.599091578850636
Goat Island	vert	large	2015-05-22 22:08:00	2015-05-22	45.824285714285715	46.8	6.622412714495908	61.885714285714286	20	1.4808165004671758
Goat Island	vert	large	2015-05-22 22:09:00	2015-05-22	42.24	40.75714285714285	6.737919690939238	55.48571428571429	20	1.506644645587451
Goat Island	vert	large	2015-05-22 22:10:00	2015-05-22	48.238571428571426	48.05714285714286	6.72511540635447	59.17142857142857	20	1.5037815205139715
Goat Island	vert	large	2015-05-22 22:11:00	2015-05-22	51.48285714285714	52.114285714285714	5.211100273263042	62.6	20	1.165237444858389
Goat Island	vert	large	2015-05-22 22:12:00	2015-05-22	54.03285714285714	54.028571428571425	4.053066627506046	59.65714285714286	20	0.9062932496439337
Goat Island	vert	large	2015-05-22 22:13:00	2015-05-22	59.151428571428575	59.042857142857144	5.422538000544297	68.42857142857143	20	1.212516357979284
Goat Island	vert	large	2015-05-22 22:14:00	2015-05-22	53.54142857142857	53.17142857142857	6.003811714406176	63.8	20	1.3424931117521761
Goat Island	vert	large	2015-05-22 22:15:00	2015-05-22	53.66142857142857	53.18571428571428	8.526943585910091	69.54285714285714	20	1.9066825498400781
Goat Island	vert	large	2015-05-22 22:16:00	2015-05-22	60.238571428571426	61.48571428571428	6.686005231122	71.4	20	1.4950362194707985
Goat Island	vert	large	2015-05-22 22:17:00	2015-05-22	64.05285714285714	64.71428571428571	5.573153964568174	72.22857142857143	20	1.2461951113846892
Goat Island	vert	large	2015-05-22 22:18:00	2015-05-22	58.472857142857144	60.32857142857142	6.201177775246798	67.28571428571429	20	1.3866255046012752
Goat Island	vert	large	2015-05-22 22:19:00	2015-05-22	50.932857142857145	50.34285714285714	7.3938185056520025	63.94285714285714	20	1.653308079193379
Goat Island	vert	large	2015-05-22 22:20:00	2015-05-22	51.99183673469388	53.142857142857146	5.967757879705507	63.6	21	1.302271533948555
Goat Island	vert	large	2015-05-22 22:21:00	2015-05-22	53.74285714285714	54.34285714285714	7.845599175537893	65.88571428571429	20	1.7543293080719031
Goat Island	vert	large	2015-05-22 22:22:00	2015-05-22	54.067142857142855	53.24285714285715	4.719375470707152	63.4	20	1.0552844363846259
Goat Island	vert	large	2015-05-22 22:23:00	2015-05-22	55.46258503401361	56.114285714285714	5.766544036625079	64.31428571428572	21	1.2583630736252678
Goat Island	vert	large	2015-05-22 22:24:00	2015-05-22	54.91285714285714	54.471428571428575	6.618455302467686	65.88571428571429	20	1.4799315962361679
Goat Island	vert	large	2015-05-22 22:25:00	2015-05-22	56.62285714285714	57.92857142857143	6.368367044892651	70.22857142857143	20	1.424010161804942
Goat Island	vert	large	2015-05-22 22:26:00	2015-05-22	58.184285714285714	59.42857142857143	7.449689329518195	69.05714285714286	20	1.6658011752057513
Goat Island	vert	large	2015-05-22 22:27:00	2015-05-22	55.48142857142857	55.7	5.843738742615393	69.91428571428571	20	1.3066997071237165
Goat Island	vert	large	2015-05-22 22:28:00	2015-05-22	50.11857142857143	49.24285714285715	6.58701176200096	63.885714285714286	20	1.472900606842481
Goat Island	vert	large	2015-05-22 22:29:00	2015-05-22	57.31	57.72857142857143	6.058357623968115	66.62857142857143	20	1.3546899479196814
Goat Island	vert	large	2015-05-22 22:30:00	2015-05-22	57.24857142857143	57.14285714285714	7.8823906039128175	72.62857142857143	20	1.762556121555468
Goat Island	vert	large	2015-05-22 22:31:00	2015-05-22	58.752857142857145	59.042857142857144	5.632270644251453	69.88571428571429	20	1.2594140028222784
Goat Island	vert	large	2015-05-22 22:32:00	2015-05-22	56.284285714285716	57.25714285714286	7.712132670861886	67.94285714285714	20	1.7244852903544188
Goat Island	vert	large	2015-05-22 22:33:00	2015-05-22	58.33428571428571	57.82857142857143	5.0304687124799345	67.54285714285714	20	1.1248469999790978
Goat Island	vert	large	2015-05-22 22:34:00	2015-05-22	55.565714285714286	55.72857142857143	5.402514432298378	66.8	20	1.2080389520042858
Goat Island	vert	large	2015-05-22 22:35:00	2015-05-22	53.434285714285714	53.9	5.331587970765441	62.02857142857143	20	1.1921793130651688
Goat Island	vert	large	2015-05-22 22:36:00	2015-05-22	55.955714285714286	56.08571428571429	6.366287922480623	67.48571428571428	20	1.4235452559002584
Goat Island	vert	large	2015-05-22 22:37:00	2015-05-22	57.457142857142856	57.7	5.926872661773	68.85714285714286	20	1.3252890165709548
Goat Island	vert	large	2015-05-22 22:38:00	2015-05-22	62.10285714285714	62.457142857142856	6.3071023679079135	74.37142857142857	20	1.4103109635691982
Goat Island	vert	large	2015-05-22 22:39:00	2015-05-22	51.64857142857143	51.028571428571425	6.4735110924954515	65.51428571428572	20	1.4475210855918759
Goat Island	vert	large	2015-05-22 22:40:00	2015-05-22	52.34285714285714	52.785714285714285	8.27913142701707	65.88571428571429	20	1.8512700665465007
Goat Island	vert	large	2015-05-22 22:41:00	2015-05-22	52.77428571428571	51.62857142857143	6.4966976656251445	68.08571428571429	20	1.452705760960202
Goat Island	vert	large	2015-05-22 22:42:00	2015-05-22	51.05142857142857	50.31428571428572	5.970544237859777	64.14285714285714	20	1.3350542778524133
Goat Island	vert	large	2015-05-22 22:43:00	2015-05-22	53.84285714285714	53.471428571428575	5.790102299629244	65.51428571428572	20	1.2947062338648845
Goat Island	vert	large	2015-05-22 22:44:00	2015-05-22	56.10285714285714	57.71428571428571	7.247808809954209	67.85714285714286	20	1.6206593186979463
Goat Island	vert	large	2015-05-22 22:45:00	2015-05-22	56.38142857142857	57.371428571428574	5.752319104548924	66.08571428571429	20	1.2862576546042113
Goat Island	vert	large	2015-05-22 22:46:00	2015-05-22	60.848571428571425	60.542857142857144	6.495171138646059	69.6	20	1.45236441915073
Goat Island	vert	large	2015-05-22 22:47:00	2015-05-22	61.065714285714286	61.714285714285715	6.134259414198868	70.45714285714286	20	1.3716621041766708
Goat Island	vert	large	2015-05-22 22:48:00	2015-05-22	58.47428571428571	58.528571428571425	4.961344885408153	68.74285714285715	20	1.1093904423593535
Goat Island	vert	large	2015-05-22 22:49:00	2015-05-22	57.63285714285714	58.62857142857143	6.153987293886705	67.68571428571428	20	1.3760733921800647
Goat Island	vert	large	2015-05-22 22:50:00	2015-05-22	59.26571428571429	59.91428571428571	6.776195777565529	71.51428571428572	20	1.5152034387483566
Goat Island	vert	large	2015-05-22 22:51:00	2015-05-22	60.25857142857143	59.15714285714286	6.508495481017346	71.02857142857142	20	1.4553438326804977
Goat Island	vert	large	2015-05-22 22:52:00	2015-05-22	56.78142857142857	55.885714285714286	6.015620733011446	67.28571428571429	20	1.3451336885870706
Goat Island	vert	large	2015-05-22 22:53:00	2015-05-22	61.61571428571428	62.07142857142857	5.631410108193107	70.25714285714285	20	1.2592215811099232
Goat Island	vert	large	2015-05-22 22:54:00	2015-05-22	60.88285714285714	60.3	5.610829638955292	70.22857142857143	20	1.2546196482874634
Goat Island	vert	large	2015-05-22 22:55:00	2015-05-22	69.14	68.91428571428571	4.073902691082896	75.97142857142858	20	0.9109523350980682
Goat Island	vert	large	2015-05-22 22:56:00	2015-05-22	69.01285714285714	67.41428571428571	5.8024660485777915	78.65714285714286	20	1.2974708521754539
Goat Island	vert	large	2015-05-22 22:57:00	2015-05-22	69.75571428571429	69.85714285714286	5.426216149131905	80.94285714285714	20	1.2133388170066075
Goat Island	vert	large	2015-05-22 22:58:00	2015-05-22	65.57285714285715	65.64285714285714	6.993441610817224	80.05714285714286	20	1.563781083846294
Goat Island	vert	large	2015-05-22 22:59:00	2015-05-22	66.76857142857143	66.45714285714286	6.323420059269515	77.77142857142857	20	1.4139597102812385
Goat Island	vert	large	2015-05-22 23:00:00	2015-05-22	70.35857142857142	72.08571428571429	5.982254280187774	79.42857142857143	20	1.3376727229188934
Goat Island	vert	large	2015-05-22 23:01:00	2015-05-22	69.31142857142858	71.0	6.949527412472968	81.42857142857143	20	1.5539615705787775
Goat Island	vert	large	2015-05-22 23:02:00	2015-05-22	68.44	69.72857142857143	5.125211163814053	76.34285714285714	20	1.1460320561329034
Goat Island	vert	large	2015-05-22 23:03:00	2015-05-22	68.3	67.31428571428572	3.7261522414302646	76.48571428571428	20	0.833192970635128
Goat Island	vert	large	2015-05-22 23:04:00	2015-05-22	67.13285714285715	67.17142857142858	5.625408637740747	76.37142857142857	20	1.2578796115202797
Goat Island	vert	large	2015-05-22 23:05:00	2015-05-22	64.09285714285714	64.42857142857143	6.4205221118725255	73.54285714285714	20	1.4356723893187475
Goat Island	vert	large	2015-05-22 23:06:00	2015-05-22	64.86571428571429	64.91428571428571	6.100420650742398	75.6	20	1.3640955266403505
Goat Island	vert	large	2015-05-22 23:07:00	2015-05-22	69.50571428571429	70.67142857142858	5.96405343746524	79.2	20	1.3336028907613566
Goat Island	vert	large	2015-05-22 23:08:00	2015-05-22	69.84857142857143	68.4857142857143	7.249840029347394	85.28571428571429	20	1.6211135131619843
Goat Island	vert	large	2015-05-22 23:09:00	2015-05-22	67.90714285714286	68.65714285714286	5.824662370414556	81.42857142857143	20	1.3024341006232005
Goat Island	vert	large	2015-05-22 23:10:00	2015-05-22	66.28	64.52857142857142	6.578071830033029	78.45714285714286	20	1.4709015772830296
Goat Island	vert	large	2015-05-22 23:11:00	2015-05-22	69.64142857142858	69.97142857142858	5.878245315687929	78.91428571428571	20	1.314415611429792
Goat Island	vert	large	2015-05-22 23:12:00	2015-05-22	72.03999999999999	73.62857142857143	4.940195728368106	77.28571428571429	20	1.1046613470785172
Goat Island	vert	large	2015-05-22 23:13:00	2015-05-22	64.16142857142857	65.08571428571429	6.952057859763499	76.37142857142857	20	1.5545273957942884
Goat Island	vert	large	2015-05-22 23:14:00	2015-05-22	60.862857142857145	63.114285714285714	5.641343472627303	70.4	20	1.2614427489219373
Goat Island	vert	large	2015-05-22 23:15:00	2015-05-22	64.51571428571428	63.857142857142854	6.220851082026282	79.82857142857142	20	1.3910245897313886
Goat Island	vert	large	2015-05-22 23:16:00	2015-05-22	59.28	57.48571428571428	6.10661876131348	71.11428571428571	20	1.3654814662972503
Goat Island	vert	large	2015-05-22 23:17:00	2015-05-22	55.822857142857146	56.12857142857143	6.411299102066186	65.62857142857143	20	1.4336100616303353
Goat Island	vert	large	2015-05-22 23:18:00	2015-05-22	58.26428571428571	57.74285714285715	6.730662319000766	70.65714285714286	20	1.5050218478882087
Goat Island	vert	large	2015-05-22 23:19:00	2015-05-22	56.168571428571425	54.75714285714285	6.1346782410632485	68.97142857142858	20	1.3717557567106264
Goat Island	vert	large	2015-05-22 23:20:00	2015-05-22	56.464285714285715	56.08571428571429	6.001023006236093	65.74285714285715	20	1.3418695376484049
Goat Island	vert	large	2015-05-22 23:21:00	2015-05-22	52.84285714285714	51.77142857142857	5.800237040972682	63.48571428571429	20	1.296972430922715
Goat Island	vert	large	2015-05-22 23:22:00	2015-05-22	55.12	56.57142857142857	6.726727234776572	69.65714285714286	20	1.50414193630596
Goat Island	vert	large	2015-05-22 23:23:00	2015-05-22	50.885714285714286	50.214285714285715	4.845417071322043	63.4	20	1.0834681950814034
Goat Island	vert	large	2015-05-22 23:24:00	2015-05-22	59.13428571428571	60.14285714285714	5.288173376358966	67.94285714285714	20	1.1824715146343225
Goat Island	vert	large	2015-05-22 23:25:00	2015-05-22	57.005714285714284	58.68571428571428	6.418090704575541	67.71428571428571	20	1.435128710119043
Goat Island	vert	large	2015-05-22 23:26:00	2015-05-22	56.43142857142857	55.25714285714285	5.191250177973654	65.88571428571429	20	1.1607988286156972
Goat Island	vert	large	2015-05-22 23:27:00	2015-05-22	53.79857142857143	55.84285714285714	7.422006787088195	65.2	20	1.6596111705394012
Goat Island	vert	large	2015-05-22 23:28:00	2015-05-22	52.05428571428571	52.22857142857143	4.652383748520925	60.8	20	1.0403046319108074
Goat Island	vert	large	2015-05-22 23:29:00	2015-05-22	53.44285714285714	55.128571428571426	5.907380371801264	62.285714285714285	20	1.3209304080295607
Goat Island	vert	large	2015-05-22 23:30:00	2015-05-22	51.27142857142857	51.32857142857143	7.5744128038619785	64.85714285714286	20	1.6936901919080165
Goat Island	vert	large	2015-05-22 23:31:00	2015-05-22	47.17857142857143	47.37142857142857	6.047849836734595	64.11428571428571	20	1.352340335264956
Goat Island	vert	large	2015-05-22 23:32:00	2015-05-22	49.044285714285714	49.457142857142856	5.04552401313601	57.94285714285714	20	1.128213467547966
Goat Island	vert	large	2015-05-22 23:33:00	2015-05-22	45.23571428571429	44.12857142857143	5.029313641397261	55.25714285714286	20	1.1245887182331276
Goat Island	vert	large	2015-05-22 23:34:00	2015-05-22	48.27857142857143	49.285714285714285	6.4475600927251415	57.885714285714286	20	1.4417182656348264
Goat Island	vert	large	2015-05-22 23:35:00	2015-05-22	41.66285714285714	41.07142857142857	5.294624475364	53.17142857142857	20	1.1839140242248065
Goat Island	vert	large	2015-05-22 23:36:00	2015-05-22	43.18142857142857	42.21428571428571	5.197407227689627	53.91428571428571	20	1.1621755867862733
Goat Island	vert	large	2015-05-22 23:37:00	2015-05-22	49.22142857142857	50.01428571428571	5.932009149154259	58.65714285714286	20	1.326437570065961
Goat Island	vert	large	2015-05-22 23:38:00	2015-05-22	46.96857142857143	45.64285714285714	5.474015564621513	59.714285714285715	20	1.2240270912385596
Goat Island	vert	large	2015-05-22 23:39:00	2015-05-22	54.14142857142857	52.785714285714285	5.917546411451824	64.88571428571429	20	1.323203603601622
Goat Island	vert	large	2015-05-22 23:40:00	2015-05-22	52.51571428571429	50.87142857142857	4.899255516779012	63.48571428571429	20	1.0955068374658732
Goat Island	vert	large	2015-05-22 23:41:00	2015-05-22	54.59142857142857	55.22857142857143	8.455131339729327	67.02857142857142	20	1.8906248434323643
Goat Island	vert	large	2015-05-22 23:42:00	2015-05-22	49.18142857142857	48.75714285714285	7.013035430581451	59.57142857142857	20	1.568162395139463
Goat Island	vert	large	2015-05-22 23:43:00	2015-05-22	52.17285714285714	53.57142857142857	7.27942511982835	64.68571428571428	20	1.6277289405055742
Goat Island	vert	large	2015-05-22 23:44:00	2015-05-22	49.917142857142856	48.971428571428575	5.180164598075807	59.17142857142857	20	1.158320017593538
Goat Island	vert	large	2015-05-22 23:45:00	2015-05-22	46.22	46.44285714285714	4.203452113088086	54.114285714285714	20	0.9399204665030093
Goat Island	vert	large	2015-05-22 23:46:00	2015-05-22	51.96142857142857	52.614285714285714	6.287991897677919	64.88571428571429	20	1.406037732517573
Goat Island	vert	large	2015-05-22 23:47:00	2015-05-22	50.70857142857143	53.12857142857143	7.044883571270747	61.68571428571428	20	1.5752838558932873
Goat Island	vert	large	2015-05-22 23:48:00	2015-05-22	47.67	47.17142857142857	6.553715748958947	63.02857142857143	20	1.465455391988315
Goat Island	vert	large	2015-05-22 23:49:00	2015-05-22	48.278571428571425	45.385714285714286	7.549916239994619	62.91428571428571	20	1.6882125937057584
Goat Island	vert	large	2015-05-22 23:50:00	2015-05-22	48.502857142857145	48.65714285714286	6.229601901375726	59.94285714285714	20	1.3929813324238063
Goat Island	vert	large	2015-05-22 23:51:00	2015-05-22	47.67857142857143	47.68571428571428	5.8997123489382775	58.4	20	1.3192157859920948
Goat Island	vert	large	2015-05-22 23:52:00	2015-05-22	49.28285714285714	49.6	5.599508187702389	61.31428571428572	20	1.2520880948269193
Goat Island	vert	large	2015-05-22 23:53:00	2015-05-22	49.95285714285714	48.14285714285714	6.123822756722023	59.77142857142857	20	1.3693283966190601
Goat Island	vert	large	2015-05-22 23:54:00	2015-05-22	50.84	51.028571428571425	4.751585410131489	58.77142857142857	20	1.0624867977950228
Goat Island	vert	large	2015-05-22 23:55:00	2015-05-22	45.48142857142857	44.885714285714286	6.291578091958968	57.114285714285714	20	1.4068396299368675
Goat Island	vert	large	2015-05-22 23:56:00	2015-05-22	45.76428571428571	46.35714285714286	6.898894663875062	58.68571428571428	20	1.54263974380352
Goat Island	vert	large	2015-05-22 23:57:00	2015-05-22	44.03142857142857	45.48571428571428	6.547198874647772	53.97142857142857	20	1.4639981745922541
Goat Island	vert	large	2015-05-22 23:58:00	2015-05-22	41.07142857142857	41.62857142857143	3.9000013770688033	45.97142857142857	20	0.8720668191468633
Goat Island	vert	large	2015-05-22 23:59:00	2015-05-22	46.144285714285715	43.65714285714286	7.839219337927839	57.42857142857143	20	1.7529027330137543
Goat Island	vert	large	2015-05-23 00:00:00	2015-05-22	45.523809523809526	45.25714285714286	5.041236755718867	54.34285714285714	21	1.10008804901311
Goat Island	vert	large	2015-05-23 00:01:00	2015-05-22	43.61857142857143	42.471428571428575	6.6312755373620815	56.4	20	1.482798287907306
Goat Island	vert	large	2015-05-23 00:02:00	2015-05-22	49.205714285714286	49.42857142857143	6.533585708680538	61.714285714285715	20	1.460954178143082
Goat Island	vert	large	2015-05-23 00:03:00	2015-05-22	45.55571428571429	45.542857142857144	7.272433568671573	57.48571428571429	20	1.6261655821401022
Goat Island	vert	large	2015-05-23 00:04:00	2015-05-22	43.69571428571429	42.24285714285714	7.055004242025274	58.17142857142857	20	1.577546906671789
Goat Island	vert	large	2015-05-23 00:05:00	2015-05-22	42.13285714285714	42.65714285714286	6.017641626180356	53.6	20	1.3455855740371654
Goat Island	vert	large	2015-05-23 00:06:00	2015-05-22	43.89714285714286	42.48571428571429	6.37566129339023	55.17142857142857	20	1.4256412053534786
Goat Island	vert	large	2015-05-23 00:07:00	2015-05-22	49.034285714285716	49.01428571428571	7.874818668739044	68.0	20	1.76086298537849
Goat Island	vert	large	2015-05-23 00:08:00	2015-05-22	49.42	48.64285714285714	6.807231259633152	60.74285714285714	20	1.5221431835101247
Goat Island	vert	large	2015-05-23 00:09:00	2015-05-22	57.184285714285714	55.51428571428571	7.209293888263047	69.31428571428572	20	1.6120471203929945
Goat Island	vert	large	2015-05-23 00:10:00	2015-05-22	56.06285714285714	57.099999999999994	9.08275168041477	70.11428571428571	20	2.0309650180157868
Goat Island	vert	large	2015-05-23 00:11:00	2015-05-22	52.205714285714286	52.87142857142857	6.314510933961831	69.14285714285714	20	1.4119675693004339
Goat Island	vert	large	2015-05-23 00:12:00	2015-05-22	49.752857142857145	47.4	7.510973139883797	62.142857142857146	20	1.6795046517955206
Goat Island	vert	large	2015-05-23 00:13:00	2015-05-22	50.26	50.0	5.853175990257967	60.2	20	1.3088099398486461
Goat Island	vert	large	2015-05-23 00:14:00	2015-05-22	52.97857142857143	51.957142857142856	4.907259139925284	64.34285714285714	20	1.0972965020080085
Goat Island	vert	large	2015-05-23 00:15:00	2015-05-22	55.98714285714286	55.371428571428574	7.183041700932565	70.2	20	1.6061769528500929
Goat Island	vert	large	2015-05-23 00:16:00	2015-05-22	54.41428571428571	53.55714285714286	7.807311563916785	70.17142857142858	20	1.7457679378438125
Goat Island	vert	large	2015-05-23 00:17:00	2015-05-22	48.425714285714285	49.57142857142857	5.274211421857204	55.457142857142856	20	1.1793495266978526
Goat Island	vert	large	2015-05-23 00:18:00	2015-05-22	48.25857142857143	48.042857142857144	6.5992576804823235	58.65714285714286	20	1.475638877459606
Goat Island	vert	large	2015-05-23 00:19:00	2015-05-22	47.99142857142857	46.31428571428572	6.277657858210145	60.142857142857146	20	1.403726971044362
Goat Island	vert	large	2015-05-23 00:20:00	2015-05-22	43.99	44.17142857142857	6.024014063314936	54.42857142857143	20	1.3470104942986918
Goat Island	vert	large	2015-05-23 00:21:00	2015-05-22	42.37428571428571	40.5	7.249465479017853	58.114285714285714	20	1.6210297611621993
Goat Island	vert	large	2015-05-23 00:22:00	2015-05-22	41.35142857142857	40.55714285714286	6.18187711994512	53.57142857142857	20	1.3823097468747907
Goat Island	vert	large	2015-05-23 00:23:00	2015-05-22	45.17142857142857	43.41428571428571	7.45465057882774	60.457142857142856	20	1.666910544276698
Goat Island	vert	large	2015-05-23 00:24:00	2015-05-22	50.68	49.542857142857144	7.180015229063312	64.05714285714286	20	1.605500213166929
Goat Island	vert	large	2015-05-23 00:25:00	2015-05-22	52.17285714285714	52.528571428571425	4.7315698191840205	59.857142857142854	20	1.0580111755981858
Goat Island	vert	large	2015-05-23 00:26:00	2015-05-22	49.621428571428574	48.01428571428572	5.538203418067324	59.42857142857143	20	1.2383799316020223
Goat Island	vert	large	2015-05-23 00:27:00	2015-05-22	50.081428571428575	50.028571428571425	7.016373515906587	64.2	20	1.568908813709633
Goat Island	vert	large	2015-05-23 00:28:00	2015-05-22	46.95142857142857	49.1	7.7139910832067855	58.17142857142857	20	1.724900843987761
Goat Island	vert	large	2015-05-23 00:29:00	2015-05-22	49.73714285714286	47.6	6.309644128043704	62.371428571428574	20	1.4108793184138109
Goat Island	vert	large	2015-05-23 00:30:00	2015-05-22	48.745714285714286	48.028571428571425	5.702212056874788	57.97142857142857	20	1.2750533781290923
Goat Island	vert	large	2015-05-23 00:31:00	2015-05-22	46.24142857142857	43.214285714285715	7.615572688145066	63.2	20	1.7028938218283172
Goat Island	vert	large	2015-05-23 00:32:00	2015-05-22	50.392857142857146	50.957142857142856	6.278785483960914	61.08571428571429	20	1.4039791158275519
Goat Island	vert	large	2015-05-23 00:33:00	2015-05-22	46.527142857142856	45.25714285714286	6.2468619834419155	60.42857142857143	20	1.3968408041035287
Goat Island	vert	large	2015-05-23 00:34:00	2015-05-22	49.752857142857145	50.42857142857143	5.124656809132256	56.542857142857144	20	1.1459080986576888
Goat Island	vert	large	2015-05-23 00:35:00	2015-05-22	52.08428571428571	51.98571428571428	5.626066959317109	60.77142857142857	20	1.2580268166998598
Goat Island	vert	large	2015-05-23 00:36:00	2015-05-22	48.589999999999996	47.48571428571429	5.715370385776983	61.94285714285714	20	1.277995669918653
Goat Island	vert	large	2015-05-23 00:37:00	2015-05-22	55.02428571428572	55.94285714285714	7.643036467575119	67.2	20	1.709034909600783
Goat Island	vert	large	2015-05-23 00:38:00	2015-05-22	46.15142857142857	45.71428571428571	5.544252982914893	57.34285714285714	20	1.239732655425368
Goat Island	vert	large	2015-05-23 00:39:00	2015-05-22	51.43	50.44285714285714	6.8050873432056225	62.0	20	1.5216637892231213
Goat Island	vert	large	2015-05-23 00:40:00	2015-05-22	46.245714285714286	45.25714285714285	5.857530887568455	60.08571428571429	20	1.3097837244907742
Goat Island	vert	large	2015-05-23 00:41:00	2015-05-22	42.47	42.42857142857143	6.362737084058973	56.17142857142857	20	1.4227512642914657
Goat Island	vert	large	2015-05-23 00:42:00	2015-05-22	43.51285714285714	43.457142857142856	5.96575602065314	55.142857142857146	20	1.333983599935906
Goat Island	vert	large	2015-05-23 00:43:00	2015-05-22	45.46714285714286	45.91428571428571	7.444842071487329	58.0	20	1.6647172953596017
Goat Island	vert	large	2015-05-23 00:44:00	2015-05-22	42.112857142857145	42.885714285714286	5.902985645195989	55.82857142857143	20	1.3199477172863687
Goat Island	vert	large	2015-05-23 00:45:00	2015-05-22	39.28142857142857	39.31428571428572	6.404035214199295	55.114285714285714	20	1.431985806925205
Goat Island	vert	large	2015-05-23 00:46:00	2015-05-22	41.96142857142857	41.94285714285714	4.647268234222802	53.02857142857143	20	1.03916076813976
Goat Island	vert	large	2015-05-23 00:47:00	2015-05-22	44.94857142857143	43.22857142857143	6.470965310643958	58.371428571428574	20	1.4469518314642933
Goat Island	vert	large	2015-05-23 00:48:00	2015-05-22	50.94285714285714	50.5	6.605950512205642	62.628571428571426	20	1.477135440129137
Goat Island	vert	large	2015-05-23 00:49:00	2015-05-22	44.15142857142857	44.5	3.5738289677697264	50.857142857142854	20	0.7991324511891013
Goat Island	vert	large	2015-05-23 00:50:00	2015-05-22	48.160000000000004	47.24285714285715	4.976390229948853	59.542857142857144	20	1.1127546836731446
Goat Island	vert	large	2015-05-23 00:51:00	2015-05-22	50.78857142857143	50.65714285714286	4.872672211328687	60.542857142857144	20	1.0895626296605163
Goat Island	vert	large	2015-05-23 00:52:00	2015-05-22	53.285714285714285	53.528571428571425	5.876041398205634	63.57142857142857	20	1.3139228004990706
Goat Island	vert	large	2015-05-23 00:53:00	2015-05-22	53.511428571428574	54.55714285714286	5.4044330771201	62.542857142857144	20	1.2084679740288906
Goat Island	vert	large	2015-05-23 00:54:00	2015-05-22	61.25	59.85714285714286	7.491737661592145	74.97142857142858	20	1.675203468091535
Goat Island	vert	large	2015-05-23 00:55:00	2015-05-22	59.55714285714286	57.042857142857144	7.117431439080445	72.94285714285714	20	1.5915060522978026
Goat Island	vert	large	2015-05-23 00:56:00	2015-05-22	52.160000000000004	51.8	5.7714836593812535	64.54285714285714	20	1.2905429793405725
Goat Island	vert	large	2015-05-23 00:57:00	2015-05-22	52.09285714285714	50.8	6.675088754604502	68.08571428571429	20	1.4925952211140079
Goat Island	vert	large	2015-05-23 00:58:00	2015-05-22	52.25	52.98571428571429	7.149331652117254	63.628571428571426	20	1.5986391567825056
Goat Island	vert	large	2015-05-23 00:59:00	2015-05-22	55.91142857142857	55.24285714285714	6.277095252744702	69.28571428571429	20	1.4036011686378376
Goat Island	vert	large	2015-05-23 01:00:00	2015-05-22	54.8	54.18571428571428	5.653177010451116	63.77142857142857	20	1.2640888084207733
Goat Island	vert	large	2015-05-23 01:01:00	2015-05-22	53.214285714285715	53.9	6.383608843668142	65.74285714285715	20	1.4274183316210793
Goat Island	vert	large	2015-05-23 01:02:00	2015-05-22	52.55285714285714	54.3	7.043393351455657	63.05714285714286	20	1.5749506326124916
Goat Island	vert	large	2015-05-23 01:03:00	2015-05-22	48.65	48.114285714285714	5.039639860626157	61.2	20	1.1268977310477652
Goat Island	vert	large	2015-05-23 01:04:00	2015-05-22	54.47857142857143	53.41428571428571	5.104669204821719	62.65714285714286	20	1.141438734463116
[truncated: 43,883 more rows]
